# Supplementary material for: Abundance of G-Quadruplex Forming Sequences in the Hepatitis Delta Virus Genomes
Source: ACS Omega. 2024 Jan 9;9(3):4096–101. doi: 10.1021/acsomega.3c09288 (PMC10809645; doi:10.1021/acsomega.3c09288)
Supplement: Supplementary file 1 — ao3c09288_si_001.zip [file ao3c09288_si_001.zip]

Archive with 2 entries (2 files):
- SM_01.xlsx
- SM_02.pdf
