# Supplementary material for: Abundance of G-Quadruplex Forming Sequences in the Hepatitis Delta Virus Genomes
Source: ACS Omega. 2024 Jan 9;9(3):4096–101. doi: 10.1021/acsomega.3c09288 (PMC10809645; doi:10.1021/acsomega.3c09288)
Supplement: Supplementary file 1 — ao3c09288_si_001.zip [file ao3c09288_si_001.zip › SM_01.xlsx]

## Sheet: SM-01
Abundance of G-quadruplex forming sequences in the Hepatitis Delta virus genomes
Václav Brázda a,b*, Natália Valková a, Michaela Dobrovolná a,b, Jean-Louis Mergny a,c
a Institute of Biophysics of the Czech Academy of Sciences Královopolská 135. 621 00, Brno, Czech Republic.
b Faculty of Chemistry, Brno University of Technology, Purkyňova 118, 61200, Brno, Czech Republic.
c Laboratoire d’Optique et Biosciences, Ecole Polytechnique, CNRS, INSERM, Institut Polytechnique de Paris, 91120 Palaiseau, France.
Supplementary material 01: List of all 6675 PQS found in HDV genomes,Statistical data and their evaluation (excel file).

## Sheet: G4HS 1.2
AB037947Hepatitis_D_virus_genotype_3complete_genome_Venezuela
ID	POSITION	LENGTH	SCORE	ABS_SCORE	SEQUENCE	SUB_SCORE
1	367	28	1.60714	1.60714	GGGGGGGAATAGGCCATAGTACGAGGGG	1.32	1.32	1.32	1.32
2	387	31	1.29032	1.29032	ACGAGGGGAGATGCTAGGAGTCGGGGGAAGC	1.32	1.48	1.68	1.64	1.64	1.52	1.28
3	510	25	-1.24	1.24	ATTGCCTCGGCCCCCTCCCTAACAC	-1.24
4	556	26	1.15385	1.15385	AGGAATGGAGACGGGGGGAAATCGAC	1.28	1.2
5	560	27	1.22222	1.22222	ATGGAGACGGGGGGAAATCGACCGGGT	1.2	1.32	1.32
6	587	25	-1.24	1.24	CCCGCAGAACCCGATGGAGTCCCCC	-1.24
7	594	39	-0.948718	0.948718	AACCCGATGGAGTCCCCCGCCATCCCCTGACGGAGAAAA	-1.36	-1.52	-1.68	-1.56	-1.4	-1.28	-1.36	-1.28	-1.2	-1.28	-1.32	-1.32	-1.36	-1.36	-1.2
8	657	28	1.17857	1.17857	ATAGGATGGCAGGAGGGGACTGCGGGTC	1.28	1.4	1.4	1.32
9	997	30	0.966667	0.966667	CAGTAATACCCGGGGGGAGGCGGGGTAAAC	1.28	1.4	1.4	1.36	1.36	1.24
10	1007	26	1.15385	1.15385	CGGGGGGAGGCGGGGTAAACCCATAC	1.24	1.32
11	1117	28	-1.07143	1.07143	ACGAAGCCCCCACCGGGCGCTCCCCTCG	-1.24	-1.24	-1.24	-1.2
AB037948Hepatitis_D_virus_genotype_3complete_genome_Venezuela
ID	POSITION	LENGTH	SCORE	ABS_SCORE	SEQUENCE	SUB_SCORE
1	367	28	1.53571	1.53571	GGGGGGGAAYAGGCCATAGCACAAGGGG	1.24	1.24	1.24	1.24
2	387	31	1.25806	1.25806	ACAAGGGGAGATGCTAGGAGTCGGGGGAAGC	1.28	1.44	1.64	1.64	1.64	1.52	1.28
3	510	26	-1.19231	1.19231	ATTGCCTCGACCCCCTCCCTAACACG	-1.36	-1.24
4	519	25	-1.2	1.2	ACCCCCTCCCTAACACGGGAGTCCC	-1.2
5	556	26	1.15385	1.15385	AGGAATGGAGACGGGGGGAAATCGAC	1.28	1.2
6	560	27	1.22222	1.22222	ATGGAGACGGGGGGAAATCGACCGGGT	1.2	1.32	1.32
7	587	25	-1.24	1.24	CCCGCAGAACCCGATGGAGTCCCCC	-1.24
8	594	39	-0.974359	0.974359	AACCCGATGGAGTCCCCCGCCATCCCCTGACGGATAAAA	-1.36	-1.52	-1.68	-1.56	-1.4	-1.28	-1.36	-1.28	-1.2	-1.28	-1.36	-1.36	-1.4	-1.4	-1.24
9	657	28	1.17857	1.17857	ATAGGATGGCAGGAGGGGACTGCGGGTC	1.28	1.4	1.4	1.32
10	998	30	0.966667	0.966667	CAGTAATACCCGGGGGGAGGCGGGGTAAAC	1.28	1.4	1.4	1.36	1.36	1.24
11	1008	26	1.15385	1.15385	CGGGGGGAGGCGGGGTAAACCCATAC	1.24	1.32
12	1118	28	-1.07143	1.07143	ACGAAGCCCCCACCGGGCGCTCCCCTCG	-1.24	-1.24	-1.24	-1.2
AB037949Hepatitis_D_virus_genotype_3complete_genome_Venezuela
ID	POSITION	LENGTH	SCORE	ABS_SCORE	SEQUENCE	SUB_SCORE
1	360	27	1.22222	1.22222	TGGTACCGGGGGGGGATAGGCCATAGT	1.28	1.32	1.24
2	366	31	1.54839	1.54839	CGGGGGGGGATAGGCCATAGTACGAGGGGAG	1.24	1.48	1.48	1.48	1.48	1.32	1.2
3	387	31	1.29032	1.29032	ACGAGGGGAGATGCTAGGAGTCGGGGGAAGC	1.32	1.48	1.68	1.64	1.64	1.52	1.28
4	510	25	-1.24	1.24	ATTGCCTCGGCCCCCTCCCTAACAC	-1.24
5	520	25	-1.2	1.2	CCCCCTCCCTAACACGGGAGTMCCC	-1.2
6	557	26	1.15385	1.15385	AGGAAAGGAGACGGGGGGAAATCGAC	1.28	1.2
7	561	27	1.22222	1.22222	AAGGAGACGGGGGGAAATCGACCGGGT	1.2	1.32	1.32
8	588	25	-1.24	1.24	CCCGCAGAACCCGATGGAGTCCCCC	-1.24
9	595	39	-0.948718	0.948718	AACCCGATGGAGTCCCCCGCCATCCCCTGACGGAGAAAA	-1.36	-1.52	-1.68	-1.56	-1.4	-1.28	-1.36	-1.28	-1.2	-1.28	-1.32	-1.32	-1.36	-1.36	-1.2
10	658	28	1.17857	1.17857	ATAGGATGGCAGGAGGGGACTGCGGGTC	1.28	1.4	1.4	1.32
11	999	30	1	1	CAGTAATACCCGGGGGGAGGCGGGGTGAAC	1.28	1.4	1.44	1.4	1.4	1.28
12	1009	27	1.14815	1.14815	CGGGGGGAGGCGGGGTGAACCCATACT	1.28	1.36	1.2
13	1119	28	-1.07143	1.07143	ACGAAGCCCCCACCGGGCGCTCCCCTCG	-1.24	-1.24	-1.24	-1.2
AB088679Hepatitis_D_virus_genotype_4complete_genome_L215
ID	POSITION	LENGTH	SCORE	ABS_SCORE	SEQUENCE	SUB_SCORE
1	277	30	1.3	1.3	GTAGGGGAGAATAGAACACCGGGGGGTGAT	1.36	1.48	1.48	1.52	1.36	1.2
2	377	33	1.24242	1.24242	CGGGAGTAGGGCCGTAGCGATGGGGGGAGATGC	1.28	1.48	1.52	1.4	1.32	1.32	1.28	1.32	1.28
3	394	33	1.39394	1.39394	CGATGGGGGGAGATGCTATGAGTTGGGGGAGAC	1.24	1.44	1.56	1.72	1.88	1.72	1.6	1.44	1.2
4	472	25	-1.2	1.2	ATGTTCCTCCCCCCGAAGGTCCCGA	-1.2
5	529	26	-1.38462	1.38462	CCCCCATGGTGGCCTCCAGGACCCCC	-1.28	-1.28
6	553	27	0.962963	0.962963	CCGAAAGGAGGGGGGTGGGCCTTGGAC	1.2	1.36	1.36
7	615	34	-1.38235	1.38235	ACATCCCCTTTTCCACACTCCTTCCCCCCTGACG	-1.4	-1.56	-1.68	-1.84	-2	-1.84	-1.64	-1.48	-1.36	-1.2
8	632	32	-1.25	1.25	CTCCTTCCCCCCTGACGGGGCCCCCCCATAAG	-1.32	-1.44	-1.6	-1.52	-1.44	-1.44	-1.44	-1.24
9	984	28	1.10714	1.10714	ATTGGGGGGTACACTCGAGGAGTGGAAA	1.24	1.24	1.24	1.24
10	998	31	1.12903	1.12903	TCGAGGAGTGGAAAGCGGGGAGAGGGGCTCC	1.36	1.52	1.72	1.64	1.64	1.44	1.24
11	1007	28	1.21429	1.21429	GGAAAGCGGGGAGAGGGGCTCCCAGGGC	1.2	1.24	1.28	1.2
12	1423	30	-1.1	1.1	AGCTCCCTCCCCATCCTTGTCCTTTCTTAT	-1.28	-1.32	-1.36	-1.32	-1.32	-1.2
AB118818Hepatitis_D_virus_genotype_4complete_genome_MiyakoJA-M2__Japan
ID	POSITION	LENGTH	SCORE	ABS_SCORE	SEQUENCE	SUB_SCORE
1	284	30	1.3	1.3	GTAGGGGAGAATAGAACACCGGGGGGTGAT	1.36	1.48	1.48	1.52	1.36	1.2
2	397	38	1.28947	1.28947	GTAGCGATGGGGAGGGATGCTAGGAGTTGGGGGAGACC	1.24	1.24	1.24	1.24	1.36	1.56	1.68	1.84	2	1.84	1.72	1.56	1.32	1.24
3	479	25	-1.2	1.2	ATGTTCCTCCCCCCGAAGGTCCCGA	-1.2
4	560	29	0.931035	0.931035	CAAAAGGAGGGGGGTGGGCCTTGGACCTC	1.32	1.4	1.32	1.32	1.24
5	620	32	-1.25	1.25	ATATCCCTTCTCCACACTCCTTCCCCCCTGCG	-1.28	-1.44	-1.6	-1.76	-1.76	-1.6	-1.52	-1.24
6	634	34	-1.20588	1.20588	CACTCCTTCCCCCCTGCGGGGCCCCCCCATAAGA	-1.2	-1.32	-1.48	-1.6	-1.6	-1.52	-1.44	-1.44	-1.4	-1.24
7	987	29	1.2069	1.2069	ATTGGGGGGTACACTCGAGGAGTGGAAGG	1.24	1.24	1.24	1.32	1.24
8	1000	31	1.16129	1.16129	CTCGAGGAGTGGAAGGCGGGTAGGGGGGACC	1.28	1.48	1.64	1.84	1.8	1.64	1.4
9	1426	30	-1.1	1.1	AGCTCCCTCCCCATCCTTGTCCTTTCTTAT	-1.28	-1.32	-1.36	-1.32	-1.32	-1.2
10	1573	26	-1.23077	1.23077	TCCGAGTGCCTCTTCTCTCCCCCTCC	-1.2	-1.28
AB118819Hepatitis_D_virus_genotype_4complete_genome_MiyakoJA-M3__Japan
ID	POSITION	LENGTH	SCORE	ABS_SCORE	SEQUENCE	SUB_SCORE
1	283	30	1.26667	1.26667	GCAGGGGAGAATAGAACACCGGGGGGTGAT	1.32	1.44	1.48	1.52	1.36	1.2
2	336	25	-1.2	1.2	CCCACCTCCAGAGGACCCCTTCAAC	-1.2
3	384	26	1.30769	1.30769	GGGAGTAGAGCCGTAGCGATGGGGGG	1.2	1.24
4	396	35	1.17143	1.17143	GTAGCGATGGGGGGAGATGCTAGGAGTTGGAGGAG	1.24	1.24	1.24	1.24	1.28	1.4	1.36	1.44	1.52	1.36	1.24
5	561	31	1.03226	1.03226	CGAAAGGGAAGGGGGTGGGCCTTGGACTCTC	1.4	1.56	1.48	1.48	1.44	1.44	1.28
6	570	27	1.2963	1.2963	AGGGGGTGGGCCTTGGACTCTCAGGGA	1.28	1.4	1.24
7	622	35	-1.37143	1.37143	GCCATCCCCTTCTCCACACTCCTTCCCCCCTGACG	-1.28	-1.56	-1.64	-1.72	-1.88	-2.04	-1.88	-1.68	-1.52	-1.4	-1.24
8	640	32	-1.25	1.25	CTCCTTCCCCCCTGACGGGGCCCCCCCATAAG	-1.32	-1.44	-1.6	-1.52	-1.44	-1.44	-1.44	-1.24
9	992	29	1.2069	1.2069	ATTGGGGGGTACACTCGAGGAGTGGAAGG	1.24	1.24	1.24	1.32	1.24
10	1005	42	0.97619	0.97619	CTCGAGGAGTGGAAGGCGGGGAGAGGGGCGCCCAGGGTCAAC	1.28	1.48	1.64	1.84	1.76	1.8	1.6	1.4	1.28	1.24	1.36	1.4	1.44	1.44	1.4	1.32	1.24	1.2
11	1431	30	-1.1	1.1	AGCTCCCTCCCCATCCTTGTCCTTTCTTAT	-1.28	-1.32	-1.36	-1.32	-1.32	-1.2
AB118820Hepatitis_D_virus_genotype_4complete_genome_MiyakoJA-M4__Japan
ID	POSITION	LENGTH	SCORE	ABS_SCORE	SEQUENCE	SUB_SCORE
1	284	30	1.3	1.3	GTAGGGGAGAATAGAACACCGGGGGGTGAT	1.36	1.48	1.48	1.52	1.36	1.2
2	397	39	1.25641	1.25641	GTAGCGATGGGAGGGGATGCTAGGAGTTGGGGGAAACCG	1.24	1.24	1.24	1.24	1.36	1.56	1.68	1.84	2	1.88	1.76	1.64	1.56	1.32	1.2
3	479	25	-1.2	1.2	ATGTTCCTCCCCCCGAAGGTCCCGA	-1.2
4	560	29	0.931035	0.931035	CAAAAGGAGGGGGGTGGGCCTTGGACCTC	1.32	1.4	1.32	1.32	1.24
5	566	28	1.28571	1.28571	GAGGGGGGTGGGCCTTGGACCTCCGGGA	1.2	1.24	1.36	1.2
6	622	31	-1.35484	1.35484	CATTCCCTTTTTCACACTCCTTCCCCCCTGC	-1.2	-1.28	-1.44	-1.6	-1.6	-1.44	-1.36
7	636	34	-1.20588	1.20588	CACTCCTTCCCCCCTGCGGGGCCCCCCCATAAGA	-1.2	-1.32	-1.48	-1.6	-1.6	-1.52	-1.44	-1.44	-1.4	-1.24
8	989	29	1.2069	1.2069	ATTGGGGGGTACACTCGAGGAGTGGAAGG	1.24	1.24	1.24	1.32	1.24
9	1002	41	1.04878	1.04878	CTCGAGGAGTGGAAGGCGGGGAGAGGGGCGCCCAGGGTCAA	1.28	1.48	1.64	1.84	1.76	1.8	1.6	1.4	1.28	1.24	1.36	1.4	1.44	1.44	1.4	1.32	1.24
10	1428	30	-1.1	1.1	AGCTCCCTCCCCATCCTTGTCCTTTCTTAT	-1.28	-1.32	-1.36	-1.32	-1.32	-1.2
11	1573	28	-1.21429	1.21429	TTCCCGAGTGTCTCTTCTCTCCCCCTCC	-1.2	-1.2	-1.28	-1.24
12	1584	30	-1.06667	1.06667	CTCTTCTCTCCCCCTCCGGACCTTCCTCGT	-1.2	-1.24	-1.24	-1.24	-1.2	-1.2
AB118821Hepatitis_D_virus_genotype_4complete_genome_MiyakoJA-M5__Japan
ID	POSITION	LENGTH	SCORE	ABS_SCORE	SEQUENCE	SUB_SCORE
1	284	30	1.3	1.3	GTAGGGGAGAATAGAACACCGGGGGGTGAT	1.36	1.48	1.48	1.52	1.36	1.2
2	385	26	1.30769	1.30769	GGGAGTAGAGCCGTAGCGATGGGGGG	1.2	1.24
3	397	35	1.17143	1.17143	GTAGCGATGGGGGGAGATGCTAGGAGTTGGAGGAG	1.24	1.24	1.24	1.24	1.28	1.4	1.36	1.44	1.52	1.36	1.24
4	562	26	1.19231	1.19231	GAAAAAAGAAGGGGGTGGGCCTTGGA	1.24	1.2
5	572	25	1.2	1.2	GGGGGTGGGCCTTGGACCTCCAGGG	1.2
6	623	35	-1.37143	1.37143	GCCATCCCCTTCTCCACACTCCTTCCCCCCTAGCG	-1.28	-1.56	-1.64	-1.72	-1.88	-2.04	-1.88	-1.72	-1.52	-1.4	-1.24
7	641	32	-1.25	1.25	CTCCTTCCCCCCTAGCGGGGCCCCCCCATAAG	-1.32	-1.44	-1.6	-1.52	-1.44	-1.44	-1.44	-1.24
8	996	25	1.2	1.2	GGGGGGTACACTCGAAGAGTGGAAG	1.2
9	1007	41	0.951219	0.951219	TCGAAGAGTGGAAGGCGGGGAGAGGGGCGCCCAGGGTCAAC	1.36	1.52	1.72	1.64	1.68	1.56	1.4	1.28	1.24	1.36	1.4	1.44	1.44	1.4	1.32	1.24	1.2
10	1432	30	-1.1	1.1	AGCTCCCTCCCCATCCTTGTCCTTTCTTAT	-1.28	-1.32	-1.36	-1.32	-1.32	-1.2
AB118822Hepatitis_D_virus_genotype_4complete_genome_MiyakoJA-M6__Japan
ID	POSITION	LENGTH	SCORE	ABS_SCORE	SEQUENCE	SUB_SCORE
1	284	30	1.3	1.3	GTAGGGGAGAATAGAACACCGGGGGGTGAT	1.36	1.48	1.48	1.52	1.36	1.2
2	397	36	1.16667	1.16667	GTAGCGATGGGAGGGGATGCTAGGAGTTGGGAGAAA	1.24	1.24	1.24	1.24	1.32	1.48	1.56	1.56	1.6	1.48	1.36	1.24
3	560	30	0.8	0.8	CCGAAAGGAGGGGGGTGGGCCTTGGACCTC	1.2	1.36	1.44	1.32	1.32	1.24
4	567	28	1.28571	1.28571	GAGGGGGGTGGGCCTTGGACCTCCGGGA	1.2	1.24	1.36	1.2
5	620	35	-1.4	1.4	GCCATCCCCTTCTCCACACTCCTTCCCCCCTAACG	-1.28	-1.56	-1.64	-1.72	-1.88	-2.04	-1.88	-1.72	-1.56	-1.44	-1.28
6	637	33	-1.24242	1.24242	ACTCCTTCCCCCCTAACGGGGCCCCCCCATAAG	-1.2	-1.36	-1.48	-1.64	-1.56	-1.48	-1.48	-1.48	-1.28
7	990	29	1.2069	1.2069	ATTGGGGGGTACACTCGAGGAGTGGAAGG	1.24	1.24	1.24	1.32	1.24
8	1003	42	0.97619	0.97619	CTCGAGGAGTGGAAGGCGGGGAGAGGGGCGCCCAGGGTCAAC	1.28	1.48	1.64	1.84	1.76	1.8	1.6	1.4	1.28	1.24	1.36	1.4	1.44	1.44	1.4	1.32	1.24	1.2
9	1429	29	-1.10345	1.10345	AGCTCCCTCCCCGTCCTTGTCCTTTCTTA	-1.24	-1.28	-1.32	-1.28	-1.28
10	1574	28	-1.21429	1.21429	TTCCCGAGTGTCTCTTCTCTCCCCCTCC	-1.2	-1.2	-1.28	-1.24
AB118823Hepatitis_D_virus_genotype_4complete_genome_MiyakoJA-M7__Japan
ID	POSITION	LENGTH	SCORE	ABS_SCORE	SEQUENCE	SUB_SCORE
1	285	30	1.3	1.3	GTAGGGGAGAATAGAACACCGGGGGGTGAT	1.36	1.48	1.48	1.52	1.36	1.2
2	403	32	1.28125	1.28125	GATGGGAAGGGATGCTAGGAGCTGGGGGAAAC	1.24	1.36	1.52	1.68	1.56	1.44	1.32	1.24
3	479	30	-0.933333	0.933333	GATGTTCCTCCCCCCGAGAGTCCCGAGTGA	-1.2	-1.28	-1.24	-1.24	-1.24	-1.24
4	562	25	1.2	1.2	AAAAGGAGGGGGGTGGGCCCTGGAC	1.2
5	620	34	-1.41176	1.41176	GCCATCCCCTTCTCCACACTCCTTCCCCCCTGCG	-1.28	-1.56	-1.64	-1.72	-1.88	-2.04	-1.88	-1.68	-1.56	-1.24
6	636	34	-1.20588	1.20588	CACTCCTTCCCCCCTGCGGGGCCCCCCCATAAGA	-1.2	-1.32	-1.48	-1.6	-1.6	-1.52	-1.44	-1.44	-1.4	-1.24
7	989	29	1.2069	1.2069	ATTGGGGGGTACACTCGAGGAGTGGAAGG	1.24	1.24	1.24	1.32	1.24
8	1002	42	0.97619	0.97619	CTCGAGGAGTGGAAGGCGGGGAGAGGGGCGCCCAGGGTCAAC	1.28	1.48	1.64	1.84	1.76	1.8	1.6	1.4	1.28	1.24	1.36	1.4	1.44	1.44	1.4	1.32	1.24	1.2
9	1428	30	-1.1	1.1	AGCTCCCTCCCCATCCTTGTCCTTTCTTAT	-1.28	-1.32	-1.36	-1.32	-1.32	-1.2
10	1573	28	-1.21429	1.21429	TTCCCGAGTGTCTCTTCTCTCCCCCTCC	-1.2	-1.2	-1.28	-1.24
AB118824Hepatitis_D_virus_genotype_4complete_genome_MiyakoJA-M8__Japan
ID	POSITION	LENGTH	SCORE	ABS_SCORE	SEQUENCE	SUB_SCORE
1	286	30	1.3	1.3	GTAGGGGAGAATAGAACACCGGGGGGTGAT	1.36	1.48	1.48	1.52	1.36	1.2
2	399	39	1.28205	1.28205	GTAGCGATGGGAGGGGATGCTAGGAGTTGGGGGAGACCG	1.24	1.24	1.24	1.24	1.36	1.56	1.68	1.84	2	1.88	1.8	1.68	1.6	1.36	1.24
3	563	25	1.24	1.24	GAAAGGAGGGGGGTGGGCCCTGGAC	1.24
4	621	34	-1.41176	1.41176	GCCATCCCCTTCTCCACACTCCTTCCCCCCTGCG	-1.28	-1.56	-1.64	-1.72	-1.88	-2.04	-1.88	-1.68	-1.56	-1.24
5	637	34	-1.20588	1.20588	CACTCCTTCCCCCCTGCGGGGCCCCCCCATAAGA	-1.2	-1.32	-1.48	-1.6	-1.6	-1.52	-1.44	-1.44	-1.4	-1.24
6	991	29	1.2069	1.2069	ATTGGGGGGTACACTCGAGGAGTGGAAGG	1.24	1.24	1.24	1.32	1.24
7	1004	42	0.97619	0.97619	CTCGAGGAGTGGAAGGCGGGGAGAGGGGCGCCCAGGGTCAAC	1.28	1.48	1.64	1.84	1.76	1.8	1.6	1.4	1.28	1.24	1.36	1.4	1.44	1.44	1.4	1.32	1.24	1.2
8	1258	25	-1.2	1.2	CCTCCCTGCTGAGGCTCTTTCCCCC	-1.2
9	1430	30	-1.1	1.1	AGCTCCCTCCCCATCCTTGTCCTTTCTTAT	-1.28	-1.32	-1.36	-1.32	-1.32	-1.2
AB118825Hepatitis_D_virus_genotype_4complete_genome_MiyakoJA-M10__Japan
ID	POSITION	LENGTH	SCORE	ABS_SCORE	SEQUENCE	SUB_SCORE
1	285	30	1.3	1.3	GTAGGGGAGAATAGAACACCGGGGGGTGAT	1.36	1.48	1.48	1.52	1.36	1.2
2	338	25	-1.2	1.2	CCCACCTCCAGAGGACCCCTTCAAC	-1.2
3	386	26	1.30769	1.30769	GGGAGTAGAGCCGTAGCGATGGGGGG	1.2	1.24
4	398	35	1.17143	1.17143	GTAGCGATGGGGGGAGATGCTAGGAGTTGGAGGAG	1.24	1.24	1.24	1.24	1.28	1.4	1.36	1.44	1.52	1.36	1.24
5	624	35	-1.37143	1.37143	GCCATCCCCTTCTCCACACTCCTTCCCCCCTAGCG	-1.28	-1.56	-1.64	-1.72	-1.88	-2.04	-1.88	-1.72	-1.52	-1.4	-1.24
6	642	32	-1.25	1.25	CTCCTTCCCCCCTAGCGGGGCCCCCCCATAAG	-1.32	-1.44	-1.6	-1.52	-1.44	-1.44	-1.44	-1.24
7	993	29	1.2069	1.2069	ATTGGGGGGTACACTCGAGGAGTGGAAGG	1.24	1.24	1.24	1.32	1.24
8	1006	42	0.97619	0.97619	CTCGAGGAGTGGAAGGCGGGGAGAGGGGCGCCCAGGGTCAAC	1.28	1.48	1.64	1.84	1.76	1.8	1.6	1.4	1.28	1.24	1.36	1.4	1.44	1.44	1.4	1.32	1.24	1.2
9	1433	28	-1.07143	1.07143	GCTCCCTCCCCATTCTTGTCCTTTCTTA	-1.2	-1.24	-1.2	-1.2
AB118826Hepatitis_D_virus_genotype_4complete_genome_MiyakoJA-M11__Japan
ID	POSITION	LENGTH	SCORE	ABS_SCORE	SEQUENCE	SUB_SCORE
1	285	27	1.14815	1.14815	TAGGGGAGAATAGAACACCGAGGGGTG	1.2	1.2	1.24
2	397	39	1.28205	1.28205	GTAGCGATGGGAGGGGATGCTAGGAGTTGGGGGAGACCG	1.24	1.24	1.24	1.24	1.36	1.56	1.68	1.84	2	1.88	1.8	1.68	1.6	1.36	1.24
3	479	25	-1.2	1.2	ATGTTCCTCCCCCCGAAGGTCCCGA	-1.2
4	559	30	0.8	0.8	CCGAAAGGAGGGGGGTGGGCCTTGGACCTC	1.2	1.36	1.44	1.32	1.32	1.24
5	566	28	1.28571	1.28571	GAGGGGGGTGGGCCTTGGACCTCCGGGA	1.2	1.24	1.36	1.2
6	620	33	-1.30303	1.30303	CCATCCCTTTCTCCACACTCCTTCCCCCCTGTG	-1.28	-1.36	-1.44	-1.6	-1.76	-1.64	-1.48	-1.36	-1.2
7	636	33	-1.18182	1.18182	ACTCCTTCCCCCCTGTGGGGCCCCCCCATAAGA	-1.28	-1.44	-1.56	-1.56	-1.48	-1.4	-1.4	-1.36	-1.2
8	988	29	1.17241	1.17241	ATTGGGGGGTACACTCAAGGAGTGGAAGG	1.2	1.2	1.2	1.28	1.2
9	1002	30	1.13333	1.13333	TCAAGGAGTGGAAGGCGGGGAGAAGGGCGC	1.24	1.36	1.52	1.48	1.52	1.32
10	1427	30	-1.1	1.1	AGCTCCCTCCCCATCCTTGTCCTTTCTTAT	-1.28	-1.32	-1.36	-1.32	-1.32	-1.2
11	1572	28	-1.21429	1.21429	TTCCCGAGTGTCTCTTCTCTCCCCCTCC	-1.2	-1.2	-1.28	-1.24
AB118827Hepatitis_D_virus_genotype_4complete_genome_MiyakoJA-M12__Japan
ID	POSITION	LENGTH	SCORE	ABS_SCORE	SEQUENCE	SUB_SCORE
1	284	30	1.3	1.3	GTAGGGGAGAATAGAACACCGGGGGGTGAT	1.36	1.48	1.48	1.52	1.36	1.2
2	384	32	1.3125	1.3125	CGGGAGTGGGTCCGTAGCGATGGGGAGGGATG	1.28	1.32	1.32	1.32	1.32	1.32	1.28	1.32
3	397	38	1.28947	1.28947	GTAGCGATGGGGAGGGATGCTAGGAGTTGGGGGAGACC	1.24	1.24	1.24	1.24	1.36	1.56	1.68	1.84	2	1.84	1.72	1.56	1.32	1.24
4	479	25	-1.2	1.2	ATGTTCCTCCCCCCGAAGGTCCCGA	-1.2
5	558	30	0.8	0.8	CCGAAAGGAGGGGGGTGGGCCTTGGACCTC	1.2	1.36	1.44	1.32	1.32	1.24
6	565	28	1.28571	1.28571	GAGGGGGGTGGGCCTTGGACCTCCGGGA	1.2	1.24	1.36	1.2
7	619	33	-1.45455	1.45455	CAATCCCCTTCTCCACACTCCTTCCCCCCTGCG	-1.44	-1.56	-1.72	-1.88	-2.04	-1.88	-1.68	-1.56	-1.24
8	634	34	-1.20588	1.20588	CACTCCTTCCCCCCTGCGGGGCCCCCCCATAAGA	-1.2	-1.32	-1.48	-1.6	-1.6	-1.52	-1.44	-1.44	-1.4	-1.24
9	987	29	1.2069	1.2069	ATTGGGGGGTACACTCGAGGAGTGGAAGG	1.24	1.24	1.24	1.32	1.24
10	1000	42	1	1	CTCGAGGAGTGGAAGGCGGGGAGAGGGGCGCCCAGGGTTAAC	1.28	1.48	1.64	1.84	1.76	1.8	1.6	1.4	1.28	1.24	1.36	1.4	1.44	1.44	1.44	1.36	1.28	1.24
11	1426	30	-1.1	1.1	AGCTCCCTCCCCATCCTTGTCCTTTCTTAT	-1.28	-1.32	-1.36	-1.32	-1.32	-1.2
AB118828Hepatitis_D_virus_genotype_4complete_genome_MiyakoJA-M13__Japan
ID	POSITION	LENGTH	SCORE	ABS_SCORE	SEQUENCE	SUB_SCORE
1	278	30	1.3	1.3	GTAGGGGAGAATAGAACACCGGGGGGTGAT	1.36	1.48	1.48	1.52	1.36	1.2
2	379	26	1.30769	1.30769	GGGAGTAGAGCCGTAGCGATGGGGGG	1.2	1.24
3	391	35	1.17143	1.17143	GTAGCGATGGGGGGAGATGCTAGGAGTTGGAGGAG	1.24	1.24	1.24	1.24	1.28	1.4	1.36	1.44	1.52	1.36	1.24
4	554	33	0.757576	0.757576	CCTCGAAAGGGAGGGGGGTGGGCCTTGGACCCT	1.2	1.36	1.6	1.68	1.72	1.56	1.44	1.32	1.32
5	620	32	-1.1875	1.1875	CATCCTCATCTCCACACTCCTTCCCCCCTGCG	-1.2	-1.28	-1.44	-1.6	-1.52	-1.4	-1.44	-1.24
6	634	34	-1.20588	1.20588	CACTCCTTCCCCCCTGCGGGGCCCCCCCATAAGA	-1.2	-1.32	-1.48	-1.6	-1.6	-1.52	-1.44	-1.44	-1.4	-1.24
7	987	29	1.2069	1.2069	ATTGGGGGGTACACTCGAGGAGTGGAAGG	1.24	1.24	1.24	1.32	1.24
8	1000	41	1.04878	1.04878	CTCGAGGAGTGGAAGGCGGGGAGTGGGGCGCCCAGGGTCAA	1.28	1.48	1.64	1.84	1.76	1.8	1.6	1.4	1.28	1.24	1.36	1.4	1.44	1.44	1.4	1.32	1.24
9	1426	30	-1.1	1.1	AGCTCCCTCCCCATCCTTGTCCTTTCTTAT	-1.28	-1.32	-1.36	-1.32	-1.32	-1.2
AB118829Hepatitis_D_virus_genotype_4complete_genome_MiyakoJA-M14__Japan
ID	POSITION	LENGTH	SCORE	ABS_SCORE	SEQUENCE	SUB_SCORE
1	284	30	1.3	1.3	GTAGGGGAGAATAGAACACCGGGGGGTGAT	1.36	1.48	1.48	1.52	1.36	1.2
2	335	25	-1.2	1.2	AACCCACCTCCANAGGACCCCTTCA	-1.2
3	337	25	-1.2	1.2	CCCACCTCCANAGGACCCCTTCAGC	-1.2
4	401	35	1.31429	1.31429	CGATGGGAGGGGATGCTAGGAGTTGGGGGAAACCG	1.32	1.56	1.68	1.84	2	1.88	1.76	1.64	1.56	1.32	1.2
5	559	30	0.8	0.8	CCGAAAGGAGGGGGGTGGGCCTTGGACCTC	1.2	1.36	1.44	1.32	1.32	1.24
6	566	28	1.28571	1.28571	GAGGGGGGTGGGCCTTGGACCTCCGGGA	1.2	1.24	1.36	1.2
7	619	34	-1.41176	1.41176	GCCATCCCCTTCTCCACACTCCTTCCCCCCTGCG	-1.28	-1.56	-1.64	-1.72	-1.88	-2.04	-1.88	-1.68	-1.56	-1.24
8	635	34	-1.20588	1.20588	CACTCCTTCCCCCCTGCGGGGCCCCCCCATAAGA	-1.2	-1.32	-1.48	-1.6	-1.6	-1.52	-1.44	-1.44	-1.4	-1.24
9	990	29	1.2069	1.2069	ATTGGGGGGTACACTCGAGGAGTGGAAGG	1.24	1.24	1.24	1.32	1.24
10	1003	42	0.97619	0.97619	CTCGAGGAGTGGAAGGCGGGGAGAGGGGCGCCCAGGGTCAAC	1.28	1.48	1.64	1.84	1.76	1.8	1.6	1.4	1.28	1.24	1.36	1.4	1.44	1.44	1.4	1.32	1.24	1.2
11	1257	25	-1.2	1.2	CCTCCCTGCTGAGGCTCTTTCCCCC	-1.2
12	1429	31	-1.16129	1.16129	AGCTCCCTCCCCATCCTTGTCCTTTCCTAAT	-1.28	-1.36	-1.48	-1.44	-1.44	-1.32	-1.2
13	1574	28	-1.21429	1.21429	TTCCCGAGTGTCTCTTCTCTCCCCCTCC	-1.2	-1.2	-1.28	-1.24
14	1684	25	-1.2	1.2	GTCTCCTGGACGCCCCCGCCCTCTC	-1.2
AB118830Hepatitis_D_virus_genotype_4complete_genome_MiyakoJA-M15__Japan
ID	POSITION	LENGTH	SCORE	ABS_SCORE	SEQUENCE	SUB_SCORE
1	283	31	1.29032	1.29032	CGAAGGGGAGAATGGAACACCGGGGGGTGAT	1.24	1.48	1.6	1.6	1.64	1.48	1.32
2	385	27	1.33333	1.33333	GGGAGAGGATCCGTAGCGATGGGGGGA	1.28	1.32	1.2
3	397	36	1.36111	1.36111	GTAGCGATGGGGGGAGATGCTAGGAGTTAGGGGAGA	1.24	1.24	1.24	1.24	1.2	1.4	1.52	1.68	1.84	1.68	1.56	1.4
4	479	25	-1.2	1.2	ATGTTCCTCCCCCCGAAGGTCCCGA	-1.2
5	536	26	-1.38462	1.38462	CCCCCATGGAGGCCTCCAGGACCCCC	-1.28	-1.28
6	561	26	1.03846	1.03846	CGAAAAGAGGGGGGTGGGCCTTGGAC	1.24	1.24
7	622	33	-1.45455	1.45455	CTATCCCCTTCTCCACACTCCTTCCCCCCTGCG	-1.44	-1.56	-1.72	-1.88	-2.04	-1.88	-1.68	-1.56	-1.24
8	637	34	-1.20588	1.20588	CACTCCTTCCCCCCTGCGGGGCCCCCCCATAAGA	-1.2	-1.32	-1.48	-1.6	-1.6	-1.52	-1.44	-1.44	-1.4	-1.24
9	990	29	1.2069	1.2069	ATTGGGGGGTACACTCGAGGAGTGGAAGG	1.24	1.24	1.24	1.32	1.24
10	1003	42	0.97619	0.97619	CTCGAGGAGTGGAAGGCGGGGAGAGGGGCGCCCAGGGTCAAC	1.28	1.48	1.64	1.84	1.76	1.8	1.6	1.4	1.28	1.24	1.36	1.4	1.44	1.44	1.4	1.32	1.24	1.2
11	1429	30	-1.1	1.1	AGCTCCCTCCCCATCCTTGTCCTTTCTTAT	-1.28	-1.32	-1.36	-1.32	-1.32	-1.2
12	1685	29	-1.10345	1.10345	AGTCTCCTGGACGCCCCCCGCCCGCTCGA	-1.28	-1.28	-1.36	-1.32	-1.28
AB118831Hepatitis_D_virus_genotype_4complete_genome_MiyakoJA-M16__Japan
ID	POSITION	LENGTH	SCORE	ABS_SCORE	SEQUENCE	SUB_SCORE
1	285	30	1.3	1.3	GTAGGGGAGAATAGAACACCGGGGGGTGAT	1.36	1.48	1.48	1.52	1.36	1.2
2	338	25	-1.2	1.2	CCCACCTCCAGAGGACCCCTTCAAC	-1.2
3	359	27	-1.18519	1.18519	CAACGAACAGAGAAGCTCCCCCCCCGC	-1.28	-1.2	-1.24
4	398	37	1.18919	1.18919	GTAGCGATGGGAGGGGATGCTAGGAGGTGGGAGAGAC	1.24	1.28	1.36	1.36	1.44	1.6	1.68	1.68	1.72	1.6	1.52	1.4	1.32
5	562	25	1.24	1.24	GAAAGGAGGGGGGTGGGCCCTGGAC	1.24
6	620	34	-1.41176	1.41176	GCCATCCCCTTCTCCACACTCCTTCCCCCCTGCG	-1.28	-1.56	-1.64	-1.72	-1.88	-2.04	-1.88	-1.68	-1.56	-1.24
7	636	34	-1.20588	1.20588	CACTCCTTCCCCCCTGCGGGGCCCCCCCATAAGA	-1.2	-1.32	-1.48	-1.6	-1.6	-1.52	-1.44	-1.44	-1.4	-1.24
8	989	29	1.2069	1.2069	ATTGGGGGGTACACTCGAGGAGTGGAAGG	1.24	1.24	1.24	1.32	1.24
9	1002	42	0.97619	0.97619	CTCGAGGAGTGGAAGGCGGGGAGAGGGGCGCCCAGGGTCAAC	1.28	1.48	1.64	1.84	1.76	1.8	1.6	1.4	1.28	1.24	1.36	1.4	1.44	1.44	1.4	1.32	1.24	1.2
10	1428	30	-1.1	1.1	AGCTCCCTCCCCATCCTTGTCCTTTCTTAT	-1.28	-1.32	-1.36	-1.32	-1.32	-1.2
AB118832Hepatitis_D_virus_genotype_4complete_genome_MiyakoJA-M17__Japan
ID	POSITION	LENGTH	SCORE	ABS_SCORE	SEQUENCE	SUB_SCORE
1	285	30	1.3	1.3	GTAGGGGAGAATAGAACACCGGGGGGTGAT	1.36	1.48	1.48	1.52	1.36	1.2
2	398	37	1.37838	1.37838	GTAGCGATGGGGGGAGATGCTAGGAGTTGGGGGAGAC	1.24	1.24	1.24	1.24	1.36	1.56	1.68	1.84	2	1.84	1.72	1.56	1.32
3	560	30	0.766667	0.766667	CCGAAAGGGAGGGGGGTGGGCCTTGGACCC	1.32	1.56	1.72	1.52	1.36	1.2
4	621	34	-1.41176	1.41176	GCCATCCCCTTCTCCACACTCCTTCCCCCCTGCG	-1.28	-1.56	-1.64	-1.72	-1.88	-2.04	-1.88	-1.68	-1.56	-1.24
5	637	34	-1.20588	1.20588	CACTCCTTCCCCCCTGCGGGGCCCCCCCATAAGA	-1.2	-1.32	-1.48	-1.6	-1.6	-1.52	-1.44	-1.44	-1.4	-1.24
6	990	29	1.2069	1.2069	ATTGGGGGGTACACTCGAGGAGTGGAAGG	1.24	1.24	1.24	1.32	1.24
7	1003	42	0.97619	0.97619	CTCGAGGAGTGGAAGGCGGGGAGAGGGGCGCCCAGGGTCAAC	1.28	1.48	1.64	1.84	1.76	1.8	1.6	1.4	1.28	1.24	1.36	1.4	1.44	1.44	1.4	1.32	1.24	1.2
8	1429	30	-1.1	1.1	AGCTCCCTCCCCATCCTTGTCCTTTCTTAT	-1.28	-1.32	-1.36	-1.32	-1.32	-1.2
AB118833Hepatitis_D_virus_genotype_4complete_genome_MiyakoJA-M18__Japan
ID	POSITION	LENGTH	SCORE	ABS_SCORE	SEQUENCE	SUB_SCORE
1	141	26	1.15385	1.15385	TCGAGATTCAAGAGGTGGGGAGGGAT	1.2	1.2
2	285	30	1.3	1.3	GTAGGGGAGAATAGAACACCGGGGGGTGAT	1.36	1.48	1.48	1.52	1.36	1.2
3	398	38	1.28947	1.28947	GTAGCGATGGGGAGGGATGCTAGGAGTTGGGGGAGACC	1.24	1.24	1.24	1.24	1.36	1.56	1.68	1.84	2	1.84	1.72	1.56	1.32	1.24
4	480	25	-1.2	1.2	ATGTTCCTCCCCCCGAAGGTCCCGA	-1.2
5	562	25	1.24	1.24	GAAAGGAGGGGGGTGGGCCCTGGAC	1.24
6	620	34	-1.41176	1.41176	GCCATCCCCTTCTCCACACTCCTTCCCCCCTGCG	-1.28	-1.56	-1.64	-1.72	-1.88	-2.04	-1.88	-1.68	-1.56	-1.24
7	636	34	-1.20588	1.20588	CACTCCTTCCCCCCTGCGGGGCCCCCCCATAAGA	-1.2	-1.32	-1.48	-1.6	-1.6	-1.52	-1.44	-1.44	-1.4	-1.24
8	989	29	1.2069	1.2069	ATTGGGGGGTACACTCGAGGAGTGGAAGG	1.24	1.24	1.24	1.32	1.24
9	1002	42	0.97619	0.97619	CTCGAGGAGTGGAAGGCGGGGAGAGGGGCGCCCAGGGTCAAC	1.28	1.48	1.64	1.84	1.76	1.8	1.6	1.4	1.28	1.24	1.36	1.4	1.44	1.44	1.4	1.32	1.24	1.2
10	1428	30	-1.1	1.1	AGCTCCCTCCCCATCCTTGTCCTTTCTTAT	-1.28	-1.32	-1.36	-1.32	-1.32	-1.2
11	1683	25	-1.2	1.2	GTCTCCTGGACGCCCCCGCCCACTC	-1.2
AB118834Hepatitis_D_virus_genotype_4complete_genome_MiyakoJA-M19__Japan
ID	POSITION	LENGTH	SCORE	ABS_SCORE	SEQUENCE	SUB_SCORE
1	284	30	1.26667	1.26667	GCAGGGGAGAATAGAACACCGGGGGGTGAT	1.32	1.44	1.48	1.52	1.36	1.2
2	386	25	1.2	1.2	GGAGTAGAACCGTAGCGATGGGGGG	1.2
3	397	35	1.17143	1.17143	GTAGCGATGGGGGGAGATGCTAGGAGTTGGAGGAG	1.24	1.24	1.24	1.24	1.28	1.4	1.36	1.44	1.52	1.36	1.24
4	561	38	1.07895	1.07895	CCGAAAAGGGAGGGGGGTGGGCCTTGGACTCTCAGGGA	1.24	1.48	1.72	1.68	1.64	1.64	1.6	1.6	1.44	1.32	1.32	1.44	1.4	1.24
5	624	35	-1.37143	1.37143	GCCATCCCCTTCTCCACACTCCTTCCCCCCTGACG	-1.28	-1.56	-1.64	-1.72	-1.88	-2.04	-1.88	-1.68	-1.52	-1.4	-1.24
6	642	32	-1.25	1.25	CTCCTTCCCCCCTGACGGGGCCCCCCCATAAG	-1.32	-1.44	-1.6	-1.52	-1.44	-1.44	-1.44	-1.24
7	994	29	1.2069	1.2069	ATTGGGGGGTACACTCGAGGAGTGGAAGG	1.24	1.24	1.24	1.32	1.24
8	1007	42	0.97619	0.97619	CTCGAGGAGTGGAAGGCGGGGAGAGGGGCGCCCAGGGTCAAC	1.28	1.48	1.64	1.84	1.76	1.8	1.6	1.4	1.28	1.24	1.36	1.4	1.44	1.44	1.4	1.32	1.24	1.2
9	1433	30	-1.1	1.1	AGCTCCCTCCCCATCCTTGTCCTTTCTAAT	-1.28	-1.32	-1.36	-1.32	-1.32	-1.2
10	1578	28	-1.21429	1.21429	TTCCCGAGTGTCTCTTCTCTCCCCCTCC	-1.2	-1.2	-1.28	-1.24
AB118835Hepatitis_D_virus_genotype_4complete_genome_MiyakoJA-M20__Japan
ID	POSITION	LENGTH	SCORE	ABS_SCORE	SEQUENCE	SUB_SCORE
1	284	30	1.26667	1.26667	GCAGGGGAGAATAGAACACCGGGGGGTGAT	1.32	1.44	1.48	1.52	1.36	1.2
2	386	25	1.2	1.2	GGAGTAGAACCGTAGCGATGGGGGG	1.2
3	397	35	1.17143	1.17143	GTAGCGATGGGGGGAGATGCTAGGAGTTGGAGGAG	1.24	1.24	1.24	1.24	1.28	1.4	1.36	1.44	1.52	1.36	1.24
4	561	38	1.07895	1.07895	CCGAAAAGGGAGGGGGGTGGGCCTTGGACTCTCAGGGA	1.24	1.48	1.72	1.68	1.64	1.64	1.6	1.6	1.44	1.32	1.32	1.44	1.4	1.24
5	624	35	-1.37143	1.37143	GCCATCCCCTTCTCCACACTCCTTCCCCCCTGACG	-1.28	-1.56	-1.64	-1.72	-1.88	-2.04	-1.88	-1.68	-1.52	-1.4	-1.24
6	642	32	-1.25	1.25	CTCCTTCCCCCCTGACGGGGCCCCCCCATAAG	-1.32	-1.44	-1.6	-1.52	-1.44	-1.44	-1.44	-1.24
7	994	29	1.2069	1.2069	ATTGGGGGGTACACTCGAGGAGTGGAAGG	1.24	1.24	1.24	1.32	1.24
8	1007	42	0.97619	0.97619	CTCGAGGAGTGGAAGGCGGGGAGAGGGGCGCCCAGGGTCAAC	1.28	1.48	1.64	1.84	1.76	1.8	1.6	1.4	1.28	1.24	1.36	1.4	1.44	1.44	1.4	1.32	1.24	1.2
9	1433	30	-1.1	1.1	AGCTCCCTCCCCATCCTTGTCCTTTCTAAT	-1.28	-1.32	-1.36	-1.32	-1.32	-1.2
10	1578	28	-1.21429	1.21429	TTCCCGAGTGTCTCTTCTCTCCCCCTCC	-1.2	-1.2	-1.28	-1.24
AB118836Hepatitis_D_virus_genotype_4complete_genome_MiyakoJA-M44__Japan
ID	POSITION	LENGTH	SCORE	ABS_SCORE	SEQUENCE	SUB_SCORE
1	285	30	1.23333	1.23333	ACAGGGGAGAATAGAACACCGGGGGGTGAT	1.28	1.44	1.48	1.52	1.36	1.2
2	402	35	1.34286	1.34286	CGATGGGAGGGGATGCTAGGAGTTGGGGGAGACCG	1.32	1.56	1.68	1.84	2	1.88	1.8	1.68	1.6	1.36	1.24
3	480	25	-1.2	1.2	ATGTTCCTCCCCCCGAAGGTCCCGA	-1.2
4	560	27	1.03704	1.03704	CGAAAAGGAAGGGGGTGGGCCTTGGAC	1.2	1.36	1.24
5	569	26	1.15385	1.15385	AGGGGGTGGGCCTTGGACCTCCGGGA	1.2	1.2
6	620	34	-1.41176	1.41176	GCCATCCCCTTCTCCACACTCCTTCCCCCCTGCG	-1.28	-1.56	-1.64	-1.72	-1.88	-2.04	-1.88	-1.68	-1.56	-1.24
7	636	34	-1.20588	1.20588	CACTCCTTCCCCCCTGCGGGGCCCCCCCATAAGA	-1.2	-1.32	-1.48	-1.6	-1.6	-1.52	-1.44	-1.44	-1.4	-1.24
8	989	29	1.2069	1.2069	ATTGGGGGGTACACTCGAGGAGTGGAAGG	1.24	1.24	1.24	1.32	1.24
9	1002	42	0.97619	0.97619	CTCGAGGAGTGGAAGGCGGGGAGAGGGGCGCCCAGGGTCAAC	1.28	1.48	1.64	1.84	1.76	1.8	1.6	1.4	1.28	1.24	1.36	1.4	1.44	1.44	1.4	1.32	1.24	1.2
10	1428	30	-1.1	1.1	AGCTCCCTCCCCATCCTTGTCCTTTCTTAT	-1.28	-1.32	-1.36	-1.32	-1.32	-1.2
AB118837Hepatitis_D_virus_genotype_4complete_genome_MiyakoJA-M23__Japan
ID	POSITION	LENGTH	SCORE	ABS_SCORE	SEQUENCE	SUB_SCORE
1	285	28	1.21429	1.21429	CAGGGGAGAATAGACCACCGGGGGGTGA	1.32	1.36	1.4	1.24
2	403	29	1.24138	1.24138	TTGGAAGGGATTGTTGGAAGTTGGGGAAG	1.24	1.4	1.4	1.32	1.28
3	479	29	-1	1	ATGTTCCTCCCCCCAATGGTCCCGAGTGA	-1.24	-1.2	-1.2	-1.2	-1.2
4	560	29	0.931035	0.931035	CAAAAGGAGGGGGGTGGGCCTTGGACCTC	1.32	1.4	1.32	1.32	1.24
5	566	28	1.28571	1.28571	GAGGGGGGTGGGCCTTGGACCTCCGGGA	1.2	1.24	1.36	1.2
6	619	34	-1.41176	1.41176	GCCATCCCCATCTCCACACTCCTTCCCCCCTGCG	-1.28	-1.56	-1.64	-1.72	-1.88	-2.04	-1.88	-1.68	-1.56	-1.24
7	635	34	-1.20588	1.20588	CACTCCTTCCCCCCTGCGGGGCCCCCCCATAAGA	-1.2	-1.32	-1.48	-1.6	-1.6	-1.52	-1.44	-1.44	-1.4	-1.24
8	988	29	1.2069	1.2069	ATTGGGGGGTACACTCGAGGAGTGGAAGG	1.24	1.24	1.24	1.32	1.24
9	1001	42	0.97619	0.97619	CTCGAGGAGTGGAAGGCGGGGAGAGGGGCGCCCAGGGTCAAC	1.28	1.48	1.64	1.84	1.76	1.8	1.6	1.4	1.28	1.24	1.36	1.4	1.44	1.44	1.4	1.32	1.24	1.2
10	1427	30	-1.1	1.1	AGCTCCCTCCCCATCCTTGACCTTTCTTAT	-1.28	-1.32	-1.36	-1.32	-1.32	-1.2
AB118838Hepatitis_D_virus_genotype_4complete_genome_MiyakoJA-M24__Japan
ID	POSITION	LENGTH	SCORE	ABS_SCORE	SEQUENCE	SUB_SCORE
1	284	31	1.29032	1.29032	CGAAGGGGAGAATGGAACACCGGGGGGTGAT	1.24	1.48	1.6	1.6	1.64	1.48	1.32
2	386	26	1.30769	1.30769	GGGAGTAGAGCCGTAGCGATGGGGGG	1.2	1.24
3	398	37	1.37838	1.37838	GTAGCGATGGGGGGAGATGCTAGGAGTTGGGGGAGAC	1.24	1.24	1.24	1.24	1.36	1.56	1.68	1.84	2	1.84	1.72	1.56	1.32
4	480	25	-1.2	1.2	ATGTTCCTCCCCCCGAAGGTCCCGA	-1.2
5	537	26	-1.38462	1.38462	CCCCCATGGAGGCCTCCAGGACCCCC	-1.28	-1.28
6	562	27	1.07407	1.07407	CAAAAGGAGGGGGGTGGGCCTTGGATC	1.32	1.48	1.32
7	622	34	-1.41176	1.41176	GCCATCCCCTTCTCCACACTCCTTCCCCCCTGCG	-1.28	-1.56	-1.64	-1.72	-1.88	-2.04	-1.88	-1.68	-1.56	-1.24
8	638	34	-1.20588	1.20588	CACTCCTTCCCCCCTGCGGGGCCCCCCCATAAGA	-1.2	-1.32	-1.48	-1.6	-1.6	-1.52	-1.44	-1.44	-1.4	-1.24
9	991	29	1.2069	1.2069	ATTGGGGGGTACACTCGAGGAGTGGAAGG	1.24	1.24	1.24	1.32	1.24
10	1004	42	0.97619	0.97619	CTCGAGGAGTGGAAGGCGGGGAGAGGGGCGCCCAGGGTCAAC	1.28	1.48	1.64	1.84	1.76	1.8	1.6	1.4	1.28	1.24	1.36	1.4	1.44	1.44	1.4	1.32	1.24	1.2
11	1430	30	-1.1	1.1	AGCTCCCTCCCCATCCTTGTCCTTTCTTAT	-1.28	-1.32	-1.36	-1.32	-1.32	-1.2
12	1575	28	-1.21429	1.21429	TTCCCGAGTGTCTCTTCTCTCCCCCTCC	-1.2	-1.2	-1.28	-1.24
AB118839Hepatitis_D_virus_genotype_4complete_genome_MiyakoJA-M27__Japan
ID	POSITION	LENGTH	SCORE	ABS_SCORE	SEQUENCE	SUB_SCORE
1	165	26	-1.23077	1.23077	ACCCCCGAGACGCTGGTGAACCCCCG	-1.36	-1.28
2	285	30	1.3	1.3	GAAGGGGAGAATAGAACACCGGGGGGTGAT	1.36	1.48	1.48	1.52	1.36	1.2
3	404	30	1.33333	1.33333	ATGGGAGGAGATGCTAGGAGTTGGGGGAGA	1.24	1.4	1.56	1.44	1.36	1.24
4	480	25	-1.2	1.2	ATGTTCCTCCCCCCGAAGGTCCCGA	-1.2
5	537	26	-1.38462	1.38462	CCCCCATGGAGGCCTCCAGGACCCCC	-1.28	-1.28
6	562	29	0.931035	0.931035	CAAAAGGAGGGGGGTGGGCCTTGGACCTC	1.32	1.4	1.32	1.32	1.24
7	570	26	1.30769	1.30769	GGGGGGTGGGCCTTGGACCTCCAGGG	1.24	1.2
8	622	34	-1.41176	1.41176	GCCATCCCCTTCTCCACACTCCTTCCCCCCTGCG	-1.28	-1.56	-1.64	-1.72	-1.88	-2.04	-1.88	-1.68	-1.56	-1.24
9	638	34	-1.20588	1.20588	CACTCCTTCCCCCCTGCGGGGCCCCCCCATAAGA	-1.2	-1.32	-1.48	-1.6	-1.6	-1.52	-1.44	-1.44	-1.4	-1.24
10	991	29	1.2069	1.2069	ATTGGGGGGTACACTCGAGGAGTGGAAGG	1.24	1.24	1.24	1.32	1.24
11	1004	42	1	1	CTCGAGGAGTGGAAGGCGGGGAGAGGGGCGCCCAGGGTTAAC	1.28	1.48	1.64	1.84	1.76	1.8	1.6	1.4	1.28	1.24	1.36	1.4	1.44	1.44	1.44	1.36	1.28	1.24
12	1430	30	-1.1	1.1	AGCTCCCTCCCCATCCTTGTCCTTTCTTAT	-1.28	-1.32	-1.36	-1.32	-1.32	-1.2
13	1575	28	-1.21429	1.21429	TTCCCGAGTGTCTCTTCTCTCCCCCTCC	-1.2	-1.2	-1.28	-1.24
AB118840Hepatitis_D_virus_genotype_4complete_genome_MiyakoJA-M29__Japan
ID	POSITION	LENGTH	SCORE	ABS_SCORE	SEQUENCE	SUB_SCORE
1	282	30	1.3	1.3	GTAGGGGAGAATTGAACACCGGGGGGTGAT	1.36	1.48	1.48	1.52	1.36	1.2
2	395	38	1.28947	1.28947	GTAGCGATGGGGAGGGATGCTAGGAGTTGGGGGAGACC	1.24	1.24	1.24	1.24	1.36	1.56	1.68	1.84	2	1.84	1.72	1.56	1.32	1.24
3	477	25	-1.2	1.2	ATGTTCCTCCCCCCGAAGGTCCCGA	-1.2
4	557	30	0.8	0.8	CCGAAAGGAGGGGGGTGGGTCCTGGACCTC	1.2	1.36	1.44	1.32	1.32	1.24
5	564	28	1.28571	1.28571	GAGGGGGGTGGGTCCTGGACCTCCGGGA	1.2	1.24	1.36	1.2
6	617	33	-1.45455	1.45455	GCCATCCCCTTCTCCACACTCCTTCCCCCCTAG	-1.28	-1.56	-1.64	-1.72	-1.88	-2.04	-1.88	-1.72	-1.4
7	632	35	-1.17143	1.17143	ACACTCCTTCCCCCCTAGGGGCCCCCCCATAAGAT	-1.2	-1.36	-1.48	-1.64	-1.6	-1.6	-1.52	-1.44	-1.4	-1.4	-1.24
8	985	29	1.17241	1.17241	ATTGGGGGGTACACTCAAGGAGTGGAAGG	1.2	1.2	1.2	1.28	1.2
9	998	42	0.952381	0.952381	CTCAAGGAGTGGAAGGCGGGGAGAGGGGCGCCCAGGGTCAAC	1.24	1.44	1.6	1.8	1.76	1.8	1.6	1.4	1.28	1.24	1.36	1.4	1.44	1.44	1.4	1.32	1.24	1.2
10	1424	30	-1.1	1.1	AGCTCCCTCCCCATCCTTGTCCTTTCTTAT	-1.28	-1.32	-1.36	-1.32	-1.32	-1.2
11	1569	28	-1.21429	1.21429	TTCCCGAGTGTCTCTTCTCTCCCCCTCC	-1.2	-1.2	-1.28	-1.24
AB118841Hepatitis_D_virus_genotype_4complete_genome_MiyakoJA-M31__Japan
ID	POSITION	LENGTH	SCORE	ABS_SCORE	SEQUENCE	SUB_SCORE
1	85	26	1.30769	1.30769	GGGGACACGATGCCAAAGAGTGGGGG	1.2	1.2
2	99	30	1.03333	1.03333	AAAGAGTGGGGGAAATCTCGGAGGGTGATC	1.32	1.32	1.36	1.36	1.32	1.2
3	142	26	1.15385	1.15385	AGAAGATTCAAGCGACGAGGGGGGGA	1.2	1.2
4	351	25	-1.2	1.2	CCCCTTCAGCGAACAGAGAAGCCCC	-1.2
5	396	34	1.02941	1.02941	ATAGCGATGGGGGGAGATGCTAGGAGTCGGAGAA	1.2	1.24	1.24	1.2	1.24	1.36	1.32	1.36	1.36	1.2
6	527	25	-1.28	1.28	CGTCGCCCCAACATAGCAGACCCCA	-1.28
7	531	29	-1.48276	1.48276	GCCCCAACATAGCAGACCCCAGGACCCCT	-1.24	-1.44	-1.44	-1.44	-1.28
8	537	32	-0.96875	0.96875	ACATAGCAGACCCCAGGACCCCTTCCGAACGA	-1.2	-1.28	-1.2	-1.2	-1.2	-1.24	-1.24	-1.2
9	613	39	-1.35897	1.35897	AATCCCAGCACTCCCCTCTCACACTCCTTCCCCCCTGTG	-1.2	-1.28	-1.36	-1.36	-1.24	-1.28	-1.32	-1.48	-1.68	-1.8	-1.96	-1.92	-1.88	-1.72	-1.4
10	635	33	-1.18182	1.18182	ACTCCTTCCCCCCTGTGGGGCCCCCCCATAAGA	-1.28	-1.44	-1.56	-1.56	-1.48	-1.4	-1.4	-1.36	-1.2
11	988	29	1.17241	1.17241	ATTGGGGGGTACACTCAAGGAGTGGAAGG	1.2	1.2	1.2	1.28	1.2
12	1001	44	1.13636	1.13636	CTCAAGGAGTGGAAGGCGGGGAGAGGGGGGCTCGGGACCAACCT	1.24	1.44	1.6	1.8	1.96	2.12	2	1.92	1.88	1.96	2.08	2.12	2.04	1.96	1.88	1.8	1.72	1.68	1.44	1.28
13	1025	25	1.24	1.24	GGGGGGCTCGGGACCAACCTACGGG	1.24
14	1060	27	-1.18519	1.18519	TTCCCCTGGCGTCCAGGCCGTCCCCTC	-1.24	-1.24	-1.28
15	1429	25	-1.2	1.2	CTCCCTCCCCGTCCTTGTCTTTTCT	-1.2
AB118842Hepatitis_D_virus_genotype_4complete_genome_MiyakoJA-M32__Japan
ID	POSITION	LENGTH	SCORE	ABS_SCORE	SEQUENCE	SUB_SCORE
1	85	26	1.30769	1.30769	GGGGACACGATGCCAAAGAGTGGGGG	1.2	1.2
2	99	30	1.03333	1.03333	AAAGAGTGGGGGAAATCTCGGAGGGTGATC	1.32	1.32	1.36	1.36	1.32	1.2
3	396	35	1.11429	1.11429	ATAGCGATGGGGGGAGATGCTAGGAGTCGGAGGAG	1.2	1.24	1.24	1.2	1.24	1.36	1.32	1.4	1.48	1.32	1.2
4	532	27	-1.51852	1.51852	CCCCAACATAGCGGACCCCAGGACCCC	-1.32	-1.32	-1.32
5	611	43	-1.30233	1.30233	GGAATCCCCAGCACTCCCCTTTCCACACTCCTTCCCCCCTGTG	-1.24	-1.4	-1.52	-1.56	-1.56	-1.64	-1.56	-1.4	-1.24	-1.24	-1.4	-1.6	-1.72	-1.88	-2	-2	-1.8	-1.64	-1.32
6	637	33	-1.18182	1.18182	ACTCCTTCCCCCCTGTGGGGCCCCCCCATAAGA	-1.28	-1.44	-1.56	-1.56	-1.48	-1.4	-1.4	-1.36	-1.2
7	990	29	1.17241	1.17241	ATTGGGGGGTACACTCAAGGAGTGGAAGG	1.2	1.2	1.2	1.28	1.2
8	1002	46	1.17391	1.17391	ACTCAAGGAGTGGAAGGCGGGGAGGAGGGGGCTGAGGGCTAACCTA	1.2	1.2	1.4	1.56	1.76	1.92	2.08	1.96	1.88	1.92	1.88	2	2.04	2.08	2.04	2.04	1.96	1.88	1.84	1.6	1.44	1.28
9	1062	27	-1.14815	1.14815	TTCCCCTGGTGTCCAGGCCGTCCCCTC	-1.2	-1.2	-1.24
10	1431	25	-1.2	1.2	CTCCCTCCCCGTCCTTGTCTTTTCT	-1.2
AB118843Hepatitis_D_virus_genotype_4complete_genome_MiyakoJA-M33__Japan
ID	POSITION	LENGTH	SCORE	ABS_SCORE	SEQUENCE	SUB_SCORE
1	85	26	1.30769	1.30769	GGGGACACGATGCCAAAGAGTGGGGG	1.2	1.2
2	99	30	1.03333	1.03333	AAAGAGTGGGGGAAATCTCGGAGGGTGATC	1.32	1.32	1.36	1.36	1.32	1.2
3	350	25	-1.24	1.24	CCCCTTCAGCGAACAGAAAAGCCCC	-1.24
4	395	35	1.11429	1.11429	ATAGCGATGGGGGGAGATGCTAGGAGTCGGAGGAG	1.2	1.24	1.24	1.2	1.24	1.36	1.32	1.4	1.48	1.32	1.2
5	526	25	-1.28	1.28	CGTCGCCCCAACATAGCAGACCCCA	-1.28
6	530	29	-1.48276	1.48276	GCCCCAACATAGCAGACCCCAGGACCCCT	-1.24	-1.44	-1.44	-1.44	-1.28
7	536	32	-0.96875	0.96875	ACATAGCAGACCCCAGGACCCCTTCCGAACGA	-1.2	-1.28	-1.2	-1.2	-1.2	-1.24	-1.24	-1.2
8	610	43	-1.32558	1.32558	GGAATCCCCAGCACTCCCCTCTCCACACTCCTTCCCCCCTGTG	-1.28	-1.44	-1.56	-1.6	-1.6	-1.68	-1.6	-1.44	-1.28	-1.28	-1.44	-1.64	-1.76	-1.92	-2.04	-2.04	-1.84	-1.68	-1.36
9	636	33	-1.18182	1.18182	ACTCCTTCCCCCCTGTGGGGCCCCCCCATAAGA	-1.28	-1.44	-1.56	-1.56	-1.48	-1.4	-1.4	-1.36	-1.2
10	988	29	1.17241	1.17241	ATTGGGGGGTACACTCAAGGAGTGGAAGG	1.2	1.2	1.2	1.28	1.2
11	1000	46	1.19565	1.19565	ACTCAAGGAGTGGAAGGCGGGGAGGAGGGGGCTGAGGGTTAACCTA	1.2	1.2	1.4	1.56	1.76	1.92	2.08	1.96	1.88	1.92	1.88	2	2.04	2.08	2.08	2.08	2	1.92	1.88	1.64	1.48	1.32
12	1023	26	1.23077	1.23077	GGAGGGGGCTGAGGGTTAACCTACGG	1.2	1.2
13	1060	27	-1.14815	1.14815	TTCCCCTGGTGTCCAGGCCGTCCCCTC	-1.2	-1.2	-1.24
14	1429	25	-1.2	1.2	CTCCCTCCCCGTCCTTGTCTTTTCT	-1.2
AB118844Hepatitis_D_virus_genotype_4complete_genome_MiyakoJA-M34__Japan
ID	POSITION	LENGTH	SCORE	ABS_SCORE	SEQUENCE	SUB_SCORE
1	85	26	1.34615	1.34615	GGGGACGCGATGCCAAAGAGTGGGGG	1.24	1.24
2	99	30	1.03333	1.03333	AAAGAGTGGGGGAAATCTCGGAGGGTGATC	1.32	1.32	1.36	1.36	1.32	1.2
3	139	29	1.10345	1.10345	CACGGGGACTCAAGCGACGAGGGGGGATC	1.28	1.52	1.52	1.56	1.24
4	349	25	-1.24	1.24	CCCCTTCAGCGAACAGAAAAGCCCC	-1.24
5	394	28	1.07143	1.07143	ATAGCGATGGGGGGAGATGCTAGGAGTC	1.2	1.24	1.24	1.2
6	399	29	1.2069	1.2069	GATGGGGGGAGATGCTAGGAGTCAGAGGA	1.24	1.2	1.28	1.36	1.2
7	530	27	-1.51852	1.51852	CCCCAACATAGCGGACCCCAGGACCCC	-1.32	-1.32	-1.32
8	611	29	-1.27586	1.27586	AATCCCCAGCACTCCCTTCTCCACACTCC	-1.28	-1.32	-1.32	-1.4	-1.32
9	620	32	-1.28125	1.28125	CACTCCCTTCTCCACACTCCTTCCCCCCTGTG	-1.36	-1.48	-1.64	-1.76	-1.76	-1.6	-1.48	-1.2
10	635	33	-1.18182	1.18182	ACTCCTTCCCCCCTGTGGGGCCCCCCCATAAGA	-1.28	-1.44	-1.56	-1.56	-1.48	-1.4	-1.4	-1.36	-1.2
11	988	29	1.17241	1.17241	ATTGGGGGGTACACTCAAGGAGTGGAAGG	1.2	1.2	1.2	1.28	1.2
12	1000	46	1.17391	1.17391	ACTCAAGGAGTGGAAGGCGGGGAGGAGGGGGCTGAGGGCTAACCTA	1.2	1.2	1.4	1.56	1.76	1.92	2.08	1.96	1.88	1.92	1.88	2	2.04	2.08	2.04	2.04	1.96	1.88	1.84	1.6	1.44	1.28
13	1060	27	-1.14815	1.14815	TTCCCCTGGTGTCCAGGCCGTCCCCTC	-1.2	-1.2	-1.24
14	1429	25	-1.2	1.2	CTCCCTCCCCGTCCTTGTCTTTTCT	-1.2
AB118845Hepatitis_D_virus_genotype_4complete_genome_MiyakoJA-M36__Japan
ID	POSITION	LENGTH	SCORE	ABS_SCORE	SEQUENCE	SUB_SCORE
1	83	28	1.25	1.25	GAGGGACGCGATGGCAAGAGTGGGGGAA	1.24	1.36	1.36	1.24
2	95	32	1.0625	1.0625	GGCAAGAGTGGGGGAAATCTCGGAGGGTGATC	1.2	1.24	1.28	1.32	1.36	1.36	1.32	1.2
3	348	25	-1.24	1.24	CCCCTTCAGCGAACAGAAAAGCCCC	-1.24
4	393	35	1.11429	1.11429	ATAGCGATGGGGGGAGATGCTAGGAGTCGGAGGAG	1.2	1.24	1.24	1.2	1.24	1.36	1.32	1.4	1.48	1.32	1.2
5	524	25	-1.24	1.24	CGTTGCCCCAACATAGCAGACCCCA	-1.24
6	528	29	-1.48276	1.48276	GCCCCAACATAGCAGACCCCAGGACCCCT	-1.24	-1.44	-1.44	-1.44	-1.28
7	534	32	-0.96875	0.96875	ACATAGCAGACCCCAGGACCCCTTCCGAACGA	-1.2	-1.28	-1.2	-1.2	-1.2	-1.24	-1.24	-1.2
8	611	29	-1.27586	1.27586	AATCCCCAGCACTCCCTTCTCCACACTCC	-1.28	-1.32	-1.32	-1.4	-1.32
9	620	32	-1.28125	1.28125	CACTCCCTTCTCCACACTCCTTCCCCCCTGTG	-1.36	-1.48	-1.64	-1.76	-1.76	-1.6	-1.48	-1.2
10	635	33	-1.18182	1.18182	ACTCCTTCCCCCCTGTGGGGCCCCCCCATAAGA	-1.28	-1.44	-1.56	-1.56	-1.48	-1.4	-1.4	-1.36	-1.2
11	987	29	1.17241	1.17241	ATTGGGGGGTACACTCAAGGAGTGGAAGG	1.2	1.2	1.2	1.28	1.2
12	999	46	1.19565	1.19565	ACTCAAGGAGTGGAAGGCGGGGAGGAGGGGGCTGAGGGTTAACCTA	1.2	1.2	1.4	1.56	1.76	1.92	2.08	1.96	1.88	1.92	1.88	2	2.04	2.08	2.08	2.08	2	1.92	1.88	1.64	1.48	1.32
13	1022	26	1.23077	1.23077	GGAGGGGGCTGAGGGTTAACCTACGG	1.2	1.2
14	1059	27	-1.14815	1.14815	TTCCCCTGGTGTCCAGGCCGTCCCCTC	-1.2	-1.2	-1.24
15	1426	30	-1.1	1.1	AGCTCCCTCCCCATCCTTGTCCTTTCTTAT	-1.28	-1.32	-1.36	-1.32	-1.32	-1.2
AB118846Hepatitis_D_virus_genotype_2complete_genome_MiyakoJA-M37__Japan
ID	POSITION	LENGTH	SCORE	ABS_SCORE	SEQUENCE	SUB_SCORE
1	31	29	1.2069	1.2069	GATGGGCCGCAACCGGGCGAGGGGGGCGA	1.24	1.36	1.32	1.36	1.24
2	39	41	1.29268	1.29268	GCAACCGGGCGAGGGGGGCGAAGTGGGGAAGGGGATATCCC	1.36	1.48	1.68	1.84	1.84	1.92	2.16	2.2	2.24	2.28	2.32	2.28	2.28	2.12	1.84	1.56	1.28
3	61	27	1.22222	1.22222	GTGGGGAAGGGGATATCCCGAGGAGGA	1.24	1.28	1.28
4	395	29	1.10345	1.10345	CGATGGGGGAGATGCTAGGAGTAGGCGGC	1.2	1.2	1.24	1.32	1.28
5	435	26	1.42308	1.42308	GGGGGAAAGTAAAGAAAGCAACGGGG	1.32	1.32
6	554	42	1.16667	1.16667	TTCCGAAGTAACGGGGGGGGGTCACTAGGAACACGGGGGACC	1.24	1.24	1.24	1.4	1.56	1.52	1.52	1.48	1.44	1.4	1.56	1.72	1.92	1.92	1.92	1.76	1.52	1.28
7	609	43	-1.30233	1.30233	GATTACCCTCTCCACCCTCCCAACACACTCCTTCCCCCCTGCG	-1.2	-1.36	-1.36	-1.4	-1.4	-1.48	-1.44	-1.32	-1.2	-1.36	-1.48	-1.64	-1.72	-1.8	-1.96	-1.84	-1.68	-1.6	-1.44
8	634	34	-1.20588	1.20588	CACTCCTTCCCCCCTGCGGGGCCCCCCCATAAGA	-1.2	-1.32	-1.48	-1.6	-1.6	-1.52	-1.44	-1.44	-1.4	-1.24
9	999	49	1.14286	1.14286	CGAGGAGTGGAAGGCGTTGTTGGGGGGGAGATGGGCGTACCTACGGGAA	1.2	1.4	1.52	1.68	1.6	1.56	1.56	1.52	1.64	1.68	1.72	1.68	1.72	1.64	1.56	1.52	1.4	1.4	1.4	1.32	1.44	1.56	1.52	1.36	1.2
10	1054	32	-1.375	1.375	GTTTCCCCTGATGTCCAGTCCCTCCCCCGTTC	-1.28	-1.52	-1.68	-1.84	-1.8	-1.64	-1.48	-1.36
11	1419	35	-0.885714	0.885714	GGGGAGCCCCCTCCCCGTCCTTCCCTTTTCTGATT	-1.24	-1.4	-1.56	-1.72	-1.88	-1.92	-1.96	-1.76	-1.6	-1.44	-1.28
12	1579	30	-1.13333	1.13333	ATCCTCCCTTGTTCCCCTTCGACTCCTCTT	-1.24	-1.32	-1.32	-1.28	-1.2	-1.2
AB118847Hepatitis_D_virus_genotype_4complete_genome_TokyoJA-T__Japan
ID	POSITION	LENGTH	SCORE	ABS_SCORE	SEQUENCE	SUB_SCORE
1	84	26	1.34615	1.34615	GGGGACGCGATGCCAAAGAGTGGGGG	1.24	1.24
2	99	27	1.11111	1.11111	AAGAGTGGGGGAAATCTCGCGAGGGAA	1.2	1.2	1.2
3	283	27	1.22222	1.22222	AGGGTGGAATATAACACCGGGGGGTGA	1.28	1.32	1.2
4	394	35	1.11429	1.11429	ATAGCGATGGGGGGAGATGCTAGGAGTCGGAGGAG	1.2	1.24	1.24	1.2	1.24	1.36	1.32	1.4	1.48	1.32	1.2
5	524	43	-1.11628	1.11628	GCGTCGCCCCCACATAGCAGACCCCAGGACCCCTTCCGAACGA	-1.32	-1.44	-1.32	-1.28	-1.28	-1.4	-1.6	-1.6	-1.6	-1.44	-1.28	-1.2	-1.28	-1.2	-1.2	-1.2	-1.24	-1.24	-1.2
6	610	31	-1.16129	1.16129	GAATCCCCAGACCTCCCTTCTCCACACTCCT	-1.24	-1.36	-1.4	-1.4	-1.48	-1.4	-1.24
7	619	33	-1.30303	1.30303	GACCTCCCTTCTCCACACTCCTTCCCCCCTGCG	-1.24	-1.44	-1.6	-1.68	-1.76	-1.76	-1.6	-1.52	-1.24
8	634	34	-1.20588	1.20588	CACTCCTTCCCCCCTGCGGGGCCCCCCCATAAGA	-1.2	-1.32	-1.48	-1.6	-1.6	-1.52	-1.44	-1.44	-1.4	-1.24
9	988	29	1.2069	1.2069	ATTGGGGGGTACACTCGAGGAGTGGAAGG	1.24	1.24	1.24	1.32	1.24
10	1000	46	1.21739	1.21739	ACTCGAGGAGTGGAAGGCGGGGAGGAGGGGGCTGAGGGTTAACCTA	1.24	1.24	1.44	1.6	1.8	1.92	2.08	1.96	1.88	1.92	1.88	2	2.04	2.08	2.08	2.08	2	1.92	1.88	1.64	1.48	1.32
11	1023	26	1.23077	1.23077	GGAGGGGGCTGAGGGTTAACCTACGG	1.2	1.2
12	1060	27	-1.14815	1.14815	TTCCCCTGGTGTCCAGGCCGTCCCCTC	-1.2	-1.2	-1.24
13	1429	25	-1.2	1.2	CTCCCTCCCCGTCCTTGTCTTTTCT	-1.2
AB118848Hepatitis_D_virus_genotype_1complete_genome_NagasakiJA-N1__Japan
ID	POSITION	LENGTH	SCORE	ABS_SCORE	SEQUENCE	SUB_SCORE
1	187	46	1.26087	1.26087	ATCCTGGAAGGGGAAAGAGGGAAGGTGGAAAGGAAGGGGCGGGCCT	1.2	1.2	1.28	1.44	1.52	1.52	1.44	1.44	1.52	1.52	1.36	1.36	1.36	1.36	1.52	1.48	1.6	1.68	1.8	1.6	1.4	1.28
2	524	47	-1.14894	1.14894	CGAATCGTCCCCACATAGCAGCCCCCGGAGCCCCTTCCAAAATGACC	-1.28	-1.4	-1.36	-1.28	-1.28	-1.24	-1.36	-1.56	-1.72	-1.72	-1.56	-1.4	-1.32	-1.4	-1.36	-1.36	-1.36	-1.36	-1.4	-1.32	-1.32	-1.44	-1.36
3	568	34	1.29412	1.29412	ACCGAGGGGGGTGGCTAGGAACGCGGGGGACCAG	1.24	1.4	1.64	1.88	2	2	1.76	1.52	1.36	1.24
4	623	43	-1.09302	1.09302	CCCATGTTCGAATCCATCCCTTCCCCCCGAGTGTCGCCCAGGA	-1.32	-1.36	-1.4	-1.44	-1.4	-1.4	-1.4	-1.4	-1.36	-1.32	-1.4	-1.36	-1.48	-1.6	-1.64	-1.56	-1.48	-1.4	-1.28
5	990	26	1.15385	1.15385	TGGGGTCGACAACTCTGGGGAGAAAA	1.2	1.2
6	1005	26	1.26923	1.26923	TGGGGAGAAAAGGGAGGATCGACTGG	1.24	1.32
7	1053	41	-1.29268	1.29268	CCCTGGTTTCCCCTCACGTCCAGCCCCTCCCCGGTCCTGGT	-1.32	-1.36	-1.4	-1.28	-1.44	-1.68	-1.92	-2.08	-2	-1.92	-1.76	-1.68	-1.6	-1.44	-1.36	-1.24	-1.24
8	1071	26	-1.15385	1.15385	TCCAGCCCCTCCCCGGTCCTGGTGAA	-1.2	-1.2
9	1128	35	-1.08571	1.08571	ACGAAGCCGCCCCCGGGCGCTCCCCTCGATCCACC	-1.2	-1.2	-1.2	-1.2	-1.2	-1.2	-1.32	-1.32	-1.24	-1.36	-1.28
10	1427	28	-1.17857	1.17857	AGCCCCCTCTCCATCCTTATCCTTCTTT	-1.32	-1.32	-1.36	-1.2
AB118849Hepatitis_D_virus_genotype_1complete_genome_NagasakiJA-N2__Japan
ID	POSITION	LENGTH	SCORE	ABS_SCORE	SEQUENCE	SUB_SCORE
1	187	45	1.22222	1.22222	ATCCTGGAAGGGGAAAGAGGGAAGGTGGAAAAGAAGGGGCGGGCC	1.2	1.2	1.28	1.44	1.52	1.52	1.44	1.36	1.4	1.4	1.24	1.24	1.24	1.24	1.4	1.36	1.48	1.56	1.68	1.48	1.28
2	522	47	-1.10638	1.10638	CAAATCGTCCCCACATAGCAGCCCCCGGAGCCCCTTCCAAAATGACT	-1.32	-1.44	-1.36	-1.28	-1.28	-1.24	-1.36	-1.56	-1.72	-1.72	-1.56	-1.4	-1.32	-1.4	-1.36	-1.36	-1.36	-1.36	-1.4	-1.32	-1.32	-1.4	-1.24
3	560	40	1.2	1.2	AAAATGACTGAGGGGGGTGGCTAGGAACGCGGGGGACCAG	1.28	1.28	1.28	1.24	1.28	1.24	1.36	1.52	1.72	1.88	2	2	1.76	1.52	1.36	1.24
4	621	42	-0.952381	0.952381	CTATGTTCGAATCCATCCCTTCCCCCCGAGTGTCGCCCAGGA	-1.2	-1.28	-1.44	-1.4	-1.4	-1.4	-1.4	-1.36	-1.32	-1.4	-1.36	-1.48	-1.6	-1.64	-1.56	-1.48	-1.4	-1.28
5	987	26	1.15385	1.15385	TGGGGTCGACAACTCTGGGGAGAAAA	1.2	1.2
6	1002	26	1.26923	1.26923	TGGGGAGAAAAGGGAGGATCGACTGG	1.24	1.32
7	1050	44	-1.25	1.25	CCCTGGTTTCCCCTCACGTCCAGCCCCTCCCCAGTCCTGGTGAA	-1.32	-1.36	-1.4	-1.28	-1.44	-1.68	-1.92	-2.08	-2.08	-2.04	-1.88	-1.8	-1.72	-1.56	-1.48	-1.36	-1.36	-1.28	-1.32	-1.32
8	1125	35	-1.08571	1.08571	ACGAAGCCGCCCCCGGGCGCTCCCCTCGATCCACC	-1.2	-1.2	-1.2	-1.2	-1.2	-1.2	-1.32	-1.32	-1.24	-1.36	-1.28
AF018077Hepatitis_D_virus_genotype_4complete_genome_TW-2b_Taiwan_isolate
ID	POSITION	LENGTH	SCORE	ABS_SCORE	SEQUENCE	SUB_SCORE
1	86	26	1.34615	1.34615	GGGGACGCGATGCCAAAGAGTGGGGG	1.24	1.24
2	101	27	1.11111	1.11111	AAGAGTGGGGGAAATCTCGCGAGGGAA	1.2	1.2	1.2
3	396	35	1.11429	1.11429	ATAGCGATGGGGGGAGATGCTAGGAGTCGGAGGAG	1.2	1.24	1.24	1.2	1.24	1.36	1.32	1.4	1.48	1.32	1.2
4	525	26	-1.19231	1.19231	GCGTCGCCCCCACATAGCAGACCCCG	-1.36	-1.32
5	530	29	-1.44828	1.44828	GCCCCCACATAGCAGACCCCGGGTCCCCT	-1.2	-1.4	-1.4	-1.4	-1.24
6	568	27	1.40741	1.40741	GGGGGACGGTCCTTGGACCTCAGGGGG	1.2	1.2	1.2
7	610	31	-1.16129	1.16129	GAATCCCCAGACCTCCCTTCTCCACACTCCT	-1.24	-1.36	-1.4	-1.4	-1.48	-1.4	-1.24
8	619	33	-1.30303	1.30303	GACCTCCCTTCTCCACACTCCTTCCCCCCTGCG	-1.24	-1.44	-1.6	-1.68	-1.76	-1.76	-1.6	-1.52	-1.24
9	634	34	-1.20588	1.20588	CACTCCTTCCCCCCTGCGGGGCCCCCCCATAAGA	-1.2	-1.32	-1.48	-1.6	-1.6	-1.52	-1.44	-1.44	-1.4	-1.24
10	988	29	1.2069	1.2069	ATTGGGGGGTACACTCGAGGAGTGGAAGG	1.24	1.24	1.24	1.32	1.24
11	1000	46	1.19565	1.19565	ACTCGAGGAGTGGAAGGCGGGGAGGAGGGGGCTGAGGGCTAACCTA	1.24	1.24	1.44	1.6	1.8	1.92	2.08	1.96	1.88	1.92	1.88	2	2.04	2.08	2.04	2.04	1.96	1.88	1.84	1.6	1.44	1.28
12	1059	29	-1.2069	1.2069	GCTCCCCTGACGTCCAGGCCGTCCCCTCT	-1.2	-1.4	-1.36	-1.4	-1.24
13	1429	25	-1.2	1.2	CTCCCTCCCCGTCCTTGTCTTTTCT	-1.2
AF098261Hepatitis_D_virus_genotype_1complete_genome_Canada_Quebec
ID	POSITION	LENGTH	SCORE	ABS_SCORE	SEQUENCE	SUB_SCORE
1	43	32	0.90625	0.90625	CCGAGCGAGGAGACGCGGGGGGAGGATCAGCT	1.2	1.28	1.36	1.28	1.28	1.28	1.28	1.24
2	185	32	1.03125	1.03125	TCTGGAAGGGGAAAGAGGAAGGTGGAAGAAAA	1.28	1.28	1.32	1.36	1.28	1.2	1.2	1.2
3	197	25	1.2	1.2	AAGAGGAAGGTGGAAGAAAAAGGGG	1.2
4	199	28	1.28571	1.28571	GAGGAAGGTGGAAGAAAAAGGGGCGGGC	1.28	1.36	1.48	1.32
5	395	33	1.18182	1.18182	GATAGGAGGGGATGCTAGGAGTTAGGGGAGACC	1.2	1.32	1.48	1.64	1.64	1.6	1.52	1.44	1.2
6	540	26	-1.23077	1.23077	ACCCCGGACCCCCTTCGAAAGGTACC	-1.2	-1.28
7	566	28	1.32143	1.32143	GGAGGGGGGTGACTCGAACACCGGGGAC	1.4	1.48	1.4	1.32
8	617	29	-1.37931	1.37931	CCCGATGCTCGATTCCGACTCCCCCCCAA	-1.28	-1.32	-1.36	-1.24	-1.28
9	630	26	-1.23077	1.23077	TCCGACTCCCCCCCAAGGGTCGCCCA	-1.28	-1.28
10	981	28	1.17857	1.17857	CTGGGGTCGACAACTCTGGGGAGAGAAG	1.2	1.24	1.24	1.2
11	989	44	1.06818	1.06818	GACAACTCTGGGGAGAGAAGGGAGGGTCGGCTGGGAAGAGTATA	1.24	1.32	1.32	1.32	1.4	1.48	1.48	1.48	1.64	1.76	1.72	1.56	1.4	1.28	1.28	1.28	1.28	1.24	1.24	1.24
12	1050	32	-1.28125	1.28125	GCTTCCCCTGATGTCCAGTCCCTCCCCGGTCC	-1.32	-1.56	-1.68	-1.6	-1.52	-1.36	-1.28	-1.2
13	1119	35	-1.05714	1.05714	ACGAAGCCGCCCCCGGGCGCTCCCCTCGATCCGCC	-1.2	-1.2	-1.2	-1.2	-1.2	-1.2	-1.32	-1.32	-1.2	-1.32	-1.24
14	1417	28	-1.17857	1.17857	AGCCCCCTCTCCATCCTTATCCTTCTTT	-1.32	-1.32	-1.36	-1.2
AF104263Hepatitis_D_virus_genotype_1complete_genome_TW2667__Taiwan
ID	POSITION	LENGTH	SCORE	ABS_SCORE	SEQUENCE	SUB_SCORE
1	42	32	1.03125	1.03125	GAGCGAAGGGGGCGCGCTGGAAGGGTCGGCTC	1.36	1.32	1.28	1.32	1.44	1.36	1.36	1.24
2	184	28	1.10714	1.10714	CTGGAAGGGGAAAGAAGGAAGGTGGAAA	1.24	1.32	1.32	1.24
3	189	26	1.15385	1.15385	AGGGGAAAGAAGGAAGGTGGAAAAGA	1.2	1.2
4	524	26	-1.42308	1.42308	CCCCACATAGCAGCTCCCGGAGCCCC	-1.32	-1.32
5	560	34	1.29412	1.29412	ACCGAGGGGGGTGGCTAGGAACGCGGGGGACCAG	1.24	1.4	1.64	1.88	2	2	1.76	1.52	1.36	1.24
6	614	46	-1.1087	1.1087	CCCGATGTCCGATCATCTCCCTCCCCCCCGAGTGTCGCCCAGGAAT	-1.32	-1.36	-1.4	-1.44	-1.64	-1.6	-1.6	-1.6	-1.6	-1.48	-1.4	-1.48	-1.44	-1.56	-1.64	-1.76	-1.76	-1.64	-1.56	-1.44	-1.32	-1.2
7	982	26	1.15385	1.15385	TGGGGTCGACAACTCTGGGGAGAAAA	1.2	1.2
8	994	31	1.25806	1.25806	CTCTGGGGAGAAAAGGGAGGATCGGCTGGGA	1.24	1.24	1.24	1.4	1.52	1.48	1.32
9	1045	41	-1.29268	1.29268	CCCTGGTTTCCCCTCACGTCCAGCCCCTCCCCGGTCCTGGA	-1.32	-1.36	-1.4	-1.28	-1.44	-1.68	-1.92	-2.08	-2	-1.92	-1.76	-1.68	-1.6	-1.44	-1.36	-1.24	-1.24
10	1063	26	-1.15385	1.15385	TCCAGCCCCTCCCCGGTCCTGGAGAA	-1.2	-1.2
11	1120	35	-1.08571	1.08571	ACGAAGCCGCCCCCGGGCGCTCCCCTCGATCCACC	-1.2	-1.2	-1.2	-1.2	-1.2	-1.2	-1.32	-1.32	-1.24	-1.36	-1.28
12	1342	27	-1.22222	1.22222	AACCCTCCCCTGAGAGGCCTCTTCCCA	-1.2	-1.32	-1.32
13	1419	27	-1.11111	1.11111	AGCCCCCTCTCCATCCTTATCTTTCTT	-1.2	-1.2	-1.24
AF104264Hepatitis_D_virus_genotype_2complete_genome_TW2476__Taiwan
ID	POSITION	LENGTH	SCORE	ABS_SCORE	SEQUENCE	SUB_SCORE
1	40	45	1.11111	1.11111	CGGGCGAAAGAGGCGAAGTGGGGAGGGGGAGATCCCGAGGAGGAT	1.32	1.56	1.6	1.64	1.68	1.72	1.72	1.72	1.72	1.6	1.44	1.32	1.28	1.2	1.32	1.36	1.36	1.44	1.48	1.48	1.32
2	394	36	1.22222	1.22222	ATAGCGATGGGGGGAGATGCTAGGAGTGGGAGGCGA	1.2	1.24	1.24	1.36	1.44	1.6	1.56	1.64	1.72	1.52	1.4	1.24
3	419	27	1.18519	1.18519	GTGGGAGGCGACCGAAGCGAGGGGGAA	1.28	1.24	1.24
4	439	26	1.42308	1.42308	GGGGGAAAGTAAAGAAAGCAACGGGG	1.32	1.32
5	555	42	1.16667	1.16667	TTCCGAAGCGACGGGGGGGGGTCACTAGGAACACGGGGGACC	1.24	1.24	1.24	1.4	1.56	1.52	1.52	1.48	1.44	1.44	1.56	1.72	1.92	1.92	1.92	1.76	1.52	1.28
6	613	28	-1.21429	1.21429	TACCCTCTCCACCCTCCTAACACACTCC	-1.2	-1.2	-1.28	-1.24
7	620	33	-1.33333	1.33333	TCCACCCTCCTAACACACTCCTTCCCCCCTGCG	-1.28	-1.44	-1.52	-1.6	-1.76	-1.64	-1.48	-1.4	-1.24
8	985	29	1.2069	1.2069	ATTGGGGGGTACACTCGAGGAGTGGAAGG	1.24	1.24	1.24	1.32	1.24
9	1000	49	1.14286	1.14286	CGAGGAGTGGAAGGCGTTGTTGGGGGGGAGATGGGCGTACCTACGGGAA	1.2	1.4	1.52	1.68	1.6	1.56	1.56	1.52	1.64	1.68	1.72	1.68	1.72	1.64	1.56	1.52	1.4	1.4	1.4	1.32	1.44	1.56	1.52	1.36	1.2
10	1055	39	-1.12821	1.12821	GTTTCCCCTGATGTCCAGTCCCTCCCCCGTCCGAGTGAA	-1.28	-1.52	-1.68	-1.84	-1.8	-1.64	-1.56	-1.48	-1.28	-1.28	-1.28	-1.28	-1.24	-1.28	-1.28
11	1420	35	-0.885714	0.885714	GGGGAGCCCCCTCCCCGTCCTTCCCTTTTCTGATT	-1.24	-1.4	-1.56	-1.72	-1.88	-1.92	-1.96	-1.76	-1.6	-1.44	-1.28
12	1571	44	-0.909091	0.909091	CTCGAGGATGTCCTCCCTACCCCCCCTTCGATTCTTCTTCGACT	-1.32	-1.44	-1.44	-1.4	-1.48	-1.44	-1.52	-1.6	-1.6	-1.64	-1.68	-1.68	-1.64	-1.56	-1.56	-1.48	-1.32	-1.2	-1.24	-1.24
AF209859Hepatitis_D_virus_genotype_4complete_genome_Taiwan
ID	POSITION	LENGTH	SCORE	ABS_SCORE	SEQUENCE	SUB_SCORE
1	79	26	1.30769	1.30769	GGGGACACGATGCCAAAGAGTGGGGG	1.2	1.2
2	94	27	1.11111	1.11111	AAGAGTGGGGGAAATCTCGCGAGGGAA	1.2	1.2	1.2
3	389	35	1.11429	1.11429	ATAGCGATGGGGGGAGATGCTAGGAGTCGGAGGAG	1.2	1.24	1.24	1.2	1.24	1.36	1.32	1.4	1.48	1.32	1.2
4	519	27	-1.03704	1.03704	GCGTCGCCCCCACATAGCGGACCCCAG	-1.2	-1.32	-1.2
5	524	29	-1.51724	1.51724	GCCCCCACATAGCGGACCCCAGGACCCCT	-1.28	-1.48	-1.48	-1.48	-1.32
6	605	31	-1.16129	1.16129	GAATCCCCAGACCTCCCTTCTCCACACTCCT	-1.24	-1.36	-1.4	-1.4	-1.48	-1.4	-1.24
7	614	33	-1.30303	1.30303	GACCTCCCTTCTCCACACTCCTTCCCCCCTGCG	-1.24	-1.44	-1.6	-1.68	-1.76	-1.76	-1.6	-1.52	-1.24
8	629	34	-1.20588	1.20588	CACTCCTTCCCCCCTGCGGGGCCCCCCCATAAGA	-1.2	-1.32	-1.48	-1.6	-1.6	-1.52	-1.44	-1.44	-1.4	-1.24
9	983	29	1.2069	1.2069	ATTGGGGGGTACACTCGAGGAGTGGAAGG	1.24	1.24	1.24	1.32	1.24
10	995	46	1.19565	1.19565	ACTCGAGGAGTGGAAGGCGGGGAGGAGGGGGCTGAGGGCTAACCTA	1.24	1.24	1.44	1.6	1.8	1.92	2.08	1.96	1.88	1.92	1.88	2	2.04	2.08	2.04	2.04	1.96	1.88	1.84	1.6	1.44	1.28
11	1055	27	-1.14815	1.14815	TTCCCCTGGTGTCCAGGCCGTCCCCTC	-1.2	-1.2	-1.24
12	1424	25	-1.2	1.2	CTCCCTCCCCGTCCTTGTCTTTTCT	-1.2
AF309420Hepatitis_D_virus_genotype_4complete_genome_Miyako__Japan_Miyako
ID	POSITION	LENGTH	SCORE	ABS_SCORE	SEQUENCE	SUB_SCORE
1	100	26	1.15385	1.15385	AGAGTGGAGGAAAGTTCGGAAGGGGA	1.2	1.2
2	284	30	1.3	1.3	GTAGGGGAGAATAGAACACCGGGGGGTGAT	1.36	1.48	1.48	1.52	1.36	1.2
3	385	32	1.3125	1.3125	GGGAGTAGGGCCGTAGCGATGGGAGGGGATGC	1.2	1.24	1.28	1.32	1.32	1.28	1.32	1.28
4	397	36	1.16667	1.16667	GTAGCGATGGGAGGGGATGCTAGGAGTTGGGAGAAA	1.24	1.24	1.24	1.24	1.32	1.48	1.56	1.56	1.6	1.48	1.36	1.24
5	558	30	0.8	0.8	CCGAAAGGAGGGGGGTGGGCCTTGGACCTC	1.2	1.36	1.44	1.32	1.32	1.24
6	565	28	1.28571	1.28571	GAGGGGGGTGGGCCTTGGACCTCCGGGA	1.2	1.24	1.36	1.2
7	618	34	-1.41176	1.41176	GCCATCCCCTTCTCCACACTCCTTCCCCCCTGCG	-1.28	-1.56	-1.64	-1.72	-1.88	-2.04	-1.88	-1.68	-1.56	-1.24
8	634	34	-1.20588	1.20588	CACTCCTTCCCCCCTGCGGGGCCCCCCCATAAGA	-1.2	-1.32	-1.48	-1.6	-1.6	-1.52	-1.44	-1.44	-1.4	-1.24
9	987	29	1.2069	1.2069	ATTGGGGGGTACACTCGAGGAGTGGAAGG	1.24	1.24	1.24	1.32	1.24
10	1000	42	0.97619	0.97619	CTCGAGGAGTGGAAGGCGGGGAGAGGGGCGCCCAGGGTCAAC	1.28	1.48	1.64	1.84	1.76	1.8	1.6	1.4	1.28	1.24	1.36	1.4	1.44	1.44	1.4	1.32	1.24	1.2
11	1254	25	-1.28	1.28	CCTCCCTGCTGAGGACCTTTCCCCC	-1.28
12	1426	30	-1.1	1.1	AGCTCCCTCCCCATCCTTGTCCTTTCTTAT	-1.28	-1.32	-1.36	-1.32	-1.32	-1.2
13	1571	28	-1.21429	1.21429	TTCCCGAGTGTCTCTTCTCTCCCCCTCC	-1.2	-1.2	-1.28	-1.24
AF425644Hepatitis_D_virus_genotype_1complete_genome
ID	POSITION	LENGTH	SCORE	ABS_SCORE	SEQUENCE	SUB_SCORE
1	35	32	1.03125	1.03125	GAGCGAAGGGGGCGCGCTGGAAGGGTCGGCTC	1.36	1.32	1.28	1.32	1.44	1.36	1.36	1.24
2	176	28	1.10714	1.10714	CTGGAAGGGGAAAGAAGGAAGGTGGAAA	1.24	1.32	1.32	1.24
3	181	26	1.15385	1.15385	AGGGGAAAGAAGGAAGGTGGAAAAGA	1.2	1.2
4	187	25	1.2	1.2	AAGAAGGAAGGTGGAAAAGAAGGGG	1.2
5	189	29	1.17241	1.17241	GAAGGAAGGTGGAAAAGAAGGGGCGGGCC	1.28	1.36	1.48	1.4	1.24
6	516	26	-1.42308	1.42308	CCCCACATAGCAGCTCCCGGAGCCCC	-1.32	-1.32
7	552	34	1.29412	1.29412	ACCGAGGGGGGTGGCTAGGAACGCGGGGGACCAG	1.24	1.4	1.64	1.88	2	2	1.76	1.52	1.36	1.24
8	607	32	-1.09375	1.09375	CCGATGTCCGATCATCTCCCTTCCCCCGAGTG	-1.2	-1.24	-1.28	-1.28	-1.28	-1.24	-1.28	-1.24
9	618	31	-1.06452	1.06452	TCATCTCCCTTCCCCCGAGTGTCGCCCAGGA	-1.24	-1.36	-1.44	-1.44	-1.36	-1.24	-1.24
10	971	29	1.13793	1.13793	ACTGGGGTCGACAGCTCTGGGGAGAAAAG	1.2	1.2	1.24	1.24	1.2
11	984	32	1.25	1.25	GCTCTGGGGAGAAAAGGGAGGATCGGCTGGGA	1.2	1.24	1.24	1.24	1.4	1.52	1.48	1.32
12	1036	41	-1.29268	1.29268	CCCTGGTTTCCCCTCACGTCCAGCCCCTCCCCGGTCCTGGT	-1.32	-1.36	-1.4	-1.28	-1.44	-1.68	-1.92	-2.08	-2	-1.92	-1.76	-1.68	-1.6	-1.44	-1.36	-1.24	-1.24
13	1054	26	-1.15385	1.15385	TCCAGCCCCTCCCCGGTCCTGGTGAA	-1.2	-1.2
14	1111	35	-1.08571	1.08571	ACGAAGCCGCCCCCGGGCGCTCCCCTCGATCCACC	-1.2	-1.2	-1.2	-1.2	-1.2	-1.2	-1.32	-1.32	-1.24	-1.36	-1.28
15	1333	27	-1.22222	1.22222	AACCCTCCCCTGAGAGGCCTCTTCCCA	-1.2	-1.32	-1.32
16	1410	27	-1.11111	1.11111	AGCCCCCTCTCCATCCTTATCTTTCTT	-1.2	-1.2	-1.24
AF425645Hepatitis_D_virus_genotype_2complete_genome
ID	POSITION	LENGTH	SCORE	ABS_SCORE	SEQUENCE	SUB_SCORE
1	33	45	1.11111	1.11111	CGGGCGAAAGAGGCGAAGTGGGGAGGGGGAGATCCCGAGGAGGAT	1.32	1.56	1.6	1.64	1.68	1.72	1.72	1.72	1.72	1.6	1.44	1.32	1.28	1.2	1.32	1.36	1.36	1.44	1.48	1.48	1.32
2	380	36	1.19444	1.19444	ATAGCGATGGGGGGAGATGCTAGGAGTGGGCGGCGA	1.2	1.24	1.24	1.36	1.44	1.6	1.52	1.6	1.68	1.48	1.36	1.2
3	405	27	1.14815	1.14815	GTGGGCGGCGACCGAAGCGAGGGGGAA	1.24	1.2	1.2
4	425	26	1.42308	1.42308	GGGGGAAAGTAAAGAAAGCAACGGGG	1.32	1.32
5	544	42	1.16667	1.16667	TTCCGAAGCGACGGGGGGGGGTCACTAGGAACACGGGGGACC	1.24	1.24	1.24	1.4	1.56	1.52	1.52	1.48	1.44	1.44	1.56	1.72	1.92	1.92	1.92	1.76	1.52	1.28
6	602	28	-1.21429	1.21429	TACCCTCTCCACCCTCCTAACACACTCC	-1.2	-1.2	-1.28	-1.24
7	609	33	-1.33333	1.33333	TCCACCCTCCTAACACACTCCTTCCCCCCTGCG	-1.28	-1.44	-1.52	-1.6	-1.76	-1.64	-1.48	-1.4	-1.24
8	624	34	-1.20588	1.20588	CACTCCTTCCCCCCTGCGGGGCCCCCCCATAAGA	-1.2	-1.32	-1.48	-1.6	-1.6	-1.52	-1.44	-1.44	-1.4	-1.24
9	975	29	1.2069	1.2069	ATTGGGGGGTACACTCGAGGAGTGGAAGG	1.24	1.24	1.24	1.32	1.24
10	990	49	1.14286	1.14286	CGAGGAGTGGAAGGCGTTGTTGGGGGGGAGATGGGCGTACCTACGGGAA	1.2	1.4	1.52	1.68	1.6	1.56	1.56	1.52	1.64	1.68	1.72	1.68	1.72	1.64	1.56	1.52	1.4	1.4	1.4	1.32	1.44	1.56	1.52	1.36	1.2
11	1045	39	-1.15385	1.15385	GTTTCCCCTGATGTCCAGTCCCTCCCCCGTCCGAGCGAA	-1.28	-1.52	-1.68	-1.84	-1.8	-1.64	-1.56	-1.48	-1.28	-1.28	-1.28	-1.32	-1.28	-1.32	-1.32
12	1222	26	-1.26923	1.26923	CCTCCCGAGTTCCTCCTCTTCCTCCC	-1.2	-1.24
13	1410	35	-0.885714	0.885714	GGGGAGCCCCCTCCCCGTCCTTCCCTTTTCTGATT	-1.24	-1.4	-1.56	-1.72	-1.88	-1.92	-1.96	-1.76	-1.6	-1.44	-1.28
14	1561	44	-0.909091	0.909091	CTCGAGGATGTCCTCCCTACCCCCCCTTCGATTCTTCTTCGACT	-1.32	-1.44	-1.44	-1.4	-1.48	-1.44	-1.52	-1.6	-1.6	-1.64	-1.68	-1.68	-1.64	-1.56	-1.56	-1.48	-1.32	-1.2	-1.24	-1.24
AJ000558Hepatitis_D_virus_genotype_1complete_genome
ID	POSITION	LENGTH	SCORE	ABS_SCORE	SEQUENCE	SUB_SCORE
1	34	32	0.90625	0.90625	CCGAGCGAGGAGACGCGGGGGGAGGATCAGCT	1.2	1.28	1.36	1.28	1.28	1.28	1.28	1.24
2	176	32	1.03125	1.03125	TCTGGAAGGGGAAAGAGGAAGGTGGAAGAAAA	1.28	1.28	1.32	1.36	1.28	1.2	1.2	1.2
3	188	25	1.2	1.2	AAGAGGAAGGTGGAAGAAAAAGGGG	1.2
4	190	28	1.28571	1.28571	GAGGAAGGTGGAAGAAAAAGGGGCGGGC	1.28	1.36	1.48	1.32
5	387	29	1.2069	1.2069	TAGGAGGAGATGCTAGGAGTAGGGGGAGA	1.2	1.36	1.36	1.32	1.24
6	521	27	-1.48148	1.48148	CCCCATCTAGCGGGACCCCGGACCCCC	-1.28	-1.28	-1.28
7	535	26	-1.30769	1.30769	ACCCCGGACCCCCTTCGAAAGTGACC	-1.28	-1.36
8	551	29	1.06897	1.06897	GAAAGTGACCGGAGGGGGTGCTGGGAACA	1.28	1.24	1.24	1.2	1.2
9	559	31	1.16129	1.16129	CCGGAGGGGGTGCTGGGAACACCGGGGACCA	1.28	1.52	1.76	1.68	1.52	1.44	1.28
10	611	32	-1.1875	1.1875	CCCGATGCTCGATTCCGACTCCCCCCCCAAGG	-1.28	-1.32	-1.36	-1.4	-1.44	-1.44	-1.32	-1.24
11	623	29	-1.17241	1.17241	TTCCGACTCCCCCCCCAAGGGTCGCCCAG	-1.2	-1.32	-1.44	-1.36	-1.2
12	977	26	1.15385	1.15385	TGGGGTCGACAACTCTGGGGAGAAAA	1.2	1.2
13	989	31	1.22581	1.22581	CTCTGGGGAGAAAAGGGCGGATCGGCTGGGA	1.2	1.2	1.2	1.36	1.48	1.44	1.28
14	1040	27	-1.40741	1.40741	CCCTGGTTTCCCCTGATGTCCAGCCCC	-1.2	-1.24	-1.28
15	1044	40	-1.05	1.05	GGTTTCCCCTGATGTCCAGCCCCTCCCCGGTCCGAGAGAA	-1.32	-1.56	-1.8	-1.96	-1.88	-1.8	-1.64	-1.56	-1.48	-1.28	-1.28	-1.28	-1.28	-1.24	-1.28	-1.28
16	1115	35	-1.08571	1.08571	ACGAAGCCGCCCCCGGGCGCTCCCCTCGATCCACC	-1.2	-1.2	-1.2	-1.2	-1.2	-1.2	-1.32	-1.32	-1.24	-1.36	-1.28
17	1414	28	-1.17857	1.17857	AGCCCCCTCTCCATCCTTATCCTTCTTT	-1.32	-1.32	-1.36	-1.2
AJ307077Hepatitis_D_virus_genotype_1complete_genome_woodchuck5__Italy
ID	POSITION	LENGTH	SCORE	ABS_SCORE	SEQUENCE	SUB_SCORE
1	44	32	0.90625	0.90625	CCGAGCGAGGAGACGCGGGGGGAGGATCAGCT	1.2	1.28	1.36	1.28	1.28	1.28	1.28	1.24
2	186	32	1.03125	1.03125	TCTGGAAGGGGAAAGAGGAAGGTGGAAGAAAA	1.28	1.28	1.32	1.36	1.28	1.2	1.2	1.2
3	198	25	1.2	1.2	AAGAGGAAGGTGGAAGAAAAAGGGG	1.2
4	200	28	1.28571	1.28571	GAGGAAGGTGGAAGAAAAAGGGGCGGGC	1.28	1.36	1.48	1.32
5	397	29	1.2069	1.2069	TAGGAGGAGATGCTAGGAGTAGGGGGAGA	1.2	1.36	1.36	1.32	1.24
6	531	27	-1.48148	1.48148	CCCCATCTAGCGGGACCCCGGACCCCC	-1.28	-1.28	-1.28
7	545	26	-1.30769	1.30769	ACCCCGGACCCCCTTCGAAAGTGACC	-1.28	-1.36
8	561	27	1.14815	1.14815	GAAAGTGACCGGAGGGGGTACTGGGAA	1.24	1.2	1.2
9	569	31	1.12903	1.12903	CCGGAGGGGGTACTGGGAACACCGGGGACCA	1.24	1.48	1.72	1.64	1.48	1.4	1.24
10	621	45	-0.977778	0.977778	CCCGATGCTCGATTCCGACTCCCCCCCCCAAGGGTCGCCCAGGAA	-1.28	-1.32	-1.36	-1.4	-1.6	-1.6	-1.6	-1.52	-1.36	-1.24	-1.2	-1.28	-1.24	-1.36	-1.48	-1.52	-1.44	-1.4	-1.32	-1.28	-1.28
11	988	26	1.15385	1.15385	TGGGGTCGACAACTCTGGGGAGAAAA	1.2	1.2
12	1000	31	1.22581	1.22581	CTCTGGGGAGAAAAGGGCGGATCGGCTGGGA	1.2	1.2	1.2	1.36	1.48	1.44	1.28
13	1051	27	-1.40741	1.40741	CCCTGGTTTCCCCTGATGTCCAGCCCC	-1.2	-1.24	-1.28
14	1055	40	-1.05	1.05	GGTTTCCCCTGATGTCCAGCCCCTCCCCGGTCCGAGAGAA	-1.32	-1.56	-1.8	-1.96	-1.88	-1.8	-1.64	-1.56	-1.48	-1.28	-1.28	-1.28	-1.28	-1.24	-1.28	-1.28
15	1126	35	-1.08571	1.08571	ACGAAGCCGCCCCCGGGCGCTCCCCTCGATCCACC	-1.2	-1.2	-1.2	-1.2	-1.2	-1.2	-1.32	-1.32	-1.24	-1.36	-1.28
16	1425	28	-1.17857	1.17857	AGCCCCCTCTCCATCCTTATCCTTCTTT	-1.32	-1.32	-1.36	-1.2
AJ309879Hepatitis_D_virus_genotype_2_Partial_complete_genome_RussiaYakutia
ID	POSITION	LENGTH	SCORE	ABS_SCORE	SEQUENCE	SUB_SCORE
1	68	26	1.26923	1.26923	AGGGGAGAGGAGGAATCCCGAGGGGA	1.32	1.32
2	406	29	1.10345	1.10345	CGATGGGGGAGATGCTAGGAGTAGGCGGC	1.2	1.2	1.24	1.32	1.28
3	569	35	1.05714	1.05714	CGAAGGAACGGAGGGGGGTGACTAGGAATCAGGAT	1.28	1.44	1.4	1.4	1.4	1.28	1.2	1.28	1.36	1.4	1.32
4	622	30	-1.16667	1.16667	TTATCCCGTTCCACCCCCGCGGCACACTCC	-1.2	-1.2	-1.24	-1.24	-1.32	-1.28
5	630	33	-1.54545	1.54545	TTCCACCCCCGCGGCACACTCCTTCCCCCCTGC	-1.24	-1.4	-1.56	-1.64	-1.72	-1.88	-1.72	-1.52	-1.4
6	644	37	-1.27027	1.27027	CACACTCCTTCCCCCCTGCGGGCCCCCCCATAAGATG	-1.36	-1.48	-1.64	-1.76	-1.92	-1.88	-1.88	-1.8	-1.72	-1.68	-1.68	-1.52	-1.28
7	998	29	1.2069	1.2069	ATTGGGGGGTACACTCGAGGAGTGGAAGG	1.24	1.24	1.24	1.32	1.24
8	1138	28	-1.07143	1.07143	ACGAATCCGCCCCCGGGCGCTCCCCTCG	-1.24	-1.24	-1.24	-1.2
9	1436	32	-1.03125	1.03125	GAGCTCCCTCCCCGTCCTTCCCTTTTCTTATG	-1.32	-1.48	-1.52	-1.56	-1.52	-1.52	-1.4	-1.24
10	1588	25	-1.2	1.2	AGGATTTCTTCCCTTCCTCCCCTCC	-1.2
11	1591	38	-1.18421	1.18421	ATTTCTTCCCTTCCTCCCCTCCGGCCCTTCCTCGACTC	-1.32	-1.44	-1.56	-1.56	-1.56	-1.6	-1.68	-1.68	-1.6	-1.44	-1.32	-1.36	-1.36	-1.32
AJ309880Hepatitis_D_virus_genotype_2_Partial_complete_genome_RussiaYakutia
ID	POSITION	LENGTH	SCORE	ABS_SCORE	SEQUENCE	SUB_SCORE
1	69	25	1.2	1.2	GGGGAGAGGAAGAATCCCGAAGGGG	1.2
2	131	27	-1.14815	1.14815	CTCCCAAGAAGAACCAGAATCCCCCAA	-1.24	-1.2	-1.2
3	337	30	-1.03333	1.03333	AGAATCCACCTCCAGAGGACCCCCCTCAAT	-1.2	-1.2	-1.28	-1.28	-1.28	-1.28
4	576	30	1.1	1.1	ACGGAGAGGGGGTGACTAGGAATCGGGCTC	1.2	1.32	1.48	1.36	1.28	1.2
5	634	29	-1.2069	1.2069	ACCTCCGCGGCACACTCCTTCCCCCCTGC	-1.24	-1.4	-1.32	-1.2	-1.24
6	644	37	-1.27027	1.27027	CACACTCCTTCCCCCCTGCGGGCCCCCCCATAAGATG	-1.36	-1.48	-1.64	-1.76	-1.92	-1.88	-1.88	-1.8	-1.72	-1.68	-1.68	-1.52	-1.28
7	998	29	1.2069	1.2069	ATTGGGGGGTACACTCGAGGAGTGGAAGG	1.24	1.24	1.24	1.32	1.24
8	1035	25	1.2	1.2	GGGGGGAGCCGGATTGACCTACGGG	1.2
9	1070	37	-0.945946	0.945946	CGCCTCTGATGTCCAGTCCCTCCCCCGTCCGAGAGAA	-1.24	-1.36	-1.36	-1.28	-1.28	-1.36	-1.28	-1.28	-1.28	-1.28	-1.24	-1.28	-1.28
10	1138	27	-1.14815	1.14815	ACGAAGCCGCCCCCGGGCGCTCCCCTC	-1.2	-1.2	-1.2
11	1436	32	-1.03125	1.03125	GAGCTCCCTCCCCGTCCTTCCCTTTTCTTATG	-1.32	-1.48	-1.52	-1.56	-1.52	-1.52	-1.4	-1.24
12	1588	25	-1.2	1.2	AGGATATCTTCCCTTCCTCCCCTCC	-1.2
13	1591	33	-1.09091	1.09091	ATATCTTCCCTTCCTCCCCTCCGGCTTTTCCTC	-1.24	-1.24	-1.24	-1.24	-1.24	-1.28	-1.36	-1.36	-1.28
AM183326Hepatitis_D_virus_genotype_5complete_genome_dFr2600__Togo
ID	POSITION	LENGTH	SCORE	ABS_SCORE	SEQUENCE	SUB_SCORE
1	180	26	1.19231	1.19231	CGGGGAACAAGGAAACAGGAGAGGGA	1.24	1.28
2	571	25	1.28	1.28	GCGGGTGGACTTGGAACATGAGGGG	1.28
3	617	26	-1.15385	1.15385	GCCCCGGACCTCCCGATCTCCACACT	-1.2	-1.24
4	624	33	-1.33333	1.33333	ACCTCCCGATCTCCACACTCCTTCCCCCCTGCG	-1.24	-1.4	-1.48	-1.56	-1.72	-1.6	-1.44	-1.36	-1.28
5	636	37	-1.2973	1.2973	CCACACTCCTTCCCCCCTGCGGGCCCCCCAATAAGAT	-1.32	-1.4	-1.48	-1.64	-1.76	-1.76	-1.72	-1.72	-1.64	-1.56	-1.52	-1.52	-1.36
6	695	27	-1.18519	1.18519	TCCGACGTCCCCACCCTTTCTTACCTG	-1.32	-1.32	-1.2
7	1002	43	1.02326	1.02326	ACTCGAGGAGTGGAAGGCGGGGAGGSSGGGGTCCCGGGTTTAC	1.24	1.24	1.28	1.44	1.64	1.76	1.92	1.84	1.64	1.52	1.36	1.48	1.52	1.56	1.56	1.56	1.48	1.4	1.32
8	1060	29	-1.34483	1.34483	GTCCCCCCTCACGTCCAGTCCATCTCCCG	-1.24	-1.44	-1.56	-1.52	-1.32
9	1130	27	-1.18519	1.18519	ACAAAGCCGCCCCCGGGCGCTCCCCTC	-1.24	-1.24	-1.24
10	1425	35	-0.914286	0.914286	GAGGCGCTCCCTCCCCGTCCTTCCCTTTTCTTATT	-1.24	-1.36	-1.36	-1.44	-1.52	-1.52	-1.56	-1.52	-1.52	-1.4	-1.28
11	1637	25	1.2	1.2	GGAAAAGGGGGCGGCGGCGTCTGTT	1.2
12	1689	25	-1.2	1.2	CAGCTTGCCGCCTGCCCCCAGCTCC	-1.2
AM183327Hepatitis_D_virus_genotype_8complete_genome_dFr2736__Cote_dIvoire
ID	POSITION	LENGTH	SCORE	ABS_SCORE	SEQUENCE	SUB_SCORE
1	130	34	1.26471	1.26471	AGAGGGCGAGGGGAGTTCTCAGGAGGGAGGATGA	1.28	1.4	1.48	1.48	1.44	1.4	1.28	1.32	1.32	1.32
2	393	31	1.3871	1.3871	TAAAGGGGGAGATGCTAGGAGTTAGGGGAGA	1.2	1.36	1.52	1.68	1.68	1.56	1.4
3	610	39	-1.41026	1.41026	TAGACTCCGTCCCCCTTCTCCACACTCCTTCCCCCCGCG	-1.2	-1.2	-1.28	-1.4	-1.4	-1.36	-1.52	-1.6	-1.68	-1.88	-2.04	-2.04	-1.84	-1.72	-1.44
4	627	41	-1.29268	1.29268	CTCCACACTCCTTCCCCCCGCGGGCCCCCCCCTAAAGTGGA	-1.2	-1.32	-1.48	-1.56	-1.64	-1.8	-1.92	-2.08	-2.04	-2.04	-1.96	-1.88	-1.84	-1.84	-1.6	-1.36	-1.2
5	649	30	-1.26667	1.26667	GGCCCCCCCCTAAAGTGGAGAACCCCACTC	-1.28	-1.56	-1.68	-1.56	-1.4	-1.28
6	686	26	-1.23077	1.23077	TCCGCGTCCTCCCCCTTTCTTACCTT	-1.28	-1.28
7	795	26	-1.23077	1.23077	ACCCAAGCTCTCCCCGGATTCCCTCT	-1.28	-1.28
8	817	31	1.06452	1.06452	CTCTTGGGGATCGAGGGGAAGAGTTGGCATT	1.2	1.4	1.48	1.48	1.48	1.48	1.32
9	984	29	1.2069	1.2069	ATTGGGGGGTACACTCGAGGAGTGGAAGG	1.24	1.24	1.24	1.32	1.24
10	995	45	1.13333	1.13333	CACTCGAGGAGTGGAAGGCGGGGAGGGGGGGGCGGTTGTTGTCCC	1.2	1.4	1.56	1.76	1.92	2.12	2.24	2.4	2.28	2.28	2.36	2.32	2.32	2.28	2.2	2.2	2.24	2.16	1.92	1.8	1.48
11	1055	28	-1.25	1.25	TCTCCCCGGATGTCCAGACCATCCCCGC	-1.24	-1.4	-1.32	-1.36
12	1124	28	-1.07143	1.07143	ACGAATCCGCCCCCGGGCGCTCCCCTCG	-1.24	-1.24	-1.24	-1.2
13	1347	27	-1.18519	1.18519	ATCCTCCCTTGCGACTCCTCTTCCCCG	-1.2	-1.36	-1.28
14	1421	35	-0.885714	0.885714	GGAGCTCCCTCCCCTTCCTTCCCTTTTCTTATTAT	-1.2	-1.36	-1.52	-1.56	-1.6	-1.56	-1.56	-1.44	-1.32	-1.2	-1.2
15	1577	32	-1.03125	1.03125	GTCTCCTCCCGTCCTCCCCTTCGTTCTCTCTT	-1.2	-1.36	-1.36	-1.36	-1.36	-1.32	-1.24	-1.24
AM183328Hepatitis_D_virus_genotype_5complete_genome_dFr2703__Senegal
ID	POSITION	LENGTH	SCORE	ABS_SCORE	SEQUENCE	SUB_SCORE
1	562	25	1.2	1.2	AAAGGAGGAGCGGGTGGGCTTGGAG	1.2
2	568	30	1.2	1.2	GGAGCGGGTGGGCTTGGAGCACAGGGGACC	1.28	1.36	1.44	1.44	1.32	1.28
3	612	29	-1.10345	1.10345	ACTACCCCGGACCTCCCGTTCTCCACACT	-1.2	-1.24	-1.2	-1.24	-1.24
4	622	33	-1.33333	1.33333	ACCTCCCGTTCTCCACACTCCTTCCCCCCTGCG	-1.24	-1.4	-1.48	-1.56	-1.72	-1.6	-1.44	-1.36	-1.28
5	634	37	-1.2973	1.2973	CCACACTCCTTCCCCCCTGCGGGCCCCCCAATAAGAT	-1.32	-1.4	-1.48	-1.64	-1.76	-1.76	-1.72	-1.72	-1.64	-1.56	-1.52	-1.52	-1.36
6	693	27	-1.18519	1.18519	TCCGACGTCCCCACCCTTTCTTACCTG	-1.32	-1.32	-1.2
7	1001	44	1.06818	1.06818	ACTCGAGGAGTGGAAGGCGGGGAGGSSGGGGKYCCGGGCTTACC	1.24	1.24	1.28	1.44	1.64	1.76	1.92	1.84	1.76	1.68	1.56	1.68	1.72	1.76	1.72	1.72	1.64	1.56	1.52	1.28
8	1061	28	-1.21429	1.21429	TGCCCCTGATGTCCAGCCCATCTCCCGT	-1.28	-1.4	-1.4	-1.24
9	1129	28	-1.07143	1.07143	ACGAAGCCACCCCCGGGCGCTCCCCTCG	-1.24	-1.24	-1.24	-1.2
10	1427	32	-1.0625	1.0625	GAGCTCCCTCCCCGTCCTTCCCTTTTCTTATT	-1.32	-1.48	-1.52	-1.56	-1.52	-1.52	-1.4	-1.28
11	1687	29	-1.17241	1.17241	ACAGTTGGCCGCTCGCCCCCAACCCCGAG	-1.28	-1.44	-1.36	-1.36	-1.36
AM183329Hepatitis_D_virus_genotype_6complete_genome_dFr2627__Nigeria
ID	POSITION	LENGTH	SCORE	ABS_SCORE	SEQUENCE	SUB_SCORE
1	399	32	1.34375	1.34375	GATAGGGGGAGATGCTAGGAGTCTGGGGCGGC	1.2	1.32	1.48	1.64	1.6	1.52	1.44	1.2
2	565	28	1.21429	1.21429	AGGTCGGGGAGGACTGGAACGTAGGGCT	1.28	1.4	1.28	1.2
3	619	31	-1.16129	1.16129	TACCGCTTCTCCACACTCCTTCCCCCCTGCG	-1.24	-1.4	-1.56	-1.48	-1.36	-1.44	-1.28
4	631	36	-1.25	1.25	ACACTCCTTCCCCCCTGCGGGCTCCCCCCATAAGAT	-1.2	-1.36	-1.48	-1.64	-1.76	-1.76	-1.68	-1.6	-1.6	-1.56	-1.4	-1.24
5	653	27	-1.25926	1.25926	TCCCCCCATAAGATGACGAGGACCCCA	-1.2	-1.36	-1.2
6	997	44	1.02273	1.02273	ACTCGAGGAGTGGAAGGCGGGGAGGGCGGGGAGGAGTGTTACCC	1.32	1.44	1.44	1.6	1.8	1.92	2.08	2	2	2.08	2.04	2.08	2	1.96	1.96	1.96	1.88	1.64	1.52	1.2
7	1056	30	-1.3	1.3	KTTCCCCTCACGTCCAGCCCGTCTCCCGTC	-1.28	-1.4	-1.52	-1.48	-1.32	-1.24
8	1125	28	-1.07143	1.07143	ACGAAGCCCCCTCCGGGCGCTCCCCTCG	-1.24	-1.24	-1.24	-1.2
9	1422	33	-0.909091	0.909091	GGAGCTCCCTCCCCATCCTTTCCCTTTCTTATG	-1.2	-1.36	-1.52	-1.56	-1.6	-1.56	-1.56	-1.44	-1.28
AM183330Hepatitis_D_virus_genotype_8complete_genome_dFr2072__Senegal
ID	POSITION	LENGTH	SCORE	ABS_SCORE	SEQUENCE	SUB_SCORE
1	129	36	1.27778	1.27778	AAGAGGGCGAGGGGAGGTCTCAAGGAGAGGAGGGAT	1.28	1.28	1.32	1.28	1.36	1.32	1.2	1.2	1.36	1.44	1.44	1.28
2	192	27	1.11111	1.11111	AAGGAAAGTGGGGATAGGAAGGTAGAA	1.2	1.2	1.2
3	393	29	1.24138	1.24138	CGAGGGGGAGATGCTAGGAGTAGGGAGAG	1.36	1.44	1.44	1.44	1.32
4	609	37	-1.45946	1.45946	GACTCCGTCCCCCTTCTCCACACTCCTTCCCCCCGCG	-1.24	-1.4	-1.4	-1.36	-1.52	-1.6	-1.68	-1.88	-2.04	-2.04	-1.84	-1.72	-1.44
5	624	40	-1.25	1.25	CTCCACACTCCTTCCCCCCGCGGGCCCCCCCATAAAATGG	-1.2	-1.32	-1.48	-1.56	-1.64	-1.8	-1.92	-1.92	-1.88	-1.88	-1.8	-1.72	-1.72	-1.72	-1.48	-1.24
6	647	28	-1.32143	1.32143	GCCCCCCCATAAAATGGAGAACCCCACT	-1.44	-1.56	-1.44	-1.28
7	682	29	-1.06897	1.06897	GTCCGCGCCCTCCCCCTTTCTTACCTGTG	-1.36	-1.48	-1.44	-1.36	-1.2
8	688	26	-1.23077	1.23077	GCCCTCCCCCTTTCTTACCTGTGGCC	-1.2	-1.32
9	792	26	-1.15385	1.15385	ACCCGAGCTTCCCCCGGATCCTCTCT	-1.2	-1.2
10	807	38	0.894737	0.894737	GGATCCTCTCTTGGGGATCGAGGGGGAAAAAGCCGGCA	1.2	1.28	1.2	1.2	1.2	1.28	1.36	1.4	1.36	1.28	1.4	1.48	1.44	1.28
11	983	29	1.2069	1.2069	ATTGGGGGGTACACTCGAGGAGTGGAAGG	1.24	1.24	1.24	1.32	1.24
12	994	46	1.1087	1.1087	CACTCGAGGAGTGGAAGGCGGGGAGGGGGGGGCGGACTCTGTCCCT	1.2	1.4	1.56	1.76	1.92	2.12	2.24	2.4	2.28	2.28	2.36	2.32	2.28	2.2	2.08	2.08	2.12	2.04	1.84	1.76	1.48	1.32
13	1054	29	-1.24138	1.24138	TTTCCCCTGACGTCCAGTCCATCCCCGTG	-1.36	-1.52	-1.48	-1.48	-1.28
14	1123	28	-1.10714	1.10714	ACAAATCCGCCCCCGGGCGCTCCCCTCG	-1.28	-1.28	-1.28	-1.2
15	1330	25	-1.24	1.24	CTCTCCTCGTCGGTGAATCCCCCCC	-1.24
16	1344	33	-1.36364	1.36364	GAATCCCCCCCTGCGACTCTTCTTCCCCGGACC	-1.32	-1.52	-1.68	-1.84	-1.76	-1.52	-1.36	-1.28	-1.2
17	1419	38	-0.947368	0.947368	GGGAGCTCCCTCCCCTTCCTTCCCCTTTCTTATTATTC	-1.32	-1.48	-1.64	-1.8	-1.84	-1.88	-1.84	-1.84	-1.72	-1.6	-1.48	-1.48	-1.32	-1.24
18	1577	28	-1.10714	1.10714	TCTCCTCCCGTCCTCCCCTTCGGTTTCT	-1.2	-1.2	-1.2	-1.2
AM183331Hepatitis_D_virus_genotype_5complete_genome_dFr2005__Guinea-Bissau
ID	POSITION	LENGTH	SCORE	ABS_SCORE	SEQUENCE	SUB_SCORE
1	405	26	1.15385	1.15385	AGGAGGGGATGCTAGGAGTCGGCGGC	1.24	1.2
2	441	27	1.40741	1.40741	AGGGGGAAAGTAAAGAGAGCAACGGGG	1.2	1.36	1.36
3	557	47	1.06383	1.06383	TTCCCATTCAAAGGGGAGAGGGGGGGACTTGGAGCACAGGGGTCCAG	1.24	1.4	1.4	1.48	1.6	1.72	1.8	1.88	1.88	1.96	1.92	1.92	1.88	1.72	1.72	1.72	1.72	1.88	1.84	1.76	1.52	1.36	1.24
4	628	47	-1.10638	1.10638	TCTCCCGTTCTCCACACTCCTTCCCCCCCCGGGCTCCTCCAATAAAA	-1.28	-1.44	-1.56	-1.72	-1.76	-1.8	-1.56	-1.48	-1.36	-1.4	-1.36	-1.44	-1.44	-1.36	-1.44	-1.48	-1.48	-1.44	-1.44	-1.36	-1.28	-1.28	-1.28
5	1006	40	1.075	1.075	TCGAGGAGTGGAAGGCGGGGAGACGGGGATCCCGGGCTTA	1.28	1.44	1.64	1.76	1.76	1.68	1.48	1.36	1.2	1.32	1.36	1.4	1.36	1.36	1.28	1.2
6	1062	32	-1.34375	1.34375	GKTTCCCCTGATGTCCAGTCCCTCCCCGYTCC	-1.28	-1.52	-1.68	-1.64	-1.64	-1.48	-1.4	-1.32
7	1132	27	-1.18519	1.18519	ACRAAGCCGCCCCCGGGCGCTCCCCTC	-1.24	-1.24	-1.24
8	1430	32	-1.0625	1.0625	GAGCTCCCTCCCCGTCCTTCCCTTTTCTTATT	-1.32	-1.48	-1.52	-1.56	-1.52	-1.52	-1.4	-1.28
9	1690	30	-0.966667	0.966667	GACGGGTCTCCGCCCGCCCCCAGCCCCGGG	-1.2	-1.4	-1.56	-1.4	-1.4	-1.4
AM183332Hepatitis_D_virus_genotype_6complete_genome_dFr2139__Central_African_Republic
ID	POSITION	LENGTH	SCORE	ABS_SCORE	SEQUENCE	SUB_SCORE
1	54	55	1.38182	1.38182	GAAGGGATCGAGGACTTGGGGAGTGGAGGGGCCCGAAGGGGGGGAACGAGACTGG	1.28	1.32	1.32	1.48	1.52	1.56	1.6	1.48	1.36	1.28	1.28	1.28	1.2	1.28	1.44	1.64	1.8	1.96	1.96	1.96	1.8	1.64	1.6	1.6	1.6	1.56	1.48	1.44	1.28	1.24	1.2
2	86	32	1.09375	1.09375	CCGAAGGGGGGGAACGAGACTGGGAAGAGAGA	1.28	1.4	1.56	1.52	1.56	1.56	1.44	1.28
3	389	28	1.10714	1.10714	AGAGGAAGGCCATAGCGATGGGGGGAGA	1.2	1.2	1.2	1.2
4	400	35	1.11429	1.11429	ATAGCGATGGGGGGAGATGCTAGGAGTGGTGAGGC	1.2	1.24	1.24	1.32	1.36	1.4	1.4	1.4	1.48	1.4	1.2
5	526	43	-1.06977	1.06977	TCTGTGGCTAAGTCCCCCATGCCCCGCTCCACGGCTCCCTTCC	-1.24	-1.2	-1.2	-1.2	-1.32	-1.4	-1.48	-1.6	-1.48	-1.4	-1.44	-1.44	-1.6	-1.72	-1.68	-1.52	-1.36	-1.28	-1.2
6	547	25	-1.2	1.2	CCCCGCTCCACGGCTCCCTTCCGAA	-1.2
7	564	40	0.925	0.925	CTTCCGAAGTGTCGGGGGGGGGCTGGAACGCAGGGCCCGG	1.28	1.48	1.48	1.48	1.52	1.64	1.56	1.56	1.68	1.76	1.88	1.72	1.6	1.52	1.44	1.36
8	626	32	-1.125	1.125	TTCCGCTTCTCCACACTCCTTCCCCCCCGTGG	-1.24	-1.4	-1.56	-1.64	-1.52	-1.56	-1.4	-1.28
9	635	41	-1.41463	1.41463	TCCACACTCCTTCCCCCCCGTGGGCCCCCCCCATAAGATGA	-1.28	-1.44	-1.52	-1.6	-1.76	-1.88	-2.04	-2.16	-2.16	-2.08	-2	-2	-1.96	-1.8	-1.64	-1.44	-1.28
10	659	28	-1.5	1.5	CCCCCCCCATAAGATGACGAGGACCCCT	-1.36	-1.36	-1.36	-1.2
11	990	29	1.2069	1.2069	ATTGGGGGGTGCACTCTAGGAGTGGAAGG	1.24	1.24	1.24	1.32	1.24
12	1005	38	1.18421	1.18421	CTAGGAGTGGAAGGCGGGGAGAGCGGGGAGGACCGTTA	1.28	1.48	1.64	1.8	1.72	1.72	1.8	1.76	1.68	1.52	1.48	1.48	1.48	1.4
13	1060	32	-1.40625	1.40625	GTCTCCCCTTACGTCCAGACCATCCCCCGACC	-1.2	-1.44	-1.6	-1.72	-1.68	-1.52	-1.44	-1.36
14	1130	28	-1.07143	1.07143	ACGAAGCCCCCTCCGGGCGCTCCCCTCG	-1.24	-1.24	-1.24	-1.2
15	1136	25	-1.2	1.2	CCCCCTCCGGGCGCTCCCCTCGGAC	-1.2
16	1427	33	-0.909091	0.909091	GGAGCTCCCTCCCCATCCTTTCCCTTTCTTATG	-1.2	-1.36	-1.52	-1.56	-1.6	-1.56	-1.56	-1.44	-1.28
AM183333Hepatitis_D_virus_genotype_7complete_genome_dFr2158__Cameroon
ID	POSITION	LENGTH	SCORE	ABS_SCORE	SEQUENCE	SUB_SCORE
1	80	27	1.14815	1.14815	GAAGGGACAAGGACGGGAGAGCGGGAA	1.24	1.2	1.2
2	279	31	1.09677	1.09677	CCGAGGGGTCAAAGGAAGGGCAGGGAGGCAA	1.24	1.36	1.56	1.6	1.56	1.4	1.24
3	522	25	-1.2	1.2	CCCTCTTCCCCAACTAGCCGGTCCY	-1.2
4	561	33	1.18182	1.18182	AAAGAAGGGGGGGCCTGGCAACTCGGGGAGCCA	1.2	1.36	1.52	1.68	1.64	1.68	1.6	1.36	1.2
5	598	51	-1.41176	1.41176	CGCCATGGTGGACCCCCGCAGCCCCCCTGTCCACACTCCTTCCCCCCCGCG	-1.24	-1.36	-1.56	-1.48	-1.36	-1.36	-1.44	-1.6	-1.68	-1.72	-1.8	-1.92	-1.92	-1.84	-1.76	-1.6	-1.44	-1.44	-1.64	-1.76	-1.92	-2.12	-2.12	-2.12	-1.92	-1.8	-1.48
6	630	35	-1.22857	1.22857	ACACTCCTTCCCCCCCGCGGGGCCCCCCATCTAAA	-1.2	-1.36	-1.48	-1.64	-1.6	-1.6	-1.56	-1.48	-1.48	-1.48	-1.32
7	979	29	1.2069	1.2069	ATTGGGGGGTACACTCGAGGAGTGGAAGG	1.24	1.24	1.24	1.32	1.24
8	990	45	1.06667	1.06667	CACTCGAGGAGTGGAAGGCGGGGAGGGGGGGTCGGACTAGGTCCC	1.2	1.4	1.56	1.76	1.92	2.12	2.24	2.24	2.12	2.12	2.2	2.16	2.12	2.04	1.96	2.04	2.12	2.04	1.8	1.68	1.36
9	1119	27	-1.14815	1.14815	ACGAAGCCGCCCCCGGGCGCTCCCCTC	-1.2	-1.2	-1.2
10	1418	30	-1.1	1.1	AGCTCCCTCCCCACTCTTGTCCTTTCCGAT	-1.2	-1.28	-1.4	-1.32	-1.32	-1.2
11	1568	28	-0.964286	0.964286	GAGGATCTCCTCCCTACCTCCCCTCCGG	-1.24	-1.36	-1.24	-1.2
AY261457Hepatitis_D_virus_genotype_2complete_genome
ID	POSITION	LENGTH	SCORE	ABS_SCORE	SEQUENCE	SUB_SCORE
1	21	29	1.2069	1.2069	MATGGGCCGCAGCCGGGCGAGGGGGGCGA	1.24	1.4	1.36	1.4	1.28
2	29	52	1.42308	1.42308	GCAGCCGGGCGAGGGGGGCGAAGTGGGGAGGGGGGGATCCCGAGGAGGATCT	1.4	1.52	1.72	1.88	1.84	2.08	2.32	2.36	2.4	2.44	2.64	2.76	2.76	2.6	2.32	2.04	1.76	1.64	1.48	1.6	1.64	1.64	1.72	1.76	1.76	1.6	1.4	1.24
3	381	36	1.22222	1.22222	ATAGCGATGGGGGGAGATGCTAGGAGTGGGAGGCGA	1.2	1.24	1.24	1.36	1.44	1.6	1.56	1.64	1.72	1.52	1.4	1.24
4	406	27	1.18519	1.18519	GTGGGAGGCGACCGAAGCGAGGGGGAA	1.28	1.24	1.24
5	426	26	1.38462	1.38462	GGGGGAAAGCAAAGAAAGCAACGGGG	1.28	1.28
6	546	39	1.20513	1.20513	TTCGAAGCGATGGGGGGGGTCACTAGGAACATAGGGGAC	1.24	1.32	1.4	1.44	1.4	1.36	1.36	1.32	1.36	1.48	1.64	1.8	1.8	1.64	1.36
7	602	28	-1.21429	1.21429	TACCCTCTCCACCCTCCTAACACACTCC	-1.2	-1.2	-1.28	-1.24
8	609	33	-1.33333	1.33333	TCCACCCTCCTAACACACTCCTTCCCCCCTGCG	-1.28	-1.44	-1.52	-1.6	-1.76	-1.64	-1.48	-1.4	-1.24
9	624	34	-1.20588	1.20588	CACTCCTTCCCCCCTGCGGGGCCCCCCCATAAGA	-1.2	-1.32	-1.48	-1.6	-1.6	-1.52	-1.44	-1.44	-1.4	-1.24
10	974	29	1.2069	1.2069	ATTGGGGGGTACACTCGAGGAGTGGAAGG	1.24	1.24	1.24	1.32	1.24
11	989	49	1.14286	1.14286	CGAGGAGTGGAAGGCGTTGTTGGGGGGGAGATGGGCGTACCTACGGGAA	1.2	1.4	1.52	1.68	1.6	1.56	1.56	1.52	1.64	1.68	1.72	1.68	1.72	1.64	1.56	1.52	1.4	1.4	1.4	1.32	1.44	1.56	1.52	1.36	1.2
12	1046	37	-0.972973	0.972973	TTCCTCTGATGTCCAGTCCCTCCCCCATCCGAGAGAA	-1.24	-1.4	-1.4	-1.32	-1.32	-1.4	-1.32	-1.32	-1.32	-1.32	-1.28	-1.32	-1.32
13	1409	35	-0.885714	0.885714	GGGGAGCCCCCTCCCCGTCCTTCCCTTTTCTGATT	-1.24	-1.4	-1.56	-1.72	-1.88	-1.92	-1.96	-1.76	-1.6	-1.44	-1.28
14	1567	33	-1.18182	1.18182	ATCTCCTCCCTTGTTCCCCTTCGACCTCTCCTC	-1.24	-1.32	-1.32	-1.32	-1.32	-1.32	-1.32	-1.32	-1.24
AY261458Hepatitis_D_virus_genotype_2complete_genome
ID	POSITION	LENGTH	SCORE	ABS_SCORE	SEQUENCE	SUB_SCORE
1	20	61	1.34426	1.34426	NMATGGGCCGCAGTCGGGCGAGGGGGGCGAAGTGGGGAGGGGGGGATCCCGAGGAGGATCT	1.2	1.36	1.52	1.48	1.52	1.4	1.28	1.2	1.28	1.52	1.64	1.84	2	1.96	2.12	2.32	2.36	2.4	2.44	2.64	2.76	2.76	2.6	2.32	2.04	1.76	1.64	1.48	1.6	1.64	1.64	1.72	1.76	1.76	1.6	1.4	1.24
2	381	36	1.22222	1.22222	ATAGCGATGGGGGGAGATGCTAGGAGTGGGAGGCGA	1.2	1.24	1.24	1.36	1.44	1.6	1.56	1.64	1.72	1.52	1.4	1.24
3	406	27	1.18519	1.18519	GTGGGAGGCGACCGAAGCGAGGGGGAA	1.28	1.24	1.24
4	426	26	1.38462	1.38462	GGGGGAAAGCAAAGAAAGCAACGGGG	1.28	1.28
5	546	39	1.17949	1.17949	TTCGAAGCGATGGGGGGGGTCACTAGGAACACAGGGGAC	1.24	1.32	1.4	1.44	1.4	1.36	1.36	1.28	1.32	1.44	1.6	1.76	1.76	1.6	1.32
6	602	28	-1.21429	1.21429	TACCCTCTCCACCCTCCTAACACACTCC	-1.2	-1.2	-1.28	-1.24
7	609	33	-1.33333	1.33333	TCCACCCTCCTAACACACTCCTTCCCCCCTGCG	-1.28	-1.44	-1.52	-1.6	-1.76	-1.64	-1.48	-1.4	-1.24
8	624	34	-1.23529	1.23529	CACTCCTTCCCCCCTGCGGGGCCCCCCCATAAAA	-1.2	-1.32	-1.48	-1.6	-1.6	-1.52	-1.44	-1.44	-1.44	-1.28
9	645	25	-1.2	1.2	CCCCCCCATAAAATGGCAGGAACCC	-1.2
10	974	29	1.2069	1.2069	ATTGGGGGGTACACTCGAGGAGTGGAAGG	1.24	1.24	1.24	1.32	1.24
11	989	49	1.14286	1.14286	CGAGGAGTGGAAGGCGTTGTTGGGGGGGAGATGGGCGTACCTACGGGAA	1.2	1.4	1.52	1.68	1.6	1.56	1.56	1.52	1.64	1.68	1.72	1.68	1.72	1.64	1.56	1.52	1.4	1.4	1.4	1.32	1.44	1.56	1.52	1.36	1.2
12	1046	37	-0.972973	0.972973	TTCCTCTGATGTCCAGTCCCTCCCCCATCCGAGAGAA	-1.24	-1.4	-1.4	-1.32	-1.32	-1.4	-1.32	-1.32	-1.32	-1.32	-1.28	-1.32	-1.32
13	1353	35	-0.885714	0.885714	GGGGAGCCCCCTCCCCGTCCTTCCCTTTTCTGATT	-1.24	-1.4	-1.56	-1.72	-1.88	-1.92	-1.96	-1.76	-1.6	-1.44	-1.28
14	1511	33	-1.18182	1.18182	ATCTCCTCCCTTGTTCCCCTTCGACCTCTCCTC	-1.24	-1.32	-1.32	-1.32	-1.32	-1.32	-1.32	-1.32	-1.24
AY261459Hepatitis_D_virus_genotype_2complete_genome
ID	POSITION	LENGTH	SCORE	ABS_SCORE	SEQUENCE	SUB_SCORE
1	21	29	1.2069	1.2069	MATGGGCCGCAGCCGGGCGAGGGGGGCGA	1.24	1.4	1.36	1.4	1.28
2	29	52	1.42308	1.42308	GCAGCCGGGCGAGGGGGGCGAAGTGGGGAGGGGGGGATCCCGAGGAGGATCT	1.4	1.52	1.72	1.88	1.84	2.08	2.32	2.36	2.4	2.44	2.64	2.76	2.76	2.6	2.32	2.04	1.76	1.64	1.48	1.6	1.64	1.64	1.72	1.76	1.76	1.6	1.4	1.24
3	381	36	1.22222	1.22222	ATAGCGATGGGGGGAGATGCTAGGAGTGGGAGGCGA	1.2	1.24	1.24	1.36	1.44	1.6	1.56	1.64	1.72	1.52	1.4	1.24
4	406	27	1.18519	1.18519	GTGGGAGGCGACCGAAGCGAGGGGGAA	1.28	1.24	1.24
5	426	26	1.38462	1.38462	GGGGGAAAGCAAAGAAAGCAACGGGG	1.28	1.28
6	546	39	1.20513	1.20513	TTCGAAGCGATGGGGGGGGTCACTAGGAACATAGGGGAC	1.24	1.32	1.4	1.44	1.4	1.36	1.36	1.32	1.36	1.48	1.64	1.8	1.8	1.64	1.36
7	602	28	-1.21429	1.21429	TACCCTCTCCACCCTCCTAACACACTCC	-1.2	-1.2	-1.28	-1.24
8	609	33	-1.33333	1.33333	TCCACCCTCCTAACACACTCCTTCCCCCCTGCG	-1.28	-1.44	-1.52	-1.6	-1.76	-1.64	-1.48	-1.4	-1.24
9	624	34	-1.20588	1.20588	CACTCCTTCCCCCCTGCGGGGCCCCCCCATAAGA	-1.2	-1.32	-1.48	-1.6	-1.6	-1.52	-1.44	-1.44	-1.4	-1.24
10	974	29	1.2069	1.2069	ATTGGGGGGTACACTCGAGGAGTGGAAGG	1.24	1.24	1.24	1.32	1.24
11	989	51	1.2549	1.2549	CGAGGAGTGGAAGGCGTTGTTGGGGGGGGGAGATGGGCGTACCTACGGGAA	1.2	1.4	1.52	1.68	1.76	1.84	1.84	1.84	1.84	1.76	1.8	1.92	2.04	1.92	1.88	1.92	1.88	1.8	1.72	1.68	1.68	1.64	1.6	1.56	1.52	1.36	1.2
12	1048	37	-0.972973	0.972973	TTCCTCTGATGTCCAGTCCCTCCCCCATCCGAGAGAA	-1.24	-1.4	-1.4	-1.32	-1.32	-1.4	-1.32	-1.32	-1.32	-1.32	-1.28	-1.32	-1.32
13	1411	35	-0.885714	0.885714	GGGGAGCCCCCTCCCCGTCCTTCCCTTTTCTGATT	-1.24	-1.4	-1.56	-1.72	-1.88	-1.92	-1.96	-1.76	-1.6	-1.44	-1.28
14	1569	33	-1.18182	1.18182	ATCTCCTCCCTTGTTCCCCTTCGACCTCTCCTC	-1.24	-1.32	-1.32	-1.32	-1.32	-1.32	-1.32	-1.32	-1.24
AY261460Hepatitis_D_virus_genotype_2complete_genome
ID	POSITION	LENGTH	SCORE	ABS_SCORE	SEQUENCE	SUB_SCORE
1	21	29	1.2069	1.2069	MATGGGCCGCAGCCGGGCGAGGGGGGCGA	1.24	1.4	1.36	1.4	1.28
2	29	52	1.42308	1.42308	GCAGCCGGGCGAGGGGGGCGAAGTGGGGAGGGGGGGATCCCGAGGAGGATCT	1.4	1.52	1.72	1.88	1.84	2.08	2.32	2.36	2.4	2.44	2.64	2.76	2.76	2.6	2.32	2.04	1.76	1.64	1.48	1.6	1.64	1.64	1.72	1.76	1.76	1.6	1.4	1.24
3	381	36	1.22222	1.22222	ATAGCGATGGGGGGAGATGCTAGGAGTGGGAGGCGA	1.2	1.24	1.24	1.36	1.44	1.6	1.56	1.64	1.72	1.52	1.4	1.24
4	406	27	1.18519	1.18519	GTGGGAGGCGACCGAAGCGAGGGGGAA	1.28	1.24	1.24
5	426	26	1.38462	1.38462	GGGGGAAAGCAAAGAAAGCAACGGGG	1.28	1.28
6	546	39	1.20513	1.20513	TTCGAAGCGATGGGGGGGGTCACTAGGAACATAGGGGAC	1.24	1.32	1.4	1.44	1.4	1.36	1.36	1.32	1.36	1.48	1.64	1.8	1.8	1.64	1.36
7	602	28	-1.21429	1.21429	TACCCTCTCCACCCTCCTAACACACTCC	-1.2	-1.2	-1.28	-1.24
8	609	33	-1.33333	1.33333	TCCACCCTCCTAACACACTCCTTCCCCCCTGCG	-1.28	-1.44	-1.52	-1.6	-1.76	-1.64	-1.48	-1.4	-1.24
9	624	34	-1.20588	1.20588	CACTCCTTCCCCCCTGCGGGGCCCCCCCATAAGA	-1.2	-1.32	-1.48	-1.6	-1.6	-1.52	-1.44	-1.44	-1.4	-1.24
10	974	29	1.2069	1.2069	ATTGGGGGGTACACTCGAGGAGTGGAAGG	1.24	1.24	1.24	1.32	1.24
11	989	43	1	1	CGAGGAGTGGAAGGCGTTGTTGGGGGGGAGATGGGCGTACCCA	1.2	1.4	1.52	1.68	1.6	1.56	1.56	1.52	1.64	1.68	1.72	1.68	1.72	1.64	1.56	1.48	1.32	1.2	1.2
12	1009	27	1.37037	1.37037	TGGGGGGGAGATGGGCGTACCCACGGG	1.24	1.36	1.32
13	1046	37	-0.972973	0.972973	TTCCTCTGATGTCCAGTCCCTCCCCCATCCGAGAGAA	-1.24	-1.4	-1.4	-1.32	-1.32	-1.4	-1.32	-1.32	-1.32	-1.32	-1.28	-1.32	-1.32
14	1409	38	-1	1	GGGGAGCCCCCTCCCCGTCCTTCCCCTTTTCTGATTAT	-1.36	-1.68	-1.84	-2	-2.16	-2.16	-2.24	-2.08	-1.88	-1.72	-1.56	-1.4	-1.4	-1.24
15	1568	33	-1.18182	1.18182	ATCTCCTCCCTTGTTCCCCTTCGACCTCTCCTC	-1.24	-1.32	-1.32	-1.32	-1.32	-1.32	-1.32	-1.32	-1.24
AY633627Hepatitis_D_virus_genotype_1complete_genome_Iran
ID	POSITION	LENGTH	SCORE	ABS_SCORE	SEQUENCE	SUB_SCORE
1	193	28	1.25	1.25	AGAGGACAGATGGAAGAGAAGGGGGGGC	1.24	1.4	1.52	1.36
2	219	29	-1.34483	1.34483	GCCCCCCCGATCCGAAAGGCCCGACGCCC	-1.24	-1.36	-1.32	-1.28	-1.24
3	387	29	1.2069	1.2069	TAGGAGGAGATGCTAGGAGTAGGGGGAGA	1.2	1.36	1.36	1.32	1.24
4	521	27	-1.48148	1.48148	CCCCATCTAGCGGGACCCCGGACCCCC	-1.28	-1.28	-1.28
5	535	26	-1.30769	1.30769	ACCCCGGACCCCCTTCGAAAGTGACC	-1.28	-1.36
6	551	29	1.06897	1.06897	GAAAGTGACCGGAGGGGGTGCTGGGAACA	1.28	1.24	1.24	1.2	1.2
7	559	31	1.16129	1.16129	CCGGAGGGGGTGCTGGGAACACCGGGGACCA	1.28	1.52	1.76	1.68	1.52	1.44	1.28
8	611	32	-1.1875	1.1875	CCCGATGCTCGATTCCGACTCCCCCCCCAAGG	-1.28	-1.32	-1.36	-1.4	-1.44	-1.44	-1.32	-1.24
9	623	29	-1.17241	1.17241	TTCCGACTCCCCCCCCAAGGGTCGCCCAG	-1.2	-1.32	-1.44	-1.36	-1.2
10	977	28	1.17857	1.17857	CTGGGGACGACAACTCTGGGGAGAGAAG	1.2	1.24	1.24	1.2
11	989	33	1.24242	1.24242	ACTCTGGGGAGAGAAGGGTGGATCGGATGGGAA	1.2	1.28	1.32	1.32	1.48	1.6	1.56	1.4	1.24
12	1047	39	-0.948718	0.948718	GTTCCTCTTATGTCCAGCCCCTCCCCCGTCCGAGCGAAG	-1.28	-1.56	-1.72	-1.68	-1.6	-1.6	-1.68	-1.6	-1.6	-1.56	-1.6	-1.56	-1.6	-1.6	-1.36
13	1116	35	-1.05714	1.05714	ACGAAGCCGCCCCCGGGCGCTCCCCTCGATCCGCC	-1.2	-1.2	-1.2	-1.2	-1.2	-1.2	-1.32	-1.32	-1.2	-1.32	-1.24
14	1414	31	-1.19355	1.19355	GAGCCCCCTCTCCATCCCTGTCCTTCTTTCC	-1.28	-1.48	-1.48	-1.52	-1.36	-1.28	-1.2
AY648952Hepatitis_D_virus_genotype_4complete_genome_Taiwan
ID	POSITION	LENGTH	SCORE	ABS_SCORE	SEQUENCE	SUB_SCORE
1	81	26	1.34615	1.34615	GGGGACGCGATGCCAAAGAGTGGGGG	1.24	1.24
2	96	27	1.11111	1.11111	AAGAGTGGGGGAAATCTCGCGAGGGAA	1.2	1.2	1.2
3	391	35	1.11429	1.11429	ATAGCGATGGGGGGAGATGCTAGGAGTCGGAGGAG	1.2	1.24	1.24	1.2	1.24	1.36	1.32	1.4	1.48	1.32	1.2
4	521	26	-1.15385	1.15385	GCGTCGCCCCCACATAGCAGACCCCG	-1.32	-1.32
5	526	29	-1.44828	1.44828	GCCCCCACATAGCAGACCCCGGGTCCCCT	-1.2	-1.4	-1.4	-1.4	-1.24
6	607	31	-1.16129	1.16129	GAATCCCCAGACCTCCCTTCTCCACACTCCT	-1.24	-1.36	-1.4	-1.4	-1.48	-1.4	-1.24
7	616	33	-1.30303	1.30303	GACCTCCCTTCTCCACACTCCTTCCCCCCTGCG	-1.24	-1.44	-1.6	-1.68	-1.76	-1.76	-1.6	-1.52	-1.24
8	631	34	-1.20588	1.20588	CACTCCTTCCCCCCTGCGGGGCCCCCCCATAAGA	-1.2	-1.32	-1.48	-1.6	-1.6	-1.52	-1.44	-1.44	-1.4	-1.24
9	985	29	1.2069	1.2069	ATTGGGGGGTACACTCGAGGAGTGGAAGG	1.24	1.24	1.24	1.32	1.24
10	997	46	1.19565	1.19565	ACTCGAGGAGTGGAAGGCGGGGAGGAGGGGGCTGAGGGCTAACCTA	1.24	1.24	1.44	1.6	1.8	1.92	2.08	1.96	1.88	1.92	1.88	2	2.04	2.08	2.04	2.04	1.96	1.88	1.84	1.6	1.44	1.28
11	1056	29	-1.2069	1.2069	GCTCCCCTGACGTCCAGGCCGTCCCCTCT	-1.2	-1.4	-1.36	-1.4	-1.24
12	1426	25	-1.2	1.2	CTCCCTCCCCGTCCTTGTCTTTTCT	-1.2
AY648953Hepatitis_D_virus_genotype_4complete_genome_Taiwan
ID	POSITION	LENGTH	SCORE	ABS_SCORE	SEQUENCE	SUB_SCORE
1	81	26	1.34615	1.34615	GGGGACGCGATGCCAAAGAGTGGGGG	1.24	1.24
2	96	27	1.11111	1.11111	AAGAGTGGGGGAAATCTCGCGAGGGAA	1.2	1.2	1.2
3	391	35	1.11429	1.11429	ATAGCGATGGGGGGAGATGCTAGGAGTCGGAGGAG	1.2	1.24	1.24	1.2	1.24	1.36	1.32	1.4	1.48	1.32	1.2
4	521	26	-1.15385	1.15385	GCGTCGCCCCCACATAGCAGACCCCG	-1.32	-1.32
5	526	29	-1.44828	1.44828	GCCCCCACATAGCAGACCCCGGGTCCCCT	-1.2	-1.4	-1.4	-1.4	-1.24
6	607	31	-1.16129	1.16129	GAATCCCCAGACCTCCCTTCTCCACACTCCT	-1.24	-1.36	-1.4	-1.4	-1.48	-1.4	-1.24
7	616	33	-1.30303	1.30303	GACCTCCCTTCTCCACACTCCTTCCCCCCTGCG	-1.24	-1.44	-1.6	-1.68	-1.76	-1.76	-1.6	-1.52	-1.24
8	631	34	-1.20588	1.20588	CACTCCTTCCCCCCTGCGGGGCCCCCCCATAAGA	-1.2	-1.32	-1.48	-1.6	-1.6	-1.52	-1.44	-1.44	-1.4	-1.24
9	985	29	1.2069	1.2069	ATTGGGGGGTACACTCGAGGAGTGGAAGG	1.24	1.24	1.24	1.32	1.24
10	997	46	1.19565	1.19565	ACTCGAGGAGTGGAAGGCGGGGAGGAGGGGGCTGAGGGCTAACCTA	1.24	1.24	1.44	1.6	1.8	1.92	2.08	1.96	1.88	1.92	1.88	2	2.04	2.08	2.04	2.04	1.96	1.88	1.84	1.6	1.44	1.28
11	1056	29	-1.2069	1.2069	ACTCCCCTGATGTCCAGGCCGTCCCCTCT	-1.2	-1.36	-1.32	-1.36	-1.2
12	1426	25	-1.2	1.2	CTCCCTCCCCGTCCTTGTCTTTTCT	-1.2
13	1572	25	-1.2	1.2	CCTAGTTGCTCTTCTCTCCCCCTCC	-1.2
AY648954Hepatitis_D_virus_genotype_4complete_genome_Taiwan
ID	POSITION	LENGTH	SCORE	ABS_SCORE	SEQUENCE	SUB_SCORE
1	81	26	1.34615	1.34615	GGGGACGCGATGCCAAAGAGTGGGGG	1.24	1.24
2	96	27	1.11111	1.11111	AAGAGTGGGGGAAATCTCGCGAGGGAA	1.2	1.2	1.2
3	391	35	1.11429	1.11429	ATAGCGATGGGGGGAGATGCTAGGAGTCGGAGGAG	1.2	1.24	1.24	1.2	1.24	1.36	1.32	1.4	1.48	1.32	1.2
4	521	44	-1.09091	1.09091	GCGTCGCCCCCACATAGCAGACCCCAGGCCCCCTTCCGAACGAG	-1.32	-1.44	-1.32	-1.28	-1.44	-1.56	-1.76	-1.76	-1.76	-1.6	-1.44	-1.36	-1.44	-1.36	-1.36	-1.36	-1.4	-1.4	-1.36	-1.2
5	607	31	-1.16129	1.16129	GAATCCCCAGACCTCCCTTCTCCACACTCCT	-1.24	-1.36	-1.4	-1.4	-1.48	-1.4	-1.24
6	616	34	-1.26471	1.26471	GACCTCCCTTCTCCACACTCCTTCCCCCCCGCGG	-1.24	-1.44	-1.6	-1.68	-1.76	-1.92	-1.76	-1.68	-1.4	-1.24
7	630	36	-1.25	1.25	ACACTCCTTCCCCCCCGCGGGGCCCCCCCATAAGAT	-1.2	-1.36	-1.48	-1.64	-1.76	-1.76	-1.68	-1.6	-1.6	-1.56	-1.4	-1.24
8	985	29	1.2069	1.2069	ATTGGGGGGTACACTCGAGGAGTGGAAGG	1.24	1.24	1.24	1.32	1.24
9	997	46	1.21739	1.21739	ACTCGAGGAGTGGAAGGCGGGGAGGAGGGGGCTGAGGGCTAGCCTA	1.24	1.24	1.44	1.6	1.8	1.92	2.08	1.96	1.88	1.92	1.88	2	2.04	2.08	2.04	2.04	1.96	1.92	1.88	1.64	1.48	1.32
10	1020	26	1.23077	1.23077	GGAGGGGGCTGAGGGCTAGCCTACGG	1.2	1.2
11	1057	28	-1.21429	1.21429	TTCCCCTGATGTCCAGGCCGTCCCCTCT	-1.32	-1.32	-1.36	-1.2
12	1424	30	-1.13333	1.13333	AGCTCCCTCCCCGTCCCTGTCTTTTCTTAT	-1.32	-1.36	-1.4	-1.36	-1.36	-1.24
AY648955Hepatitis_D_virus_genotype_4complete_genome_Taiwan
ID	POSITION	LENGTH	SCORE	ABS_SCORE	SEQUENCE	SUB_SCORE
1	81	26	1.34615	1.34615	GGGGACGCGATGCCAAAGAGTGGGGG	1.24	1.24
2	96	27	1.11111	1.11111	AAGAGTGGGGGAAATCTCGCGAGGGAA	1.2	1.2	1.2
3	391	35	1.11429	1.11429	ATAGCGATGGGGGGAGATGCTAGGAGTCGGAGGAG	1.2	1.24	1.24	1.2	1.24	1.36	1.32	1.4	1.48	1.32	1.2
4	521	44	-1.09091	1.09091	GCGTCGCCCCCACATAGCAGACCCCAGGCCCCCTTCCGAACGAG	-1.32	-1.44	-1.32	-1.28	-1.44	-1.56	-1.76	-1.76	-1.76	-1.6	-1.44	-1.36	-1.44	-1.36	-1.36	-1.36	-1.4	-1.4	-1.36	-1.2
5	607	31	-1.16129	1.16129	GAATCCCCAGACCTCCCTTCTCCACACTCCT	-1.24	-1.36	-1.4	-1.4	-1.48	-1.4	-1.24
6	616	34	-1.26471	1.26471	GACCTCCCTTCTCCACACTCCTTCCCCCCCGCGG	-1.24	-1.44	-1.6	-1.68	-1.76	-1.92	-1.76	-1.68	-1.4	-1.24
7	630	36	-1.25	1.25	ACACTCCTTCCCCCCCGCGGGGCCCCCCCATAAGAT	-1.2	-1.36	-1.48	-1.64	-1.76	-1.76	-1.68	-1.6	-1.6	-1.56	-1.4	-1.24
8	985	29	1.2069	1.2069	ATTGGGGGGTACACTCGAGGAGTGGAAGG	1.24	1.24	1.24	1.32	1.24
9	997	46	1.19565	1.19565	ACTCGAGGAGTGGAAGGCGGGGAGGAGGGGGCTGAGGGCTAACCTA	1.24	1.24	1.44	1.6	1.8	1.92	2.08	1.96	1.88	1.92	1.88	2	2.04	2.08	2.04	2.04	1.96	1.88	1.84	1.6	1.44	1.28
10	1057	28	-1.25	1.25	TTCCCCTGACGTCCAGGCCGTCCCCACT	-1.36	-1.36	-1.4	-1.24
11	1424	30	-1.16667	1.16667	AGCTCCCTCCCCGTCCCTGTCTTTTCTCAT	-1.32	-1.36	-1.4	-1.4	-1.4	-1.28
AY648956Hepatitis_D_virus_genotype_1complete_genome_Taiwan
ID	POSITION	LENGTH	SCORE	ABS_SCORE	SEQUENCE	SUB_SCORE
1	180	35	1	1	ATCCTGGAAGGGGAAAGAGGGAAGGTGGAAAAGAA	1.2	1.2	1.28	1.44	1.52	1.52	1.44	1.36	1.4	1.4	1.24
2	198	25	1.24	1.24	GGGAAGGTGGAAAAGAAGGAGCGGG	1.24
3	523	26	-1.42308	1.42308	CCCCACATAGCAGCTCCCGGAGCCCC	-1.32	-1.32
4	560	31	1.22581	1.22581	CCGAGGGGGGTGGCTTGGAACACAGGGGACC	1.2	1.44	1.68	1.8	1.8	1.56	1.32
5	607	51	-1.27451	1.27451	GCTCCTCCCGATGTCCATCCATCCCCCTCCCCCCGAGTGTCGCCCAGGAAT	-1.24	-1.44	-1.56	-1.56	-1.64	-1.72	-1.88	-1.92	-1.96	-2	-2	-2	-1.96	-2	-1.96	-1.88	-1.84	-1.8	-1.92	-1.96	-2	-2	-1.92	-1.68	-1.52	-1.36	-1.2
6	980	26	1.15385	1.15385	TGGGGTCGACAACTCTGGGGAGAAAA	1.2	1.2
7	992	31	1.25806	1.25806	CTCTGGGGAGAAAAGGGAGGATCGGCTGGGA	1.24	1.24	1.24	1.4	1.52	1.48	1.32
8	1043	41	-1.2439	1.2439	CCCTGGTTTCCCCTTATGTCCAGCCCCTCCCCGGTCCTGGT	-1.24	-1.28	-1.32	-1.2	-1.36	-1.6	-1.84	-2	-1.92	-1.84	-1.68	-1.6	-1.52	-1.36	-1.28	-1.2	-1.2
9	1061	26	-1.15385	1.15385	TCCAGCCCCTCCCCGGTCCTGGTGAA	-1.2	-1.2
10	1118	35	-1.08571	1.08571	ACGAAGCCGCCCCCGGGCGCTCCCCTCGATCCACC	-1.2	-1.2	-1.2	-1.2	-1.2	-1.2	-1.32	-1.32	-1.24	-1.36	-1.28
11	1417	28	-1.17857	1.17857	AGCCCCCTCTCCATCCTTATCCTTCTTT	-1.32	-1.32	-1.36	-1.2
AY648957Hepatitis_D_virus_genotype_1complete_genome_Taiwan
ID	POSITION	LENGTH	SCORE	ABS_SCORE	SEQUENCE	SUB_SCORE
1	180	35	1	1	ATCCTGGAAGGGGAAAGAGGGAAGGTGGAAAAGAA	1.2	1.2	1.28	1.44	1.52	1.52	1.44	1.36	1.4	1.4	1.24
2	198	25	1.24	1.24	GGGAAGGTGGAAAAGAAGGAGCGGG	1.24
3	523	26	-1.42308	1.42308	CCCCACATAGCAGCTCCCGGAGCCCC	-1.32	-1.32
4	553	30	1	1	AAAGCGATCGAGGGGGGTGGCTTGGAACAC	1.28	1.28	1.28	1.24	1.2	1.2
5	560	31	1.32258	1.32258	TCGAGGGGGGTGGCTTGGAACACAGGGGACC	1.32	1.48	1.68	1.8	1.8	1.56	1.32
6	607	51	-1.2549	1.2549	GCTCCTCCCGATGTCCGTCCATCCCCCTCCCCCCGAGTGTCGCCCAGGAAT	-1.2	-1.4	-1.52	-1.52	-1.6	-1.68	-1.84	-1.88	-1.92	-1.96	-1.96	-1.96	-1.92	-1.96	-1.92	-1.84	-1.8	-1.8	-1.92	-1.96	-2	-2	-1.92	-1.68	-1.52	-1.36	-1.2
7	992	31	1.25806	1.25806	CTCTGGGGAGAAAAGGGAGGATCGGCTGGGA	1.24	1.24	1.24	1.4	1.52	1.48	1.32
8	1043	44	-1.25	1.25	CCCTGGTTTCCCCTCACGTCCAGCCCCTCCCCAGTCCTGGTGAA	-1.32	-1.36	-1.4	-1.28	-1.44	-1.68	-1.92	-2.08	-2.08	-2.04	-1.88	-1.8	-1.72	-1.56	-1.48	-1.36	-1.36	-1.28	-1.32	-1.32
9	1118	35	-1.08571	1.08571	ACGAAGCCGCCCCCGGGCGCTCCCCTCGATCCACC	-1.2	-1.2	-1.2	-1.2	-1.2	-1.2	-1.32	-1.32	-1.24	-1.36	-1.28
10	1417	28	-1.17857	1.17857	AGCCCCCTCTCCATCCTTATCCTTCTTT	-1.32	-1.32	-1.36	-1.2
AY648958Hepatitis_D_virus_genotype_1complete_genome_Taiwan
ID	POSITION	LENGTH	SCORE	ABS_SCORE	SEQUENCE	SUB_SCORE
1	41	32	1.03125	1.03125	GAGCGAAGGGGGCGCGCTGGAAGGGTCGGCTC	1.36	1.32	1.28	1.32	1.44	1.36	1.36	1.24
2	179	45	1.22222	1.22222	ATCCTGGAAGGGGAAAGAGGGAAGGTGGAAAAGAAGGGGCGGGCC	1.2	1.2	1.28	1.44	1.52	1.52	1.44	1.36	1.4	1.4	1.24	1.24	1.24	1.24	1.4	1.36	1.48	1.56	1.68	1.48	1.28
3	522	26	-1.42308	1.42308	CCCCACATAGCAGCTCCCGGAGCCCC	-1.32	-1.32
4	558	34	1.29412	1.29412	ACCGAGGGGGGTGGCTAGGAACGCGGGGGACCAG	1.24	1.4	1.64	1.88	2	2	1.76	1.52	1.36	1.24
5	612	44	-1.06818	1.06818	CCCGATGTCCGATCATCTCCCTCCCCCCGAGTGTCGCCCAGGAA	-1.32	-1.36	-1.4	-1.44	-1.44	-1.44	-1.4	-1.44	-1.4	-1.32	-1.28	-1.28	-1.4	-1.52	-1.6	-1.6	-1.52	-1.4	-1.4	-1.28
6	979	26	1.15385	1.15385	TGGGGTCGACAACTCTGGGGAGAAAA	1.2	1.2
7	991	31	1.25806	1.25806	CTCTGGGGAGAAAAGGGAGGATCGGCTGGGA	1.24	1.24	1.24	1.4	1.52	1.48	1.32
8	1042	41	-1.29268	1.29268	CCCTGGTTTCCCCTCACGTCCAGCCCCTCCCCGGTCCTGGA	-1.32	-1.36	-1.4	-1.28	-1.44	-1.68	-1.92	-2.08	-2	-1.92	-1.76	-1.68	-1.6	-1.44	-1.36	-1.24	-1.24
9	1060	26	-1.15385	1.15385	TCCAGCCCCTCCCCGGTCCTGGAGAA	-1.2	-1.2
10	1117	35	-1.08571	1.08571	ACGAAGCCGCCCCCGGGCGCTCCCCTCGATCCACC	-1.2	-1.2	-1.2	-1.2	-1.2	-1.2	-1.32	-1.32	-1.24	-1.36	-1.28
11	1339	27	-1.22222	1.22222	AACCCTCCCCTGAGAGGCCTCTTCCCA	-1.2	-1.32	-1.32
12	1416	28	-1.17857	1.17857	AGCCCCCTCTCCATCCTTATCCTTCTTT	-1.32	-1.32	-1.36	-1.2
AY648959Hepatitis_D_virus_genotype_1complete_genome_Taiwan
ID	POSITION	LENGTH	SCORE	ABS_SCORE	SEQUENCE	SUB_SCORE
1	41	32	1.03125	1.03125	GAGCGAAGGGGGCGCGCTGGAAGGGTCGGCTC	1.36	1.32	1.28	1.32	1.44	1.36	1.36	1.24
2	179	45	1.22222	1.22222	ATCCTGGAAGGGGAAAGAGGGAAGGTGGAAAAGAAGGGGCGGGCC	1.2	1.2	1.28	1.44	1.52	1.52	1.44	1.36	1.4	1.4	1.24	1.24	1.24	1.24	1.4	1.36	1.48	1.56	1.68	1.48	1.28
3	522	26	-1.42308	1.42308	CCCCACATAGCAGCTCCCGGAGCCCC	-1.32	-1.32
4	558	34	1.29412	1.29412	ACCGAGGGGGGTGGCTAGGAACGCGGGGGACCAG	1.24	1.4	1.64	1.88	2	2	1.76	1.52	1.36	1.24
5	612	44	-1.06818	1.06818	CCCGATGTCCGATCATCTCCCTCCCCCCGAGTGTCGCCCAGGAA	-1.32	-1.36	-1.4	-1.44	-1.44	-1.44	-1.4	-1.44	-1.4	-1.32	-1.28	-1.28	-1.4	-1.52	-1.6	-1.6	-1.52	-1.4	-1.4	-1.28
6	977	29	1.13793	1.13793	ACTGGGGTCGACAGCTCTGGGGAGAAAAG	1.2	1.2	1.24	1.24	1.2
7	990	32	1.25	1.25	GCTCTGGGGAGAAAAGGGTGGATCGGCTGGGA	1.2	1.24	1.24	1.24	1.4	1.52	1.48	1.32
8	1042	41	-1.29268	1.29268	CCCTGGTTTCCCCTCACGTCCAGCCCCTCCCCGGTCCTGGT	-1.32	-1.36	-1.4	-1.28	-1.44	-1.68	-1.92	-2.08	-2	-1.92	-1.76	-1.68	-1.6	-1.44	-1.36	-1.24	-1.24
9	1060	26	-1.15385	1.15385	TCCAGCCCCTCCCCGGTCCTGGTGAA	-1.2	-1.2
10	1117	35	-1.08571	1.08571	ACGAAGCCGCCCCCGGGCGCTCCCCTCGATCCACC	-1.2	-1.2	-1.2	-1.2	-1.2	-1.2	-1.32	-1.32	-1.24	-1.36	-1.28
11	1339	27	-1.22222	1.22222	AACCCTCCCCTGAGAGGCCTCTTCCCA	-1.2	-1.32	-1.32
12	1416	27	-1.11111	1.11111	AGCCCCCTCTCCATCCTTATCTTTCTT	-1.2	-1.2	-1.24
D01075Hepatitis_D_virus_genotype_1complete_genome
ID	POSITION	LENGTH	SCORE	ABS_SCORE	SEQUENCE	SUB_SCORE
1	176	37	1.08108	1.08108	ACTCTAGGAAGGGGAAAGAGGGAAGGTGGAAGAGAAG	1.2	1.28	1.32	1.4	1.52	1.52	1.52	1.48	1.4	1.44	1.44	1.28	1.2
2	195	26	1.34615	1.34615	GGGAAGGTGGAAGAGAAGGAGGCGGG	1.28	1.28
3	387	34	1.29412	1.29412	GATAGGAGGGGATGCTAGGAGTTGGGGGAGACCG	1.36	1.48	1.64	1.8	1.8	1.76	1.68	1.6	1.36	1.24
4	440	25	1.2	1.2	GAGAGCAGCGGGGCTAGCAGGTGGG	1.2
5	442	25	1.2	1.2	GAGCAGCGGGGCTAGCAGGTGGGTG	1.2
6	522	29	-1.44828	1.44828	TCCCCACATAGCAGACTCCCGGACCCCCT	-1.2	-1.36	-1.36	-1.36	-1.2
7	562	29	1.27586	1.27586	CGAGGGGGGTGACTTTGAACATTGGGGAC	1.24	1.48	1.6	1.6	1.36
8	612	34	-1.29412	1.29412	CTCCCGATTCCGCCCAAGCTCCTTCCCCCCAAGG	-1.2	-1.28	-1.44	-1.48	-1.52	-1.56	-1.6	-1.6	-1.48	-1.36
9	979	30	1.4	1.4	CTGGGGTCGACAACTCTGGGGAGAGGAGGG	1.24	1.36	1.36	1.32	1.28	1.24
10	986	45	1.08889	1.08889	CGACAACTCTGGGGAGAGGAGGGAGGGTCGGCTGGGAAGAGTATA	1.2	1.36	1.44	1.44	1.44	1.52	1.6	1.6	1.6	1.76	1.88	1.84	1.68	1.52	1.4	1.4	1.4	1.4	1.32	1.24	1.24
11	1048	32	-1.3125	1.3125	GCTTCCCCTTATGTCCAGTCCCTCCCCGGTCC	-1.36	-1.6	-1.72	-1.64	-1.56	-1.4	-1.32	-1.24
12	1118	35	-1.08571	1.08571	ACGAAGCCGCCCCCGGGCGCTCCCCTCGTTCCACC	-1.2	-1.2	-1.2	-1.2	-1.2	-1.2	-1.32	-1.32	-1.24	-1.36	-1.28
13	1417	27	-1.11111	1.11111	AGCCCCCTCTCCATCCTTATCTTTCTT	-1.2	-1.2	-1.24
14	1566	27	-1.11111	1.11111	GCTCGAGAACCTCTTCTCTCCCCCCGC	-1.2	-1.2	-1.2
15	1581	25	-1.2	1.2	CTCTCCCCCCGCGGTTTTTCCTTCC	-1.2
EF514903Hepatitis_D_virus_genotype_1complete_genome_Turkey
ID	POSITION	LENGTH	SCORE	ABS_SCORE	SEQUENCE	SUB_SCORE
1	184	27	1.22222	1.22222	TGGAAAGGGGAAAGTGGATAGGAGGAA	1.32	1.32	1.24
2	223	30	-1.26667	1.26667	GCTCCCCGATCCGAAACCTCCCATCCCGAT	-1.32	-1.52	-1.6	-1.56	-1.4	-1.24
3	388	26	1.19231	1.19231	AGGGGGAGATGCTTGGAGTTAGAGGA	1.24	1.24
4	551	38	1.15789	1.15789	GAGAAGACTGAGGGGGGAGCTTGGAGAGTGGGGGACCC	1.24	1.24	1.24	1.24	1.24	1.4	1.52	1.68	1.88	2.04	2	1.88	1.6	1.32
5	604	39	-1.20513	1.20513	TGCCCTTCCCGATTCCGAACCCATCCCTTCCCCCGAGGG	-1.24	-1.36	-1.52	-1.4	-1.28	-1.32	-1.48	-1.64	-1.68	-1.72	-1.56	-1.6	-1.48	-1.36	-1.24
6	621	30	-1.33333	1.33333	AACCCATCCCTTCCCCCGAGGGTCCGCCCA	-1.28	-1.24	-1.36	-1.36	-1.36	-1.24
7	977	28	1.17857	1.17857	CTGGGGACGACAACTCTGGGGAGAGAAG	1.2	1.24	1.24	1.2
8	989	33	1.24242	1.24242	ACTCTGGGGAGAGAAGGGTGGATCGGATGGGAA	1.2	1.28	1.32	1.32	1.48	1.6	1.56	1.4	1.24
9	1040	42	-1.30952	1.30952	TCCCCGGGATCCCCTCACGTCCAGCCCCTCCCCAGTTCTGGT	-1.24	-1.4	-1.4	-1.4	-1.24	-1.24	-1.52	-1.8	-2.08	-2.08	-2.04	-1.88	-1.72	-1.6	-1.44	-1.36	-1.24	-1.24
10	1059	28	-1.21429	1.21429	TCCAGCCCCTCCCCAGTTCTGGTGAACC	-1.2	-1.2	-1.2	-1.2
11	1116	27	-1.14815	1.14815	ACGAAGCCGCCCCCGGGCGCTCCCCTC	-1.2	-1.2	-1.2
12	1122	26	-1.23077	1.23077	CCGCCCCCGGGCGCTCCCCTCGGTCC	-1.2	-1.2
13	1125	25	-1.24	1.24	CCCCCGGGCGCTCCCCTCGGTCCAC	-1.24
14	1415	27	-1.18519	1.18519	AGCCCCCTCTCCGTCCTTATCCTTCTT	-1.28	-1.28	-1.32
EF514904Hepatitis_D_virus_genotype_1complete_genome_Turkey
ID	POSITION	LENGTH	SCORE	ABS_SCORE	SEQUENCE	SUB_SCORE
1	184	27	1.22222	1.22222	TGGAAAGGGGAAAGTGGATAGGAGGAA	1.32	1.32	1.24
2	224	27	-1.25926	1.25926	CTCCCCGATCCGAAAGTCCCGATCCCG	-1.28	-1.36	-1.32
3	558	29	1.2069	1.2069	CTGAGGGAGGAGCTTGGAGCGTGGGGGAC	1.2	1.4	1.56	1.52	1.4
4	604	39	-1.20513	1.20513	TGCCCTTCCCGATTCCGAACCCATCCCTTCCCCCGAGGG	-1.24	-1.36	-1.52	-1.4	-1.28	-1.32	-1.48	-1.64	-1.68	-1.72	-1.56	-1.6	-1.48	-1.36	-1.24
5	621	30	-1.33333	1.33333	AACCCATCCCTTCCCCCGAGGGTCCGCCCA	-1.28	-1.24	-1.36	-1.36	-1.36	-1.24
6	980	27	1.37037	1.37037	GGGACGACAATTCTGGGGAGAGGAGGG	1.24	1.24	1.24
7	984	38	1.07895	1.07895	CGACAATTCTGGGGAGAGGAGGGTGGATCAGATGGGAA	1.2	1.32	1.28	1.28	1.28	1.28	1.32	1.32	1.32	1.48	1.6	1.56	1.4	1.24
8	1042	40	-1.2	1.2	CCCGGGATCCCCTCACGTCCAGCCCCTCCCCAGTTCTGGT	-1.28	-1.32	-1.2	-1.24	-1.52	-1.8	-2.08	-2.08	-2.04	-1.88	-1.72	-1.6	-1.44	-1.36	-1.24	-1.24
9	1059	26	-1.15385	1.15385	TCCAGCCCCTCCCCAGTTCTGGTGAA	-1.2	-1.2
EF514905Hepatitis_D_virus_genotype_1complete_genome_Turkey
ID	POSITION	LENGTH	SCORE	ABS_SCORE	SEQUENCE	SUB_SCORE
1	183	32	1.03125	1.03125	CTGGAGAGGGGAAAGTGGATAGGAGGAAAAGA	1.2	1.36	1.36	1.28	1.2	1.2	1.2	1.2
2	324	25	-1.2	1.2	CCCTCCAGAGGACGCACCCCCTTCA	-1.2
3	388	26	1.19231	1.19231	AGGGGGAGATGCTTGGAGTTAGAGGA	1.24	1.24
4	521	26	-1.42308	1.42308	CCCCACATAGCAGCTCCAGGACCCCC	-1.32	-1.32
5	556	31	1.09677	1.09677	GACTGAGGGGGGATCTTGGAGCGTGGAGGAC	1.24	1.28	1.28	1.4	1.48	1.44	1.32
6	604	46	-1.21739	1.21739	TGCCCTTCCCGATTCCGAACCCATCCCTTCCCCCCAGGGTCCGGCC	-1.24	-1.36	-1.52	-1.4	-1.28	-1.32	-1.48	-1.64	-1.68	-1.72	-1.76	-1.8	-1.68	-1.56	-1.44	-1.36	-1.36	-1.48	-1.4	-1.32	-1.28	-1.24
7	977	28	1.17857	1.17857	CTGGGGACGACAACTCTGGGGAGAGAAG	1.2	1.24	1.24	1.2
8	989	33	1.24242	1.24242	ACTCTGGGGAGAGAAGGGTGGATCGGATGGGAA	1.2	1.28	1.32	1.32	1.48	1.6	1.56	1.4	1.24
9	1040	29	-1.48276	1.48276	TCCCCGGGATCCCCTCACGTCCAGCCCCT	-1.24	-1.4	-1.4	-1.4	-1.24
10	1047	28	-1.07143	1.07143	GATCCCCTCACGTCCAGCCCCTCGGCAG	-1.2	-1.36	-1.36	-1.32
11	1116	27	-1.14815	1.14815	ACGAAGCCGCCCCCGGGCGCTCCCCTC	-1.2	-1.2	-1.2
12	1122	26	-1.23077	1.23077	CCGCCCCCGGGCGCTCCCCTCGGTCC	-1.2	-1.2
13	1125	25	-1.24	1.24	CCCCCGGGCGCTCCCCTCGGTCCAC	-1.24
14	1415	27	-1.18519	1.18519	AGCCCCCTCTCCGTCCTTATCCTTCTT	-1.28	-1.28	-1.32
EF514906Hepatitis_D_virus_genotype_1complete_genome_Turkey
ID	POSITION	LENGTH	SCORE	ABS_SCORE	SEQUENCE	SUB_SCORE
1	184	27	1.22222	1.22222	TGGAAAGGGGAAAGTGGATAGGAGGAA	1.32	1.32	1.24
2	223	30	-1.26667	1.26667	GCTCCCCGATCCGAAACCTCCCATCCCGAT	-1.32	-1.52	-1.6	-1.56	-1.4	-1.24
3	388	26	1.19231	1.19231	AGGGGGAGATGCTTGGAGTTAGAGGA	1.24	1.24
4	551	38	1.15789	1.15789	GAGAAGACTGAGGGGGGAGCTTGGAGAGTGGGGGACCC	1.24	1.24	1.24	1.24	1.24	1.4	1.52	1.68	1.88	2.04	2	1.88	1.6	1.32
5	604	39	-1.20513	1.20513	TGCCCTTCCCGATTCCGAACCCATCCCTTCCCCCGAGGG	-1.24	-1.36	-1.52	-1.4	-1.28	-1.32	-1.48	-1.64	-1.68	-1.72	-1.56	-1.6	-1.48	-1.36	-1.24
6	621	30	-1.33333	1.33333	AACCCATCCCTTCCCCCGAGGGTCCGCCCA	-1.28	-1.24	-1.36	-1.36	-1.36	-1.24
7	974	50	1.24	1.24	TCACTGGGGTCGACAGCTCTGGGGGGAAAAGGGAGGATCGGATGGGAAGA	1.28	1.44	1.48	1.48	1.52	1.52	1.48	1.44	1.4	1.24	1.32	1.44	1.4	1.4	1.4	1.48	1.52	1.56	1.56	1.72	1.84	1.8	1.64	1.48	1.36	1.2
8	1047	38	-0.947368	0.947368	TTTCCTCTCAGGTCCAGCCCCTCCCCGGTCCGAACGAA	-1.32	-1.48	-1.4	-1.32	-1.24	-1.24	-1.32	-1.24	-1.24	-1.2	-1.24	-1.28	-1.36	-1.36
9	1116	27	-1.14815	1.14815	ACGAAGCCGCCCCCGGGCGCTCCCCTC	-1.2	-1.2	-1.2
10	1415	27	-1.18519	1.18519	AGCCCCCTCTCCGTCCTTATCCTTCTT	-1.28	-1.28	-1.32
EF514907Hepatitis_D_virus_genotype_1complete_genome_Turkey
ID	POSITION	LENGTH	SCORE	ABS_SCORE	SEQUENCE	SUB_SCORE
1	184	27	1.22222	1.22222	TGGAAAGGGGAAAGTGGATAGGAGGAA	1.32	1.32	1.24
2	219	25	-1.2	1.2	AGCGGCCCCCCGATCCGAAAGTCCC	-1.2
3	221	25	-1.2	1.2	CGGCCCCCCGATCCGAAAGTCCCGA	-1.2
4	223	28	-1.39286	1.39286	GCCCCCCGATCCGAAAGTCCCGATCCCG	-1.36	-1.56	-1.52	-1.32
5	388	26	1.19231	1.19231	AGGGGGAGATGCTTGGAGTTAGAGGA	1.24	1.24
6	521	26	-1.42308	1.42308	CCCCACATAGCAGCTCCAGGACCCCC	-1.32	-1.32
7	552	25	1.2	1.2	AAAAGACTGAGGGGGGAGCTTGGAG	1.2
8	554	35	1.17143	1.17143	AAGACTGAGGGGGGAGCTTGGAGCGTGGGGGACCC	1.2	1.2	1.36	1.48	1.64	1.84	2	1.96	1.84	1.56	1.28
9	604	39	-1.20513	1.20513	TGCCCTTCCCGATTCCGAACCCATCCCTTCCCCCGAGGG	-1.24	-1.36	-1.52	-1.4	-1.28	-1.32	-1.48	-1.64	-1.68	-1.72	-1.56	-1.6	-1.48	-1.36	-1.24
10	621	30	-1.33333	1.33333	AACCCATCCCTTCCCCCGAGGGTCCGCCCA	-1.28	-1.24	-1.36	-1.36	-1.36	-1.24
11	977	28	1.17857	1.17857	CTGGGGACGACAACTCTGGGGAGAGAAG	1.2	1.24	1.24	1.2
12	989	33	1.24242	1.24242	ACTCTGGGGAGAGAAGGGTGGATCGGATGGGAA	1.2	1.28	1.32	1.32	1.48	1.6	1.56	1.4	1.24
13	1040	42	-1.30952	1.30952	TCCCCGGGATCCCCTCACGTCCAGCCCCTCCCCAGTTCTGGT	-1.24	-1.4	-1.4	-1.4	-1.24	-1.24	-1.52	-1.8	-2.08	-2.08	-2.04	-1.88	-1.72	-1.6	-1.44	-1.36	-1.24	-1.24
14	1059	26	-1.15385	1.15385	TCCAGCCCCTCCCCAGTTCTGGTGAA	-1.2	-1.2
15	1116	27	-1.14815	1.14815	ACGAAGCCGCCCCCGGGCGCTCCCCTC	-1.2	-1.2	-1.2
16	1122	26	-1.23077	1.23077	CCGCCCCCGGGCGCTCCCCTCGGTCC	-1.2	-1.2
17	1125	25	-1.24	1.24	CCCCCGGGCGCTCCCCTCGGTCCAC	-1.24
18	1415	27	-1.18519	1.18519	AGCCCCCTCTCCGTCCTTATCCTTCTT	-1.28	-1.28	-1.32
GU177114Hepatitis_D_virus_genotype_8complete_genome_Gabon
ID	POSITION	LENGTH	SCORE	ABS_SCORE	SEQUENCE	SUB_SCORE
1	185	39	0.974359	0.974359	GGAACAAGGAAAATGGGGATGGGATAGGAAAAGAAGAGC	1.28	1.2	1.2	1.28	1.28	1.32	1.32	1.32	1.28	1.2	1.2	1.24	1.24	1.28	1.24
2	281	25	1.2	1.2	GGGTCGAAATGGGTACAATGGGAGG	1.2
3	394	29	1.2069	1.2069	TAGGAGGAGATGCTAGGAGTAGGGGGAGA	1.2	1.36	1.36	1.32	1.24
4	445	29	1.13793	1.13793	GATGGCAGCGGGGCTAGCAGGAGGGTGTT	1.28	1.24	1.28	1.28	1.2
5	609	37	-1.45946	1.45946	GACACCGTCCCCCTTCTCCACACTCCTTCCCCCCGCG	-1.24	-1.4	-1.4	-1.36	-1.52	-1.6	-1.68	-1.88	-2.04	-2.04	-1.84	-1.72	-1.44
6	624	41	-1.29268	1.29268	CTCCACACTCCTTCCCCCCGCGGGCCCCCCCATAAAGCAGA	-1.2	-1.32	-1.48	-1.56	-1.64	-1.8	-1.92	-1.92	-1.88	-1.88	-1.8	-1.72	-1.68	-1.72	-1.56	-1.36	-1.2
7	646	30	-1.26667	1.26667	GGCCCCCCCATAAAGCAGAGAACCCCACTC	-1.28	-1.56	-1.68	-1.56	-1.4	-1.28
8	682	30	-1.06667	1.06667	GTCCGCGCCCTCCCCCTTTTCTTACCTTTG	-1.28	-1.48	-1.48	-1.4	-1.32	-1.28
9	689	26	-1.30769	1.30769	CCCTCCCCCTTTTCTTACCTTTGGCC	-1.28	-1.24
10	791	26	-1.19231	1.19231	ACCCAGGCTTCCCCCGGATTCCCTTA	-1.24	-1.24
11	984	25	1.24	1.24	GGGGGTACACTCGAGGAGTGGAAGG	1.24
12	991	46	1.08696	1.08696	CACTCGAGGAGTGGAAGGCGGGGAGGGGGGGATGGAGCTTGTCCCT	1.2	1.4	1.56	1.76	1.92	2.12	2.24	2.24	2.16	2.16	2.24	2.2	2.24	2.12	2.04	2.04	2.08	2	1.8	1.72	1.44	1.28
13	1051	29	-1.2069	1.2069	TTTCCCCTGATGTCCAGTCCATCCCCGTG	-1.32	-1.48	-1.44	-1.44	-1.24
14	1120	27	-1.14815	1.14815	ACGAAGCCACCCCCGGGCGCTCCCCTT	-1.24	-1.24	-1.2
15	1418	32	-1	1	GAGCTCCCTCTCCTCCACTCCCCTTTCTTATT	-1.24	-1.4	-1.44	-1.48	-1.44	-1.44	-1.32	-1.2
16	1570	25	-1.2	1.2	AGGACATCCTCCCGTCCTCCCCTTC	-1.2
17	1572	33	-1.0303	1.0303	GACATCCTCCCGTCCTCCCCTTCGTTCTCTCTT	-1.24	-1.32	-1.36	-1.32	-1.36	-1.36	-1.32	-1.24	-1.24
HF679404Hepatitis_D_virus_genotype_3complete_genome_Brazil
ID	POSITION	LENGTH	SCORE	ABS_SCORE	SEQUENCE	SUB_SCORE
1	390	29	1.31034	1.31034	CGAGGGGAGATGCTAGGAGTCAGGGGAAG	1.32	1.52	1.48	1.48	1.36
2	595	41	-1.04878	1.04878	AACCCGATGGAGTTCCCCCACCAACCCCTTCCGGATAGAAC	-1.24	-1.4	-1.56	-1.6	-1.48	-1.36	-1.48	-1.56	-1.48	-1.48	-1.56	-1.56	-1.6	-1.56	-1.56	-1.4	-1.28
3	655	40	0.85	0.85	CACAATAGGATGGCAGGGGGGGACTCTCGGGTCCGTCGTT	1.2	1.28	1.28	1.28	1.4	1.52	1.64	1.64	1.48	1.32	1.36	1.36	1.24	1.2	1.24	1.24
4	999	39	0.692308	0.692308	CCAGTAATACCCGGGGGGGGGCGGGGTAAACCCATACTA	1.32	1.6	1.72	1.72	1.68	1.68	1.56	1.44	1.32	1.32	1.44	1.56	1.64	1.48	1.32
5	1120	28	-1.07143	1.07143	ACGAAGCCCCCACCGGGCGCTCCCCTCG	-1.24	-1.24	-1.24	-1.2
HF679405Hepatitis_D_virus_genotype_3complete_genome_Brazil
ID	POSITION	LENGTH	SCORE	ABS_SCORE	SEQUENCE	SUB_SCORE
1	389	29	1.31034	1.31034	CGAGGGGAGATGCTAGGAGTCAGGGGAAG	1.32	1.52	1.48	1.48	1.36
2	594	42	-1.09524	1.09524	AACCCGATGGAGTTCCCCCACCAACCCCTTCCGGATAGAACC	-1.24	-1.4	-1.56	-1.6	-1.48	-1.36	-1.48	-1.56	-1.48	-1.48	-1.56	-1.56	-1.6	-1.56	-1.56	-1.4	-1.32	-1.24
3	659	27	1.22222	1.22222	TAGGATGGCAGGAGGGGACTCTCGGGT	1.2	1.32	1.32
4	998	39	0.692308	0.692308	CCAGTAATACCCGGGGGGGGGCGGGGTAAACCCATACTA	1.32	1.6	1.72	1.72	1.68	1.68	1.56	1.44	1.32	1.32	1.44	1.56	1.64	1.48	1.32
HF679406Hepatitis_D_virus_genotype_3complete_genome_Brazil
ID	POSITION	LENGTH	SCORE	ABS_SCORE	SEQUENCE	SUB_SCORE
1	388	31	1.25806	1.25806	ACAAGGGGAGATGCTAGGAGTCGGGGGAAGC	1.28	1.44	1.64	1.64	1.64	1.52	1.28
2	555	27	1.03704	1.03704	CAGGAATGGGAACAGGGGGAGATCGAC	1.2	1.32	1.24
3	560	27	1.25926	1.25926	ATGGGAACAGGGGGAGATCGACCGGGT	1.24	1.36	1.36
4	595	27	-1.22222	1.22222	ACCCGATGGAGTTCCCCACCATCCCTC	-1.28	-1.28	-1.2
5	658	27	1.22222	1.22222	TAGGATGGCAGGAGGGGACTCTCGGGT	1.2	1.32	1.32
6	998	30	1	1	CAGTAATGCCCGGGGGGAGGCGGGGTAAAC	1.32	1.44	1.44	1.4	1.4	1.28
7	1008	26	1.15385	1.15385	CGGGGGGAGGCGGGGTAAACCCATAC	1.24	1.32
8	1118	28	-1.07143	1.07143	ACGAAGCCCCCACCGGGCGCTCCCCTCG	-1.24	-1.24	-1.24	-1.2
HM046802Hepatitis_D_virus_genotype_1complete_genome_China__21-Dec-2009
ID	POSITION	LENGTH	SCORE	ABS_SCORE	SEQUENCE	SUB_SCORE
1	41	32	0.90625	0.90625	CCGAGCGAGGAGACGCGGGGGGAGGATCAGCT	1.2	1.28	1.36	1.28	1.28	1.28	1.28	1.24
2	183	32	1.03125	1.03125	TCTGGAAGGGGAAAGAGGAAGGTGGAAGAAAA	1.28	1.28	1.32	1.36	1.28	1.2	1.2	1.2
3	195	25	1.2	1.2	AAGAGGAAGGTGGAAGAAAAAGGGG	1.2
4	197	28	1.28571	1.28571	GAGGAAGGTGGAAGAAAAAGGGGCGGGC	1.28	1.36	1.48	1.32
5	394	27	1.18519	1.18519	TGGAGAAGATGCTAGGAGTAGGGGGAG	1.24	1.24	1.2
6	527	27	-1.48148	1.48148	CCCCATCTAGCGGGACCCCGGACCCCC	-1.28	-1.28	-1.28
7	541	26	-1.30769	1.30769	ACCCCGGACCCCCTTCGAAAGTGACC	-1.28	-1.36
8	566	29	1.17241	1.17241	CGGAGGGGATGCTGGGAACACCGGGGACC	1.36	1.6	1.52	1.36	1.28
9	617	32	-1.1875	1.1875	CCCGATGCTCGATTCCGACTCCCCCCCCAAGG	-1.28	-1.32	-1.36	-1.4	-1.44	-1.44	-1.32	-1.24
10	629	28	-1.17857	1.17857	TTCCGACTCCCCCCCCAAGGGTCGCCCG	-1.2	-1.32	-1.44	-1.24
11	983	26	1.15385	1.15385	TGGGGTCGACAACTCTGGGGAGAAAA	1.2	1.2
12	995	31	1.22581	1.22581	CTCTGGGGAGAAAAGGGCGGATCGGCTGGGA	1.2	1.2	1.2	1.36	1.48	1.44	1.28
13	1046	27	-1.40741	1.40741	CCCTGGTTTCCCCTGATGTCCAGCCCC	-1.2	-1.24	-1.28
14	1050	40	-1.05	1.05	GGTTTCCCCTGATGTCCAGCCCCTCCCCGGTCCGAGAGAA	-1.32	-1.56	-1.8	-1.96	-1.88	-1.8	-1.64	-1.56	-1.48	-1.28	-1.28	-1.28	-1.28	-1.24	-1.28	-1.28
15	1121	35	-1.08571	1.08571	ACGAAGCCGCCCCCGGGCGCTCCCCTCGATCCACC	-1.2	-1.2	-1.2	-1.2	-1.2	-1.2	-1.32	-1.32	-1.24	-1.36	-1.28
16	1420	28	-1.17857	1.17857	AGCCCCCTCTCCATCCTTATCCTTCTTT	-1.32	-1.32	-1.36	-1.2
HQ005364Hepatitis_D_virus_genotype_1complete_genome_Turkey
ID	POSITION	LENGTH	SCORE	ABS_SCORE	SEQUENCE	SUB_SCORE
1	149	26	1.23077	1.23077	GGAGTAAGAGCGTAGCGATGGGGGGA	1.28	1.2
2	159	36	1.11111	1.11111	CGTAGCGATGGGGGGAGATGCTAGGAGTAGGAGGAG	1.2	1.24	1.24	1.24	1.24	1.28	1.4	1.36	1.44	1.52	1.36	1.24
3	301	27	-1.51852	1.51852	CCCCACATAGCAGATCCCAGGACCCCC	-1.32	-1.32	-1.32
4	332	25	1.2	1.2	GAAAAGACCGAGGGGGGTGGCTAGG	1.2
5	338	41	1.31707	1.31707	ACCGAGGGGGGTGGCTAGGAACACGGGGGGGCCAGTGGAGC	1.2	1.36	1.6	1.84	1.96	2.12	2.12	1.88	1.64	1.48	1.36	1.2	1.28	1.28	1.2	1.28	1.2
6	359	29	1.17241	1.17241	CACGGGGGGGCCAGTGGAGCCATGGGATG	1.2	1.36	1.36	1.4	1.28
7	387	49	-1.20408	1.20408	GCTCTTCCCGATTCCGTCCATCCCCTCCCCCCGAGCGTCGCCCAGGAAT	-1.28	-1.32	-1.44	-1.6	-1.72	-1.88	-2.04	-2.08	-1.92	-1.8	-1.8	-1.84	-1.8	-1.8	-1.76	-1.64	-1.8	-1.92	-1.96	-1.88	-1.8	-1.72	-1.56	-1.4	-1.24
8	759	26	1.15385	1.15385	TGGGGTCGACAACTCTGGGGTGAAAA	1.2	1.2
9	771	32	1.25	1.25	CTCTGGGGTGAAAAGGGAGGATCGGATGGGAA	1.24	1.28	1.28	1.44	1.56	1.52	1.36	1.2
10	827	36	-1.11111	1.11111	GGTTCCCCTTGTGTCCAGCCCCTCCCCGGTCCGATG	-1.4	-1.68	-1.96	-1.88	-1.8	-1.64	-1.56	-1.48	-1.28	-1.28	-1.28	-1.24
11	840	26	-1.15385	1.15385	TCCAGCCCCTCCCCGGTCCGATGGAA	-1.2	-1.2
12	897	35	-1.05714	1.05714	ACGAAGCCGCCCCCGGGCGCTCCCCTCTGTCCGCC	-1.2	-1.2	-1.2	-1.24	-1.2	-1.2	-1.32	-1.32	-1.2	-1.32	-1.24
13	1196	27	-1.18519	1.18519	AGCCCCCTCTCCATCCTTGTCCTTCTT	-1.28	-1.28	-1.32
14	1353	32	-0.96875	0.96875	ATTTCTTCCCTTCCCCCGCGATTCTTCTTCGA	-1.2	-1.2	-1.24	-1.24	-1.24	-1.24	-1.2	-1.2
15	1495	34	0.941176	0.941176	CGAACGAAGGGTCCGCGGGGGGAGGGATCAACTC	1.36	1.56	1.52	1.52	1.48	1.52	1.48	1.44	1.44	1.2
16	1534	26	1.23077	1.23077	AGGGAGTCACTGGCAAGAAAGGGGGA	1.28	1.28
17	1636	45	1.13333	1.13333	CCTGGAAGGGGAAAGAGGACGGGTGGAAAAGAAGGGGCGGGCCTC	1.24	1.4	1.48	1.48	1.4	1.32	1.36	1.36	1.2	1.2	1.2	1.2	1.36	1.32	1.44	1.52	1.64	1.48	1.32	1.32	1.24
HQ005365Hepatitis_D_virus_genotype_1complete_genome_Turkey
ID	POSITION	LENGTH	SCORE	ABS_SCORE	SEQUENCE	SUB_SCORE
1	168	26	1.19231	1.19231	AGGGGGAGATGCTAGGAGTTAGAGGA	1.24	1.24
2	337	33	1.12121	1.12121	GACCGGAGGGGGAGCTAGGAGCGTGGGGGACCC	1.2	1.32	1.48	1.72	1.96	1.88	1.68	1.56	1.28
3	384	39	-1.05128	1.05128	ATGCTTCTCCCGATTCCCTCCAACCCCACTCCCAGAAGG	-1.2	-1.36	-1.52	-1.56	-1.56	-1.56	-1.68	-1.76	-1.88	-1.76	-1.6	-1.48	-1.52	-1.4	-1.28
4	758	26	1.15385	1.15385	TGGGGTCGACAACTCTGGGGAGAAAA	1.2	1.2
5	770	32	1.25	1.25	CTCTGGGGAGAAAAGGGAGGATCGGATGGGAA	1.24	1.28	1.28	1.44	1.56	1.52	1.36	1.2
6	822	26	-1.30769	1.30769	CCTGTGTCCCTCTCACGTCCAGCCCC	-1.2	-1.24
7	825	37	-1.10811	1.10811	GTGTCCCTCTCACGTCCAGCCCCTCCCCGTGTCTATG	-1.28	-1.48	-1.64	-1.84	-1.8	-1.68	-1.52	-1.4	-1.44	-1.4	-1.4	-1.36	-1.28
8	839	26	-1.15385	1.15385	TCCAGCCCCTCCCCGTGTCTATGGAA	-1.2	-1.2
9	896	35	-1.05714	1.05714	ACGAAGCCGCCCCCGGGCGCTCCCCTCGATCCGCC	-1.2	-1.2	-1.2	-1.2	-1.2	-1.2	-1.32	-1.32	-1.2	-1.32	-1.24
10	1195	27	-1.11111	1.11111	AGCCCCCTCTCCATCCTTATCTTTCTT	-1.2	-1.2	-1.24
11	1636	28	1.10714	1.10714	CTGGAAGGGGAAAGAGGTAAGGTGGAAA	1.24	1.32	1.32	1.24
12	1642	25	1.2	1.2	GGGGAAAGAGGTAAGGTGGAAAAAG	1.2
13	1648	25	1.2	1.2	AGAGGTAAGGTGGAAAAAGAAGGGG	1.2
14	1650	27	1.37037	1.37037	AGGTAAGGTGGAAAAAGAAGGGGCGGG	1.24	1.36	1.4
HQ005366Hepatitis_D_virus_genotype_1complete_genome_Turkey
ID	POSITION	LENGTH	SCORE	ABS_SCORE	SEQUENCE	SUB_SCORE
1	90	41	-1.09756	1.09756	AACAGCGACAACACCCCCCCAGAACCCCTTCAGCGAACAGA	-1.32	-1.48	-1.64	-1.76	-1.76	-1.8	-1.8	-1.84	-1.8	-1.8	-1.76	-1.76	-1.72	-1.76	-1.6	-1.4	-1.24
2	168	26	1.19231	1.19231	AGGGGGAGATGCTAGGAGTTAGAGGA	1.24	1.24
3	331	37	1.02703	1.02703	TAAAGTGACCGGGGGGGGTAGCTTGGAACATAGGAGA	1.28	1.36	1.36	1.36	1.32	1.28	1.28	1.24	1.32	1.48	1.56	1.44	1.28
4	385	36	-1.33333	1.33333	ATGCCCTTCCCGATTCCGTCCATCCCCACTCCCAGA	-1.24	-1.4	-1.56	-1.6	-1.52	-1.4	-1.4	-1.52	-1.64	-1.52	-1.36	-1.24
5	775	26	1.19231	1.19231	AGGAGAGAAGGGAGGATCGGATGGGA	1.24	1.24
6	820	45	-1.22222	1.22222	TCCCTGCGATCCCCTTATGTCCAGCCCCTCCCCGGTCCGAGTGAA	-1.2	-1.36	-1.4	-1.44	-1.32	-1.48	-1.68	-1.8	-2	-1.92	-1.84	-1.68	-1.6	-1.52	-1.32	-1.32	-1.28	-1.28	-1.24	-1.28	-1.28
7	896	35	-1.08571	1.08571	ACGAAGCCGCCCCCGGGCGCTCCCCTCGATCCACC	-1.2	-1.2	-1.2	-1.2	-1.2	-1.2	-1.32	-1.32	-1.24	-1.36	-1.28
8	1195	28	-1.17857	1.17857	AGCCCCCTCTCCATCCTTATCCTTCTTT	-1.32	-1.32	-1.36	-1.2
9	1491	37	0.945946	0.945946	TTCCGAGCGAAGGGATCGCGGGGGGAGGAAGGAAAAC	1.2	1.2	1.28	1.44	1.52	1.48	1.56	1.6	1.64	1.6	1.6	1.6	1.36
10	1639	31	1.09677	1.09677	TTGGAAGGGGAAAGAGGATGGATGGAAGAAA	1.32	1.32	1.32	1.28	1.2	1.2	1.2
HQ005367Hepatitis_D_virus_genotype_1complete_genome_Turkey
ID	POSITION	LENGTH	SCORE	ABS_SCORE	SEQUENCE	SUB_SCORE
1	160	35	1.17143	1.17143	ATAGCGATGGGGGGAGATGCTAGGAGTCGGGAGAG	1.2	1.24	1.24	1.2	1.28	1.44	1.52	1.52	1.56	1.4	1.28
2	339	34	1.26471	1.26471	CCGAAGGGGGGTGCTAGGACCGTGGGGGGACCAG	1.2	1.44	1.68	1.8	1.96	1.96	1.72	1.48	1.32	1.2
3	360	27	1.14815	1.14815	GTGGGGGGACCAGCGGAGCCATGGGAT	1.24	1.2	1.2
4	386	36	-1.33333	1.33333	TGCCCTTCCCGATTCCGTCCATCCCTTCCCCCTGAG	-1.28	-1.28	-1.32	-1.36	-1.4	-1.44	-1.6	-1.76	-1.64	-1.48	-1.36	-1.28
5	405	25	-1.2	1.2	CATCCCTTCCCCCTGAGGGTCGCCC	-1.2
6	759	26	1.15385	1.15385	TGGGGTCGACAACTCTGGGGAGAAAA	1.2	1.2
7	771	31	1.25806	1.25806	CTCTGGGGAGAAAAGGGAGGATCGGCTGGGA	1.24	1.24	1.24	1.4	1.52	1.48	1.32
8	822	44	-1.25	1.25	CCCTGGTTTCCCCTCACGTCCAGCCCCTCCCCGGTCCGAGCGAA	-1.32	-1.36	-1.4	-1.28	-1.44	-1.68	-1.92	-2.08	-2	-1.92	-1.76	-1.68	-1.6	-1.4	-1.4	-1.32	-1.36	-1.28	-1.32	-1.32
9	897	35	-1.08571	1.08571	ACGAAGCCGCCCCCGGGCGCTCCCCTCGATCCACC	-1.2	-1.2	-1.2	-1.2	-1.2	-1.2	-1.32	-1.32	-1.24	-1.36	-1.28
10	1026	27	-1.22222	1.22222	TCCCTGCTGAGGCTCTTCCCTCCCCCG	-1.24	-1.4	-1.2
11	1038	30	-1.1	1.1	CTCTTCCCTCCCCCGGCCAGCTGCTTCTTC	-1.24	-1.2	-1.24	-1.2	-1.2	-1.24
12	1196	27	-1.18519	1.18519	AGCCCCCTCTCCGTCCTTATCCTTCTT	-1.28	-1.28	-1.32
13	1652	32	1.125	1.125	AGAGGTAAGACGGAAGAGAAGGGGGGGGCCTC	1.24	1.4	1.52	1.68	1.52	1.36	1.36	1.24
14	1672	25	1.32	1.32	GGGGGGGGCCTCCCGATCCGAGGGG	1.32
HQ005368Hepatitis_D_virus_genotype_1complete_genome_Turkey
ID	POSITION	LENGTH	SCORE	ABS_SCORE	SEQUENCE	SUB_SCORE
1	168	26	1.19231	1.19231	AGGGGGAGATGCTAGGAGTTAGAGGA	1.24	1.24
2	338	32	1.09375	1.09375	ACCGGAGGGGGAGCTAGGAGCGCGGGGGACCC	1.28	1.44	1.68	1.92	1.84	1.64	1.52	1.24
3	385	39	-1.07692	1.07692	TGCTCCTCCCGATTCCGTCCAACCCCACCCCCAGGAGGG	-1.24	-1.4	-1.44	-1.56	-1.72	-1.8	-1.88	-2.04	-1.92	-1.72	-1.52	-1.56	-1.44	-1.32	-1.2
4	403	29	-1.17241	1.17241	CCAACCCCACCCCCAGGAGGGTCGCCCAG	-1.2	-1.24	-1.28	-1.28	-1.2
5	756	29	1.13793	1.13793	ACTGGGGTCGACAGCTCTGGGGAGAAAAG	1.2	1.2	1.24	1.24	1.2
6	769	33	1.24242	1.24242	GCTCTGGGGAGAAAAGGGAGGATCGGATGGGAA	1.2	1.24	1.28	1.28	1.44	1.56	1.52	1.36	1.2
7	823	25	-1.2	1.2	CTGCGTCCCTCTCGTGTCCAGCCCC	-1.2
8	825	37	-1.08108	1.08108	GCGTCCCTCTCGTGTCCAGCCCCTCCCCGTGTCTATG	-1.24	-1.44	-1.56	-1.76	-1.72	-1.6	-1.44	-1.32	-1.36	-1.32	-1.32	-1.28	-1.24
9	839	26	-1.15385	1.15385	TCCAGCCCCTCCCCGTGTCTATGGAA	-1.2	-1.2
10	896	35	-1.08571	1.08571	ACGAAGCCGCCCCCGGGCGCTCCCCTCGATCCACC	-1.2	-1.2	-1.2	-1.2	-1.2	-1.2	-1.32	-1.32	-1.24	-1.36	-1.28
11	1195	28	-1.17857	1.17857	AGCCCCCTCTCCATCCTTATCCTTCTTT	-1.32	-1.32	-1.36	-1.2
12	1490	37	0.945946	0.945946	TTCCGAGCGAAGGGGGCGCGGGAGGAAGGAGGATTAC	1.2	1.2	1.2	1.36	1.52	1.48	1.56	1.6	1.64	1.6	1.6	1.6	1.32
13	1532	26	1.19231	1.19231	AGGGAGTGACGGTAAAGATGCGGGGA	1.24	1.24
14	1588	27	1.18519	1.18519	GAAGGGAAAATCGGGAAGTGGAGGGAT	1.28	1.24	1.24
15	1650	27	1.18519	1.18519	AAGCTAGGTGGAAAAGAAGGGGTGGGC	1.24	1.36	1.28
16	1654	25	1.2	1.2	TAGGTGGAAAAGAAGGGGTGGGCCT	1.2
HQ005369Hepatitis_D_virus_genotype_1complete_genome_Turkey
ID	POSITION	LENGTH	SCORE	ABS_SCORE	SEQUENCE	SUB_SCORE
1	168	26	1.19231	1.19231	AGGGGGAGATGCTAGGAGTTAGAGGA	1.24	1.24
2	340	32	1.40625	1.40625	CGAGGGGGGTGGCTTGGACCCTGGGGGGGCCA	1.32	1.56	1.68	1.84	1.84	1.6	1.36	1.2
3	360	28	1.10714	1.10714	CTGGGGGGGCCACTGGAGCCATGGGATG	1.2	1.32	1.32	1.2
4	386	39	-1.17949	1.17949	TGCCCTTCCCGATTCCGTCCATCCCTTCCCCCCGAGGGT	-1.28	-1.28	-1.32	-1.36	-1.4	-1.44	-1.6	-1.76	-1.8	-1.64	-1.52	-1.44	-1.32	-1.2	-1.2
5	403	29	-1.17241	1.17241	TCCATCCCTTCCCCCCGAGGGTCGCCCAG	-1.2	-1.32	-1.36	-1.28	-1.2
6	758	26	1.15385	1.15385	TGGGGTCGACAACTCTGGGGAGAAAA	1.2	1.2
7	770	31	1.25806	1.25806	CTCTGGGGAGAAAAGGGAGGATCGGCTGGGA	1.24	1.24	1.24	1.4	1.52	1.48	1.32
8	823	37	-1.13514	1.13514	GTGGTTTCCCCTCACGTCCAGCCCCTCCCCGGTTCTG	-1.24	-1.28	-1.44	-1.68	-1.92	-2.08	-2	-1.92	-1.76	-1.6	-1.48	-1.32	-1.24
9	1195	27	-1.14815	1.14815	AGCCCCCTCTCCGTCCTTGTCCTTCTT	-1.24	-1.24	-1.28
10	1653	28	1.25	1.25	GAGGACGAGCGGAATAAAGGGGGCGGGC	1.24	1.32	1.44	1.28
HQ005370Hepatitis_D_virus_genotype_1complete_genome_Turkey
ID	POSITION	LENGTH	SCORE	ABS_SCORE	SEQUENCE	SUB_SCORE
1	27	28	1.25	1.25	TTGGGGGGCACTCTCGGGCCGAAGGGTT	1.28	1.4	1.4	1.24
2	159	34	1.05882	1.05882	ATAGCGATGGGGGGAGATGCTAGGAGTTAGAGGA	1.2	1.24	1.24	1.24	1.2	1.28	1.24	1.32	1.4	1.24
3	298	42	-1.14286	1.14286	GTCCCCACATAGCAGCTCCCGAGCCCCCTCCTAAAATGACCG	-1.24	-1.44	-1.6	-1.6	-1.44	-1.36	-1.28	-1.28	-1.24	-1.24	-1.24	-1.24	-1.28	-1.2	-1.2	-1.32	-1.36	-1.28
4	340	25	1.24	1.24	GAGGTGGAGCTTGGAGCGCGAGGGG	1.24
5	385	39	-1.05128	1.05128	GCTCTTCCCGATTCCGTCCATCCCCCACCCCGAGAGGGT	-1.28	-1.48	-1.44	-1.6	-1.72	-1.88	-2.04	-1.88	-1.76	-1.6	-1.64	-1.52	-1.4	-1.28	-1.2
6	402	29	-1.24138	1.24138	CCATCCCCCACCCCGAGAGGGTCGCCCAG	-1.28	-1.32	-1.36	-1.36	-1.28
7	756	28	1.17857	1.17857	CTGGGGTCGACAACTCTGGGGAGAGAAG	1.2	1.24	1.24	1.2
8	768	33	1.24242	1.24242	ACTCTGGGGAGAGAAGGGAGGATCGGATGGGAA	1.2	1.28	1.32	1.32	1.48	1.6	1.56	1.4	1.24
9	817	25	-1.2	1.2	AATCCCTGAGTCCCCCTCGTGTCCA	-1.2
10	819	28	-1.35714	1.35714	TCCCTGAGTCCCCCTCGTGTCCAGCCCA	-1.28	-1.4	-1.4	-1.28
11	824	33	-1.33333	1.33333	GAGTCCCCCTCGTGTCCAGCCCATCCCCGTGTC	-1.32	-1.52	-1.68	-1.88	-1.84	-1.68	-1.48	-1.32	-1.2
12	852	25	1.2	1.2	GTGTCTGTGGAAGGGGGACTCCGGG	1.2
13	895	35	-1.08571	1.08571	ACGAAGCCGCCCCCGGGCGCTCCCCTCTGTCCACC	-1.2	-1.2	-1.2	-1.24	-1.2	-1.2	-1.32	-1.32	-1.24	-1.36	-1.28
14	1194	27	-1.11111	1.11111	AGCCCCCTCTCCATCTTTATCCTTCTT	-1.2	-1.2	-1.24
15	1449	40	-0.925	0.925	AGACTGCTGGTCCCGCCCCCCAAGCCCGAGCATGAGCCAA	-1.2	-1.32	-1.48	-1.44	-1.4	-1.36	-1.44	-1.4	-1.4	-1.44	-1.52	-1.48	-1.44	-1.4	-1.28	-1.32
16	1533	28	1.10714	1.10714	AGTGGAAAATGGTAAAGAGTGGGGGAAT	1.24	1.24	1.2	1.2
17	1637	27	1.11111	1.11111	TTGGAAGGGGAAAGAGGAAAGTGGAAA	1.2	1.2	1.2
18	1650	27	1.22222	1.22222	GAGGAAAGTGGAAAAGAAGGGGCGGGC	1.28	1.36	1.28
HQ005371Hepatitis_D_virus_genotype_1complete_genome_Turkey
ID	POSITION	LENGTH	SCORE	ABS_SCORE	SEQUENCE	SUB_SCORE
1	300	29	-1.44828	1.44828	TCCCCACATAGCAGCTCCCAGGACCCCCT	-1.2	-1.36	-1.36	-1.36	-1.2
2	311	25	-1.2	1.2	CAGCTCCCAGGACCCCCTTCCAAAA	-1.2
3	340	32	1.09375	1.09375	CCGAAGGGGGTGCTAGGACCGTGGGGGACCAG	1.2	1.44	1.68	1.64	1.56	1.48	1.32	1.2
4	385	40	-1.15	1.15	TGCTCCTCCCGATTCCGTCCATCCCCACCCCCTGAGGGTC	-1.24	-1.4	-1.44	-1.56	-1.72	-1.8	-1.88	-2.04	-1.92	-1.76	-1.64	-1.56	-1.44	-1.32	-1.32	-1.28
5	402	30	-1.16667	1.16667	TCCATCCCCACCCCCTGAGGGTCGCCCAGG	-1.32	-1.44	-1.48	-1.4	-1.32	-1.24
6	757	26	1.15385	1.15385	TGGGGTCGACAACTCTGGGGAGAAAA	1.2	1.2
7	769	32	1.25	1.25	CTCTGGGGAGAAAAGGGAGGATCGGATGGGAA	1.24	1.28	1.28	1.44	1.56	1.52	1.36	1.2
8	820	44	-1.22727	1.22727	CCCTGGTTTCCCCTCACGTCCAGCCCCTCCCCGGTCCGAGTGAA	-1.32	-1.36	-1.4	-1.28	-1.44	-1.68	-1.92	-2.08	-2	-1.92	-1.76	-1.68	-1.6	-1.4	-1.4	-1.32	-1.32	-1.24	-1.28	-1.28
9	895	35	-1.08571	1.08571	ACGAAGCCGCCCCCGGGCGCTCCCCTCGATCCACC	-1.2	-1.2	-1.2	-1.2	-1.2	-1.2	-1.32	-1.32	-1.24	-1.36	-1.28
10	1649	28	1.17857	1.17857	GAGGCAAAACGGAAGAGAAGGGGGGGCC	1.32	1.44	1.36	1.2
HQ005372Hepatitis_D_virus_genotype_1complete_genome_Turkey
ID	POSITION	LENGTH	SCORE	ABS_SCORE	SEQUENCE	SUB_SCORE
1	298	28	-1.42857	1.42857	TCCCCACATAGCAGAGCCCGGACCCCCT	-1.28	-1.44	-1.44	-1.28
2	335	34	1.38235	1.38235	ACCGAGGGGGGAGCTAGGAGCGTAGGGGGGCCAG	1.2	1.36	1.6	1.84	1.96	2.12	1.88	1.64	1.48	1.36
3	349	25	1.2	1.2	TAGGAGCGTAGGGGGGCCAGCGGAG	1.2
4	356	28	1.14286	1.14286	GTAGGGGGGCCAGCGGAGCCATGGGATG	1.24	1.2	1.2	1.24
5	384	37	-1.16216	1.16216	CTCCTCCCGATTCCGTCCATCCCTCCCCCCAAGAGGG	-1.32	-1.44	-1.6	-1.68	-1.76	-1.92	-1.8	-1.68	-1.52	-1.56	-1.44	-1.32	-1.2
6	400	29	-1.17241	1.17241	CCATCCCTCCCCCCAAGAGGGTCGCCCAG	-1.2	-1.24	-1.28	-1.28	-1.2
7	757	33	1.24242	1.24242	ACTCTGGGGAGAGAAGGGAGGATCGGATGGGAA	1.2	1.28	1.32	1.32	1.48	1.6	1.56	1.4	1.24
8	809	41	-1.29268	1.29268	CCCTGGTTTCCCCTCACGTCCAGCCCCTCCCCGTGTCTGTG	-1.32	-1.36	-1.4	-1.28	-1.44	-1.68	-1.92	-2.08	-2.04	-2.04	-1.84	-1.68	-1.56	-1.4	-1.36	-1.32	-1.24
9	884	35	-1.08571	1.08571	ACGAAGCCGCCCCCGGGCGCTCCCCTCGTTCCACC	-1.2	-1.2	-1.2	-1.2	-1.2	-1.2	-1.32	-1.32	-1.24	-1.36	-1.28
10	1183	28	-1.17857	1.17857	TGCCCCCTCTCCATCCTTATCCTTCTTT	-1.32	-1.32	-1.36	-1.2
11	1625	36	1.05556	1.05556	ATCCTGGAAGGGGAAAGAGGATGGGTGGAAGAGAAG	1.2	1.2	1.28	1.44	1.52	1.52	1.48	1.4	1.44	1.44	1.28	1.2
12	1643	26	1.34615	1.34615	GGATGGGTGGAAGAGAAGGAGGCGGG	1.28	1.32
HW649776Hepatitis_D_virus_genotype_1complete_genome
ID	POSITION	LENGTH	SCORE	ABS_SCORE	SEQUENCE	SUB_SCORE
1	36	32	1.03125	1.03125	GAGCGAAGGGGGCGCGCTGGAAGGGTCGGCTC	1.36	1.32	1.28	1.32	1.44	1.36	1.36	1.24
2	178	28	1.10714	1.10714	CTGGAAGGGGAAAGAAGGAAGGTGGAAA	1.24	1.32	1.32	1.24
3	183	26	1.15385	1.15385	AGGGGAAAGAAGGAAGGTGGAAAAGA	1.2	1.2
4	518	26	-1.42308	1.42308	CCCCACATAGCAGCTCCCGGAGCCCC	-1.32	-1.32
5	554	34	1.29412	1.29412	ACCGAGGGGGGTGGCTAGGAACGCGGGGGACCAG	1.24	1.4	1.64	1.88	2	2	1.76	1.52	1.36	1.24
6	608	46	-1.1087	1.1087	CCCGATGTCCGATCATCTCCCTCCCCCCCGAGTGTCGCCCAGGAAT	-1.32	-1.36	-1.4	-1.44	-1.64	-1.6	-1.6	-1.6	-1.6	-1.48	-1.4	-1.48	-1.44	-1.56	-1.64	-1.76	-1.76	-1.64	-1.56	-1.44	-1.32	-1.2
7	976	26	1.15385	1.15385	TGGGGTCGACAACTCTGGGGAGAAAA	1.2	1.2
8	988	31	1.25806	1.25806	CTCTGGGGAGAAAAGGGAGGATCGGCTGGGA	1.24	1.24	1.24	1.4	1.52	1.48	1.32
9	1039	41	-1.29268	1.29268	CCCTGGTTTCCCCTCACGTCCAGCCCCTCCCCGGTCCTGGA	-1.32	-1.36	-1.4	-1.28	-1.44	-1.68	-1.92	-2.08	-2	-1.92	-1.76	-1.68	-1.6	-1.44	-1.36	-1.24	-1.24
10	1057	26	-1.15385	1.15385	TCCAGCCCCTCCCCGGTCCTGGAGAA	-1.2	-1.2
11	1114	35	-1.08571	1.08571	ACGAAGCCGCCCCCGGGCGCTCCCCTCGATCCACC	-1.2	-1.2	-1.2	-1.2	-1.2	-1.2	-1.32	-1.32	-1.24	-1.36	-1.28
12	1336	27	-1.22222	1.22222	AACCCTCCCCTGAGAGGCCTCTTCCCA	-1.2	-1.32	-1.32
13	1413	27	-1.11111	1.11111	AGCCCCCTCTCCATCCTTATCTTTCTT	-1.2	-1.2	-1.24
HW649777Hepatitis_D_virus_genotype_2complete_genome
ID	POSITION	LENGTH	SCORE	ABS_SCORE	SEQUENCE	SUB_SCORE
1	55	25	1.2	1.2	GGGGAGAGGAAGAATCCCGAAGGGG	1.2
2	117	27	-1.14815	1.14815	CTCCCAAGAAGAACCAGAATCCCCCAA	-1.24	-1.2	-1.2
3	323	30	-1.03333	1.03333	AGAATCCACCTCCAGAGGACCCCCCTCAAT	-1.2	-1.2	-1.28	-1.28	-1.28	-1.28
4	562	30	1.1	1.1	ACGGAGAGGGGGTGACTAGGAATCGGGCTC	1.2	1.32	1.48	1.36	1.28	1.2
5	620	29	-1.2069	1.2069	ACCTCCGCGGCACACTCCTTCCCCCCTGC	-1.24	-1.4	-1.32	-1.2	-1.24
6	630	37	-1.27027	1.27027	CACACTCCTTCCCCCCTGCGGGCCCCCCCATAAGATG	-1.36	-1.48	-1.64	-1.76	-1.92	-1.88	-1.88	-1.8	-1.72	-1.68	-1.68	-1.52	-1.28
7	984	29	1.2069	1.2069	ATTGGGGGGTACACTCGAGGAGTGGAAGG	1.24	1.24	1.24	1.32	1.24
8	1021	25	1.2	1.2	GGGGGGAGCCGGATTGACCTACGGG	1.2
9	1056	37	-0.945946	0.945946	CGCCTCTGATGTCCAGTCCCTCCCCCGTCCGAGAGAA	-1.24	-1.36	-1.36	-1.28	-1.28	-1.36	-1.28	-1.28	-1.28	-1.28	-1.24	-1.28	-1.28
10	1124	27	-1.14815	1.14815	ACGAAGCCGCCCCCGGGCGCTCCCCTC	-1.2	-1.2	-1.2
11	1422	32	-1.03125	1.03125	GAGCTCCCTCCCCGTCCTTCCCTTTTCTTATG	-1.32	-1.48	-1.52	-1.56	-1.52	-1.52	-1.4	-1.24
12	1574	25	-1.2	1.2	AGGATATCTTCCCTTCCTCCCCTCC	-1.2
13	1577	33	-1.09091	1.09091	ATATCTTCCCTTCCTCCCCTCCGGCTTTTCCTC	-1.24	-1.24	-1.24	-1.24	-1.24	-1.28	-1.36	-1.36	-1.28
HW649778Hepatitis_D_virus_genotype_3complete_genome
ID	POSITION	LENGTH	SCORE	ABS_SCORE	SEQUENCE	SUB_SCORE
1	37	29	1.34483	1.34483	AAGGGGGTCCGAAATCGAGAGCGGGGGAG	1.2	1.36	1.52	1.36	1.24
2	555	27	1.03704	1.03704	CAGGAATGGGAACAGGGGGAGATCGAC	1.2	1.32	1.24
3	560	28	1.35714	1.35714	ATGGGAACAGGGGGAGATCGACCGGGGC	1.32	1.48	1.64	1.4
4	595	28	-1.28571	1.28571	ACCCGATGGAGTTCCCCCACCATCCCTT	-1.32	-1.44	-1.32	-1.2
5	600	26	-1.15385	1.15385	ATGGAGTTCCCCCACCATCCCTTCCG	-1.28	-1.2
6	603	30	-1	1	GAGTTCCCCCACCATCCCTTCCGGACGAAA	-1.2	-1.32	-1.28	-1.32	-1.32	-1.32
7	999	30	0.966667	0.966667	CAGTAATACCCGGGGGGAGGCGGGGTAAAC	1.28	1.4	1.4	1.36	1.36	1.24
8	1009	26	1.15385	1.15385	CGGGGGGAGGCGGGGTAAACCCATAC	1.24	1.32
9	1119	28	-1.07143	1.07143	ACGAAGCCCCCACCGGGCGCTCCCCTCG	-1.24	-1.24	-1.24	-1.2
10	1669	27	-1.14815	1.14815	AGCTCTCGAACGCCCCCCCGGCTCCTC	-1.2	-1.2	-1.28
JX888098Hepatitis_D_virus_genotype_1complete_genome_Nigeria__2004
ID	POSITION	LENGTH	SCORE	ABS_SCORE	SEQUENCE	SUB_SCORE
1	190	27	1.33333	1.33333	GAGACAGGTGGAAGAAAAAGGGGTGGG	1.2	1.24	1.36
2	335	25	-1.2	1.2	CCCCTTCAGCGAACAGAAGAGCCCC	-1.2
3	381	37	1.35135	1.35135	ATAGCGATGGGGGGAGATGCTAGGAGTTGGGGGAGAC	1.2	1.24	1.24	1.24	1.36	1.56	1.68	1.84	2	1.84	1.72	1.56	1.32
4	561	49	1.18367	1.18367	CGGAGGAGGGAGCTAGGAGCGTGGGGGGGCCGGTGGAGCCATGGGATGC	1.28	1.52	1.6	1.68	1.84	1.68	1.52	1.6	1.56	1.44	1.4	1.48	1.44	1.52	1.44	1.36	1.28	1.2	1.32	1.4	1.56	1.52	1.52	1.4	1.2
5	607	52	-1.32692	1.32692	TGCTCCTCCCGATTCCGTCCATCCCCCCCCCCAGGAGGTCCCCCCAGGAATG	-1.24	-1.4	-1.6	-1.72	-1.88	-1.96	-2.04	-2.2	-2.08	-1.88	-1.68	-1.72	-1.64	-1.56	-1.56	-1.64	-1.72	-1.92	-2.08	-2.16	-2.24	-2.24	-2.16	-1.92	-1.76	-1.6	-1.44	-1.2
6	977	30	1.23333	1.23333	ACTGGGGTCGACAGCTCTGGGGAGAGAAGG	1.2	1.24	1.28	1.28	1.24	1.2
7	986	25	1.2	1.2	GACAGCTCTGGGGAGAGAAGGGAGG	1.2
8	990	33	1.27273	1.27273	GCTCTGGGGAGAGAAGGGAGGATCGGATGGGAA	1.24	1.28	1.32	1.32	1.48	1.6	1.56	1.4	1.24
9	1039	47	-1.2766	1.2766	AATCCCCGTCCTCCCGTCACGTCCAGCCCCTCCCCGTGTCTAGTGAA	-1.28	-1.24	-1.4	-1.56	-1.56	-1.56	-1.4	-1.4	-1.6	-1.76	-1.84	-1.72	-1.72	-1.56	-1.44	-1.36	-1.4	-1.4	-1.32	-1.32	-1.24	-1.28	-1.28
10	1117	35	-1.08571	1.08571	ACGAAGCCGCCCCCGGGCGCTCCCCTCTGTCCACC	-1.2	-1.2	-1.2	-1.24	-1.2	-1.2	-1.32	-1.32	-1.24	-1.36	-1.28
11	1246	26	-1.30769	1.30769	TCCCTGCTGAGGTTCTTCCCTCCCCC	-1.2	-1.36
12	1418	25	-1.2	1.2	CCCCCTCTCCATCCTTGTCTTTCTT	-1.2
13	1573	32	-0.96875	0.96875	ACGTCTTCCCTTCCCCCGCGATTCTTCTTCGA	-1.2	-1.2	-1.2	-1.24	-1.24	-1.24	-1.2	-1.2
JX888099Hepatitis_D_virus_genotype_1complete_genome_Nigeria__2006
ID	POSITION	LENGTH	SCORE	ABS_SCORE	SEQUENCE	SUB_SCORE
1	192	25	1.2	1.2	AAAGAGGAAGGTGGAAAAGAAGGGG	1.2
2	194	28	1.21429	1.21429	AGAGGAAGGTGGAAAAGAAGGGGCGGGC	1.28	1.4	1.48	1.32
3	386	37	1.35135	1.35135	ATAGCGATGGGGGGAGATGCTAGGAGTAGGGGGAGAC	1.2	1.24	1.24	1.24	1.36	1.56	1.68	1.84	2	1.84	1.72	1.56	1.32
4	526	28	-1.42857	1.42857	TCCCCACATAGCAGAGCCCGGACCCCCT	-1.28	-1.44	-1.44	-1.28
5	564	30	1.3	1.3	CGAGGGGGGAGCTAGGARCGCGRGGGAGGC	1.32	1.52	1.48	1.56	1.48	1.28
6	576	26	1.19231	1.19231	TAGGARCGCGRGGGAGGCAGTGGGGC	1.32	1.24
7	582	31	1.09677	1.09677	CGCGRGGGAGGCAGTGGGGCCATGGGATGCT	1.24	1.4	1.36	1.4	1.4	1.36	1.24
8	609	47	-1.10638	1.10638	TGCTCCTCCCGATTCCGTCCATCCCCACCCCCAAGAGGGTCGCCCAG	-1.24	-1.4	-1.44	-1.56	-1.72	-1.8	-1.88	-2.04	-1.92	-1.8	-1.64	-1.68	-1.56	-1.44	-1.32	-1.24	-1.2	-1.2	-1.32	-1.36	-1.4	-1.4	-1.32
9	980	26	1.15385	1.15385	TGGGGTCGACAACTCTGGGGAGAAAA	1.2	1.2
10	992	32	1.25	1.25	CTCTGGGGAGAAAAGGGAGGATCGGATGGGAA	1.24	1.28	1.28	1.44	1.56	1.52	1.36	1.2
11	1044	26	-1.30769	1.30769	CCTGTCTTCCCGTCACGTCCAGCCCC	-1.2	-1.24
12	1047	37	-1.05405	1.05405	GTCTTCCCGTCACGTCCAGCCCCTCCCCGTGTCTGGT	-1.28	-1.48	-1.64	-1.76	-1.72	-1.72	-1.56	-1.44	-1.36	-1.4	-1.32	-1.2	-1.2
13	1075	25	1.2	1.2	GTGTCTGGTGAAGGGGGACTCCGGG	1.2
14	1118	35	-1.08571	1.08571	ACGAAGCCGCCCCCGGGCGCTCCCCTCTGTCCACC	-1.2	-1.2	-1.2	-1.24	-1.2	-1.2	-1.32	-1.32	-1.24	-1.36	-1.28
15	1247	27	-1.22222	1.22222	TCCCTGCTGAGGCTCTTCCCTCCCCCG	-1.24	-1.4	-1.2
16	1259	30	-1.1	1.1	CTCTTCCCTCCCCCGGCCAGCTGCTTCTTC	-1.24	-1.2	-1.24	-1.2	-1.2	-1.24
17	1417	27	-1.18519	1.18519	AGCCCCCTCTCCATCCTTGTCCTTCTT	-1.28	-1.28	-1.32
JX888100Hepatitis_D_virus_genotype_1complete_genome_Nigeria__2006
ID	POSITION	LENGTH	SCORE	ABS_SCORE	SEQUENCE	SUB_SCORE
1	37	33	0.939394	0.939394	CGACCGAAGGGGACGAGTGGGGAGAAGGGCGCC	1.2	1.28	1.36	1.48	1.68	1.72	1.72	1.56	1.4
2	54	27	1.2963	1.2963	TGGGGAGAAGGGCGCCCCGAGGGGGGT	1.24	1.4	1.24
3	72	27	1.18519	1.18519	GAGGGGGGTCATCTGGCAAAGAGAGGA	1.2	1.24	1.24
4	181	27	1.11111	1.11111	TTGGAATGGGAAAGAGGAGGGCGGAAA	1.2	1.2	1.2
5	195	25	1.2	1.2	AGGAGGGCGGAAAAAGAGGAGCGGG	1.2
6	525	29	-1.44828	1.44828	TCCCCACATAGCAGCTCCCGGACCCCCTT	-1.36	-1.52	-1.52	-1.36	-1.2
7	531	25	-1.2	1.2	CATAGCAGCTCCCGGACCCCCTTCC	-1.2
8	539	26	-1.23077	1.23077	CTCCCGGACCCCCTTCCAAAGAGACC	-1.2	-1.24
9	556	40	1.4	1.4	AAAGAGACCGGGGGGGAGTTTGGAGCGCGGGGGGGACCGT	1.28	1.24	1.28	1.24	1.36	1.52	1.64	1.8	2.04	2.28	2.28	2.12	1.88	1.64	1.52	1.36
10	573	38	1.18421	1.18421	GTTTGGAGCGCGGGGGGGACCGTCGGGTCCGTGGGATG	1.28	1.36	1.48	1.48	1.4	1.24	1.2	1.2	1.28	1.44	1.52	1.56	1.4	1.28
11	608	51	-1.35294	1.35294	ATGCCCTTCCCGATTCCGTCCATCCCCACCCCCGGGTGTCCCCCCAGGAAT	-1.24	-1.4	-1.56	-1.6	-1.64	-1.68	-1.72	-1.88	-2.04	-1.8	-1.56	-1.32	-1.36	-1.32	-1.32	-1.48	-1.56	-1.64	-1.84	-2	-2.08	-2	-1.92	-1.84	-1.68	-1.52	-1.36
12	979	26	1.15385	1.15385	TGGGGACGACAACTCTGGGGAGAAAA	1.2	1.2
13	991	32	1.25	1.25	CTCTGGGGAGAAAAGGGAGGATCGGATGGGAA	1.24	1.28	1.28	1.44	1.56	1.52	1.36	1.2
14	1042	35	-1.31429	1.31429	CCGCGATCCCCTCTCACGTCCAACCCATCCCCGGT	-1.24	-1.28	-1.2	-1.24	-1.36	-1.56	-1.72	-1.88	-1.64	-1.4	-1.24
15	1054	25	-1.24	1.24	CTCACGTCCAACCCATCCCCGGTCC	-1.24
16	1117	35	-1.08571	1.08571	ACGAAGCCGCCCCCGGGCGCTCCCCTCGATCCACC	-1.2	-1.2	-1.2	-1.2	-1.2	-1.2	-1.32	-1.32	-1.24	-1.36	-1.28
17	1416	28	-1.21429	1.21429	CGCCCCTTCTCCGTCCCTATCCTTCTTT	-1.36	-1.32	-1.36	-1.2
18	1566	26	-1.19231	1.19231	CTCGAGGACGTCCTCCCTTCCCCCTC	-1.2	-1.2
19	1571	34	-0.970588	0.970588	GGACGTCCTCCCTTCCCCCTCGAGCCTTCTTCGA	-1.2	-1.36	-1.44	-1.44	-1.44	-1.48	-1.48	-1.44	-1.32	-1.32
JX888101Hepatitis_D_virus_genotype_1complete_genome_Nigeria__2006
ID	POSITION	LENGTH	SCORE	ABS_SCORE	SEQUENCE	SUB_SCORE
1	39	33	1.12121	1.12121	GACCGAAGGGGGCGAAGGAGGGAAGGAAGATGA	1.32	1.36	1.36	1.44	1.56	1.52	1.52	1.56	1.4
2	77	29	1.34483	1.34483	GAGGGGTTACCTGGTAAAGAGAGGGGGAA	1.24	1.36	1.52	1.36	1.2
3	88	26	1.15385	1.15385	TGGTAAAGAGAGGGGGAATTCGGAGA	1.2	1.2
4	181	29	1.06897	1.06897	CTCGGAAGGGGAAAGAGGAGGACGGAAGA	1.2	1.24	1.24	1.32	1.24
5	187	26	1.26923	1.26923	AGGGGAAAGAGGAGGACGGAAGAAGG	1.24	1.32
6	521	29	-1.44828	1.44828	TCCCCACATAGCAGCTCCCGGACCCCCTT	-1.36	-1.52	-1.52	-1.36	-1.2
7	527	25	-1.2	1.2	CATAGCAGCTCCCGGACCCCCTTCC	-1.2
8	532	25	-1.2	1.2	CAGCTCCCGGACCCCCTTCCAAAGC	-1.2
9	552	40	1.475	1.475	AAAGCGGCCGGGGGGGACGCTTGGAGCGCGGGGGGGACGT	1.24	1.28	1.24	1.28	1.2	1.4	1.48	1.56	1.8	2.04	2.04	2.04	1.88	1.68	1.56	1.4
10	579	25	1.2	1.2	GCGGGGGGGACGTCCATTCCGTGGG	1.2
11	581	25	1.2	1.2	GGGGGGGACGTCCATTCCGTGGGAT	1.2
12	605	52	-1.21154	1.21154	TGCTCTTCCCGATTCCGCCCATCCCTACCCCCAGGAAGTCCCCCCAGGAATG	-1.2	-1.2	-1.24	-1.36	-1.52	-1.64	-1.8	-1.96	-1.84	-1.64	-1.44	-1.48	-1.48	-1.44	-1.44	-1.52	-1.6	-1.8	-1.84	-1.88	-1.92	-1.92	-1.84	-1.64	-1.52	-1.4	-1.4	-1.32
13	974	28	1.17857	1.17857	CTGGGGACGACAACTCTGGGGAGAGAAG	1.2	1.24	1.24	1.2
14	982	44	1.09091	1.09091	GACAACTCTGGGGAGAGAAGGGAGGGTCGGATGGGAAGAGTATA	1.24	1.32	1.32	1.32	1.4	1.48	1.52	1.52	1.68	1.8	1.76	1.6	1.44	1.32	1.32	1.32	1.32	1.28	1.28	1.28
15	1040	42	-1.19048	1.19048	GCGATCGCCCCTCACGTCCAGCCCCTCCCCGATCCGAGTGAA	-1.36	-1.44	-1.56	-1.76	-1.92	-2.08	-2	-2.04	-1.88	-1.8	-1.72	-1.52	-1.52	-1.44	-1.44	-1.36	-1.4	-1.4
16	1113	35	-1.08571	1.08571	ACGAAGCCGCCCCCGGGCGCTCCCCTCGATCCACC	-1.2	-1.2	-1.2	-1.2	-1.2	-1.2	-1.32	-1.32	-1.24	-1.36	-1.28
17	1403	25	-1.2	1.2	CGCCGGAGGAGCCCCATCCCCGTCC	-1.2
18	1405	25	-1.2	1.2	CCGGAGGAGCCCCATCCCCGTCCTT	-1.2
19	1408	34	-1.08824	1.08824	GAGGAGCCCCATCCCCGTCCTTATCCTTCTTTCC	-1.2	-1.36	-1.36	-1.44	-1.56	-1.56	-1.6	-1.44	-1.36	-1.28
20	1568	36	-0.916667	0.916667	GATGTCCTCTCTTCCCCCTCGTCCCTTCTTCGAGTC	-1.28	-1.36	-1.36	-1.4	-1.44	-1.44	-1.4	-1.28	-1.28	-1.2	-1.2	-1.2
JX888102Hepatitis_D_virus_genotype_6complete_genome_Nigeria__2006
ID	POSITION	LENGTH	SCORE	ABS_SCORE	SEQUENCE	SUB_SCORE
1	35	37	1	1	CCGACGAAGGGATCGGGGATTTGGGGAGGAAAGAGCC	1.32	1.56	1.64	1.68	1.76	1.8	1.76	1.76	1.8	1.68	1.6	1.36	1.24
2	49	25	1.2	1.2	GGGGATTTGGGGAGGAAAGAGCCCG	1.2
3	54	29	1.31034	1.31034	TTTGGGGAGGAAAGAGCCCGAGGGGGGTT	1.2	1.36	1.52	1.52	1.36
4	390	31	1.35484	1.35484	GATAGGGGGAGATGCTAGGAGTCTGGGGCGA	1.2	1.32	1.48	1.64	1.6	1.48	1.32
5	510	46	-0.978261	0.978261	GTGCGGCCAAGCCCCTCCATGCCCCGCTCCACGGCTCCCTTCCAAA	-1.2	-1.32	-1.36	-1.4	-1.44	-1.6	-1.68	-1.64	-1.48	-1.4	-1.44	-1.48	-1.44	-1.4	-1.36	-1.2	-1.2	-1.2	-1.2	-1.2	-1.2	-1.24
6	555	26	1.34615	1.34615	AGGTCGGGGAGGACTGGAACGTAGGG	1.28	1.4
7	609	31	-1.16129	1.16129	TACCGCTTCTCCACACTCCTTCCCCCCTGCG	-1.24	-1.4	-1.56	-1.48	-1.36	-1.44	-1.28
8	621	36	-1.25	1.25	ACACTCCTTCCCCCCTGCGGGCTCCCCCCATAAGAT	-1.2	-1.36	-1.48	-1.64	-1.76	-1.76	-1.68	-1.6	-1.6	-1.56	-1.4	-1.24
9	643	27	-1.25926	1.25926	TCCCCCCATAAGATGACGAGGACCCCA	-1.2	-1.36	-1.2
10	987	44	1.02273	1.02273	TCTCGAGGAGTGGAAGGCGGGGAGGGCGGGGAGGAGTGTTACCC	1.32	1.44	1.44	1.6	1.8	1.92	2.08	2	2	2.08	2.04	2.08	2	1.96	1.96	1.96	1.88	1.64	1.52	1.2
11	1046	31	-1.25806	1.25806	GTTCCCCTCACGTCCAGCCCATCTCCCGTCC	-1.2	-1.44	-1.56	-1.52	-1.36	-1.28	-1.2
12	1115	28	-1.10714	1.10714	ACAAAGCCCCCTCCGGGCGCTCCCCTCG	-1.28	-1.28	-1.28	-1.2
13	1412	33	-0.909091	0.909091	GGAGCTCCCTCCCCATCCTTTCCCTTTCTTAAG	-1.2	-1.36	-1.52	-1.56	-1.6	-1.56	-1.56	-1.44	-1.28
14	1603	25	1.32	1.32	GGGAAGGCTCATCTCGGCGAGGGGG	1.32
JX888103Hepatitis_D_virus_genotype_5complete_genome_Nigeria__2006
ID	POSITION	LENGTH	SCORE	ABS_SCORE	SEQUENCE	SUB_SCORE
1	401	26	1.15385	1.15385	AGGAGGGGATGCTAGGAGTCGGCGGC	1.24	1.2
2	562	40	1.1	1.1	CAAAAGGAGGAGCGGGGGGACTTGGAACACGAGGGGACCA	1.32	1.4	1.4	1.36	1.36	1.32	1.28	1.2	1.36	1.44	1.52	1.68	1.64	1.6	1.36	1.2
3	628	32	-1.21875	1.21875	ACTCCCGCTCTCCACACTCCTTCCCCCCGCGG	-1.32	-1.48	-1.6	-1.76	-1.6	-1.52	-1.28	-1.2
4	637	41	-1.29268	1.29268	CTCCACACTCCTTCCCCCCGCGGGCCCCCCAATTCAGAGCC	-1.2	-1.32	-1.48	-1.56	-1.64	-1.8	-1.76	-1.76	-1.72	-1.72	-1.68	-1.6	-1.56	-1.56	-1.36	-1.28	-1.2
5	661	27	-1.40741	1.40741	CCCCCCAATTCAGAGCCAAGAACCCAC	-1.4	-1.24	-1.2
6	984	29	1.2069	1.2069	ATTGGGGGGTACACTCGAGGAGTGGAAGG	1.24	1.24	1.24	1.32	1.24
7	996	43	1	1	ACTCGAGGAGTGGAAGGCGGGGAGGCGGGGTTCCCGGGCTTAC	1.24	1.2	1.4	1.56	1.76	1.88	1.88	1.8	1.6	1.48	1.32	1.44	1.48	1.52	1.48	1.48	1.4	1.32	1.28
8	1055	30	-1.26667	1.26667	TTTCCCCTTATGTCCAGTCCCTCTCCCGTC	-1.24	-1.36	-1.48	-1.44	-1.28	-1.2
9	1124	27	-1.18519	1.18519	ACAAAGCCGCCCCCGGGCGCTCCCCTC	-1.24	-1.24	-1.24
10	1419	35	-0.914286	0.914286	GAGGAGCTCCCTCCCCGTCCTTCCCTTTTCTTATT	-1.24	-1.32	-1.32	-1.4	-1.48	-1.52	-1.56	-1.52	-1.52	-1.4	-1.28
11	1573	27	-1.07407	1.07407	GAGGACGTCCTCCCTTCCTCCCCTCCG	-1.2	-1.32	-1.2
12	1580	27	-1.22222	1.22222	TCCTCCCTTCCTCCCCTCCGGGTCCTC	-1.28	-1.28	-1.24
13	1628	29	1.10345	1.10345	TTCGGAGTGGGGGCGGCGGCGTCTGGTCT	1.24	1.32	1.32	1.32	1.24
14	1685	28	-1.07143	1.07143	CAGCTTGCCGCTCGCCCCCAGACCCGAG	-1.28	-1.2	-1.2	-1.2
JX888104Hepatitis_D_virus_genotype_1complete_genome_Nigeria__2006
ID	POSITION	LENGTH	SCORE	ABS_SCORE	SEQUENCE	SUB_SCORE
1	385	33	1.06061	1.06061	CGATAGGAGGGGATGCTAGGAGGCGGGAGCGAC	1.2	1.36	1.44	1.44	1.48	1.44	1.4	1.32	1.24
2	521	27	-1.33333	1.33333	TCCCCACATAGCAGAGCCCGGACCCCT	-1.28	-1.44	-1.28
3	551	25	1.2	1.2	AAAGGACCGAGGGGGGAGCTAGGAG	1.2
4	553	25	1.2	1.2	AGGACCGAGGGGGGAGCTAGGAGCG	1.2
5	555	36	1.36111	1.36111	GACCGAGGGGGGAGCTAGGAGCGCGGGGGGAGCCAG	1.24	1.32	1.48	1.72	1.96	2.08	2.08	1.96	1.72	1.48	1.32	1.2
6	570	26	1.19231	1.19231	TAGGAGCGCGGGGGGAGCCAGTGGAG	1.2	1.24
7	578	26	1.19231	1.19231	CGGGGGGAGCCAGTGGAGCCATGGGA	1.24	1.28
8	607	50	-1.26	1.26	TCCTCCCGATTCCGTCCATCCCTTCCCCCAAAAGTTCCCCCCAGGAATGG	-1.28	-1.44	-1.52	-1.6	-1.76	-1.64	-1.52	-1.4	-1.44	-1.4	-1.4	-1.4	-1.48	-1.56	-1.76	-1.92	-2	-2.08	-2.08	-2	-1.8	-1.68	-1.56	-1.56	-1.48	-1.24
9	971	34	1.23529	1.23529	TTCACTGGGGGCGACAACTTTGGGGAGAAAAGGG	1.28	1.28	1.32	1.36	1.36	1.4	1.4	1.36	1.32	1.28
10	987	33	1.24242	1.24242	ACTTTGGGGAGAAAAGGGAGGATCGGATGGGAA	1.2	1.28	1.32	1.32	1.44	1.56	1.52	1.36	1.2
11	1040	26	-1.30769	1.30769	CCTGTCTTCCCGTCACGTCCAGCCCC	-1.2	-1.24
12	1043	37	-1.05405	1.05405	GTCTTCCCGTCACGTCCAGCCCCTCCCCGTGTCTGGT	-1.28	-1.48	-1.64	-1.76	-1.72	-1.72	-1.56	-1.44	-1.36	-1.4	-1.32	-1.2	-1.2
13	1114	35	-1.05714	1.05714	ACGAAGCCGCCCCCGGGCGCTCCCCTCTGTCCGCC	-1.2	-1.2	-1.2	-1.24	-1.2	-1.2	-1.32	-1.32	-1.2	-1.32	-1.24
14	1244	25	-1.2	1.2	CCTTGCTGAGGCTCTTCCCTCCCCC	-1.2
15	1255	30	-1.1	1.1	CTCTTCCCTCCCCCGGCCAGCTGCTTCTTC	-1.24	-1.2	-1.24	-1.2	-1.2	-1.24
16	1411	32	-1.15625	1.15625	GGAGCCCCCTCTTCACCCCTGTCCTTCTTTCC	-1.28	-1.44	-1.64	-1.64	-1.68	-1.52	-1.44	-1.36
JX888105Hepatitis_D_virus_genotype_1complete_genome_Nigeria__2006
ID	POSITION	LENGTH	SCORE	ABS_SCORE	SEQUENCE	SUB_SCORE
1	76	29	1.37931	1.37931	GAGGGGATGGATCGCAAAGGTGCGGGGAA	1.28	1.4	1.56	1.4	1.24
2	92	27	1.18519	1.18519	AAGGTGCGGGGAACTCGGAGAAGGGAT	1.28	1.28	1.28
3	178	45	1.26667	1.26667	CATCTCGGAATGGGAAAGGGGAAGGTGGAAGAGAAAGGGGCGGGC	1.2	1.24	1.32	1.4	1.44	1.44	1.52	1.44	1.4	1.4	1.4	1.4	1.44	1.48	1.52	1.68	1.64	1.76	1.72	1.68	1.4
4	386	37	1.35135	1.35135	GTAGCGATGGGGGGAGATGCTAGGAGTCGGGGGAGAC	1.24	1.24	1.24	1.2	1.32	1.52	1.64	1.8	1.96	1.8	1.68	1.52	1.28
5	555	42	1.19048	1.19048	CCAAAGGACCGAGGGGGGGACTTGGGAGCGTGGGGGAACCGC	1.2	1.4	1.48	1.52	1.48	1.52	1.44	1.52	1.68	1.92	2.16	2.28	2.28	2.12	1.88	1.64	1.52	1.32
6	576	26	1.19231	1.19231	TTGGGAGCGTGGGGGAACCGCTGGAG	1.2	1.24
7	610	37	-1.08108	1.08108	TGCTCTTCCCGATTCCGCCCATCCCTCCCCCAGGAGG	-1.2	-1.2	-1.4	-1.52	-1.68	-1.8	-1.96	-1.96	-1.76	-1.56	-1.44	-1.36	-1.24
8	995	36	1.05556	1.05556	TGAGGAGAAAAGGGAGGGTCGGATGGGAAGAGTATA	1.2	1.32	1.4	1.4	1.32	1.28	1.28	1.28	1.28	1.28	1.28	1.28
9	1048	32	-1.3125	1.3125	GTCGCCCCTCACGTCCAGTCCCTCCCCGTGTC	-1.4	-1.64	-1.8	-1.72	-1.76	-1.56	-1.4	-1.28
10	1075	25	1.2	1.2	GTGTCTGGTGAAGGGGGACTCCGGG	1.2
11	1118	36	-1.13889	1.13889	ACGAAGCCGCCCCCGGTTGCGCCCCTCTGTCCACCT	-1.32	-1.32	-1.32	-1.36	-1.32	-1.32	-1.44	-1.44	-1.36	-1.48	-1.4	-1.24
12	1247	26	-1.30769	1.30769	TCCCTGCTGAGGTTCTTCCCTCCCCC	-1.2	-1.36
13	1259	31	-1.12903	1.12903	TTCTTCCCTCCCCCGGCCAGCTGCTTCCTCT	-1.2	-1.2	-1.28	-1.32	-1.32	-1.36	-1.24
14	1416	29	-1.06897	1.06897	GAGCCCCCTCTCCAACCTTTTCCTTCTTT	-1.2	-1.32	-1.32	-1.36	-1.2
JX888106Hepatitis_D_virus_genotype_5complete_genome_Nigeria__2006
ID	POSITION	LENGTH	SCORE	ABS_SCORE	SEQUENCE	SUB_SCORE
1	561	37	1	1	CAAAAGGAGGAGCGGGGGGACTTGGAACACGAGGAGA	1.32	1.4	1.4	1.36	1.36	1.32	1.28	1.2	1.28	1.28	1.2	1.24	1.2
2	627	32	-1.21875	1.21875	ACTCCCGCTCTCCACACTCCTTCCCCCCGCGG	-1.32	-1.48	-1.6	-1.76	-1.6	-1.52	-1.28	-1.2
3	636	41	-1.29268	1.29268	CTCCACACTCCTTCCCCCCGCGGGCCCCCCAATTCAGAGCC	-1.2	-1.32	-1.48	-1.56	-1.64	-1.8	-1.76	-1.76	-1.72	-1.72	-1.68	-1.6	-1.56	-1.56	-1.36	-1.28	-1.2
4	660	27	-1.40741	1.40741	CCCCCCAATTCAGAGCCAAGAACCCAC	-1.4	-1.24	-1.2
5	983	29	1.2069	1.2069	ATTGGGGGGTACACTCGAGGAGTGGAAGG	1.24	1.24	1.24	1.32	1.24
6	995	40	0.95	0.95	ACTCGAGGAGTGGAAGGCGGGGAGGCGGGGTTCCCGRGCT	1.24	1.2	1.4	1.56	1.76	1.88	1.88	1.8	1.6	1.48	1.32	1.36	1.28	1.24	1.2	1.2
7	1055	29	-1.31034	1.31034	TTCCCCTTATGTCCAGTCCCTCTCCCGTC	-1.36	-1.48	-1.44	-1.28	-1.2
8	1123	27	-1.18519	1.18519	ACAAAGCCGCCCCCGGGCGCTCCCCTC	-1.24	-1.24	-1.24
9	1418	35	-0.914286	0.914286	GAGGAGCTCCCTCCCCGTCCTTCCCTTTTCTTATT	-1.24	-1.32	-1.32	-1.4	-1.48	-1.52	-1.56	-1.52	-1.52	-1.4	-1.28
10	1572	27	-1.07407	1.07407	GAGGACGTCCTCCCTTCCTCCCCTCCG	-1.2	-1.32	-1.2
11	1579	27	-1.22222	1.22222	TCCTCCCTTCCTCCCCTCCGGGTCCTC	-1.28	-1.28	-1.24
12	1627	29	1.10345	1.10345	TTCGGAGTGGGGGCGGCGGCGTCTGGTCT	1.24	1.32	1.32	1.32	1.24
13	1684	28	-1.07143	1.07143	CAGCTTGCCGCTCGCCCCCAGACCCGAG	-1.28	-1.2	-1.2	-1.2
JX888107Hepatitis_D_virus_genotype_5complete_genome_Nigeria__2006
ID	POSITION	LENGTH	SCORE	ABS_SCORE	SEQUENCE	SUB_SCORE
1	564	41	1.04878	1.04878	CCAAAAGGAGGAGTGGGGGGACTTGGAACACGAGGGGACCA	1.2	1.36	1.44	1.44	1.4	1.4	1.36	1.32	1.24	1.4	1.48	1.56	1.72	1.68	1.6	1.36	1.2
2	631	31	-1.32258	1.32258	ACTCCCGTTCTCCACACTCCTTCCCCCCGCG	-1.28	-1.44	-1.56	-1.72	-1.56	-1.48	-1.24
3	640	41	-1.29268	1.29268	CTCCACACTCCTTCCCCCCGCGGGCCCCCCAATTCAGAGCC	-1.2	-1.32	-1.48	-1.56	-1.64	-1.8	-1.76	-1.76	-1.72	-1.72	-1.68	-1.6	-1.56	-1.56	-1.36	-1.28	-1.2
4	664	26	-1.34615	1.34615	CCCCCCAATTCAGAGCCAAGAACCCA	-1.4	-1.24
5	895	26	1.19231	1.19231	AGGGTTGACCGCGGGGAGGTGGAGAT	1.24	1.24
6	987	29	1.2069	1.2069	ATTGGGGGGTACACTCGAGGAGTGGAAGG	1.24	1.24	1.24	1.32	1.24
7	1001	40	1.075	1.075	TCGAGGAGTGGAAGGCGGGGAGACGGGGTTCCCGGGCTTA	1.28	1.44	1.64	1.76	1.76	1.68	1.48	1.36	1.2	1.32	1.36	1.4	1.36	1.36	1.28	1.2
8	1059	29	-1.31034	1.31034	TTCCCCTTATGTCCAGTCCCTCTCCCGTC	-1.36	-1.48	-1.44	-1.28	-1.2
9	1127	31	-0.967742	0.967742	ACAAAGCCGCCCCCGGGCGCTCCCCTCGRAG	-1.24	-1.24	-1.24	-1.2	-1.2	-1.2	-1.2
10	1422	35	-0.914286	0.914286	GAGGAGCTCCCTCCCCGTCCTTCCCTTTTCTTATT	-1.24	-1.32	-1.32	-1.4	-1.48	-1.52	-1.56	-1.52	-1.52	-1.4	-1.28
11	1576	27	-1.07407	1.07407	GAGGACGTCCTCCCTTCCTCCCCTCCG	-1.2	-1.32	-1.2
12	1583	27	-1.22222	1.22222	TCCTCCCTTCCTCCCCTCCGGGTCCTC	-1.28	-1.28	-1.24
13	1687	29	-1.24138	1.24138	ACAGCTTGCCGTTCGCCCCCAGCCCCGAG	-1.36	-1.52	-1.44	-1.44	-1.44
JX888108Hepatitis_D_virus_genotype_1complete_genome_Chad__2007
ID	POSITION	LENGTH	SCORE	ABS_SCORE	SEQUENCE	SUB_SCORE
1	38	27	1.18519	1.18519	GAGCGAAGGACCGCGAGGGGGAGGGAT	1.28	1.24	1.24
2	42	26	1.19231	1.19231	GAAGGACCGCGAGGGGGAGGGATCAG	1.2	1.2
3	45	25	1.2	1.2	GGACCGCGAGGGGGAGGGATCAGCG	1.2
4	53	29	1.44828	1.44828	AGGGGGAGGGATCAGCGACCGAGAGGGGC	1.24	1.4	1.4	1.4	1.2
5	75	28	1.28571	1.28571	GAGGGGCTGAACGACAAGGTGCGGGGAT	1.28	1.4	1.4	1.24
6	187	34	1.35294	1.35294	GGAAGGAGGGAAGGTGGAAAAGAAGGGGCGGGCC	1.2	1.28	1.36	1.52	1.48	1.52	1.56	1.68	1.48	1.28
7	382	35	1.14286	1.14286	ATAGCGATGGGGGGAGATGCTAGGAGTTGGAGGAG	1.2	1.24	1.24	1.24	1.28	1.4	1.36	1.44	1.52	1.36	1.24
8	522	29	-1.44828	1.44828	TCCCCACATAGCAGAGCCCGGTCCCCCTC	-1.28	-1.44	-1.44	-1.28	-1.2
9	560	34	1.44118	1.44118	CCGGAGGGGGAGCTTAGAGCGCGGGGGGGGCCGC	1.32	1.56	1.8	1.88	1.96	2.12	1.88	1.64	1.52	1.32
10	572	29	1.06897	1.06897	CTTAGAGCGCGGGGGGGGCCGCTAGGAGC	1.2	1.32	1.32	1.36	1.28
11	580	29	1.31034	1.31034	GCGGGGGGGGCCGCTAGGAGCCATGGGAT	1.28	1.36	1.52	1.36	1.2
12	609	38	-1.02632	1.02632	GCTCTTCCCGATTCCGWCCATCCCCCCCCCAGGAGGGT	-1.28	-1.48	-1.6	-1.76	-1.88	-2.04	-2.04	-1.84	-1.64	-1.52	-1.44	-1.32	-1.2	-1.2
13	625	29	-1.17241	1.17241	WCCATCCCCCCCCCAGGAGGGTCGCCCAG	-1.2	-1.32	-1.36	-1.28	-1.2
14	982	26	1.15385	1.15385	TGGGGTCGACAACTCTGGGGAGAAAA	1.2	1.2
15	993	40	1.175	1.175	ACTCTGGGGAGAAAAGGGAGGTTCGGGTGGGAAGAGTATA	1.2	1.32	1.48	1.48	1.64	1.76	1.72	1.56	1.4	1.28	1.28	1.28	1.28	1.28	1.28	1.28
16	1045	38	-1.44737	1.44737	CCSCGGTCCCCCCTCGTGTCTAGCCCCTCCCCGTGTCT	-1.28	-1.36	-1.44	-1.44	-1.56	-1.8	-2.04	-2.2	-2	-1.84	-1.64	-1.48	-1.36	-1.2
17	1077	25	1.2	1.2	GTGTCTGTGGAAGGGGGACTCCGGG	1.2
18	1120	35	-1.08571	1.08571	ACGAAGCCGCCCCCGGGCGCTCCCCTCTGTCCACC	-1.2	-1.2	-1.2	-1.24	-1.2	-1.2	-1.32	-1.32	-1.24	-1.36	-1.28
19	1420	27	-1.11111	1.11111	GCCCCCTCTCCATCCTTATCCTTCTTT	-1.2	-1.36	-1.2
JX888109Hepatitis_D_virus_genotype_1complete_genome_Chad__2007
ID	POSITION	LENGTH	SCORE	ABS_SCORE	SEQUENCE	SUB_SCORE
1	183	26	1.15385	1.15385	TGGAAGGGGAAAGAGGAAGGCGAAGA	1.2	1.2
2	188	28	1.53571	1.53571	GGGGAAAGAGGAAGGCGAAGAGAAGGGG	1.24	1.24	1.24	1.24
3	193	32	1.125	1.125	AAGAGGAAGGCGAAGAGAAGGGGCGGGGCCAC	1.2	1.36	1.52	1.64	1.56	1.4	1.32	1.24
4	211	27	1.25926	1.25926	AGGGGCGGGGCCACCGATCCGAGGGGC	1.32	1.48	1.2
5	389	32	1.25	1.25	GATAGGAGGGGATGCTAGGAGTTAGGGGCGAC	1.2	1.32	1.48	1.64	1.6	1.56	1.48	1.4
6	524	29	-1.44828	1.44828	TCCCCACATAGCAGCTCCCGGACCCCCTT	-1.36	-1.52	-1.52	-1.36	-1.2
7	530	25	-1.2	1.2	CATAGCAGCTCCCGGACCCCCTTCC	-1.2
8	538	25	-1.2	1.2	CTCCCGGACCCCCTTCCAAAGGACC	-1.2
9	552	45	1.22222	1.22222	TCCAAAGGACCGAGGGGGGGGCTAGGAGCGCGGGGGGGACCGCCG	1.2	1.28	1.36	1.48	1.44	1.48	1.44	1.52	1.6	1.76	2	2.24	2.36	2.52	2.36	2.12	1.88	1.76	1.52	1.28	1.2
10	575	25	1.2	1.2	AGGAGCGCGGGGGGGACCGCCGGAG	1.2
11	582	26	1.19231	1.19231	CGGGGGGGACCGCCGGAGCCGTGGGA	1.24	1.28
12	609	51	-1.23529	1.23529	GCTCTTCCCGATTCCGTCCGACCCCACCCCCGAGAGGTCCCCCCAGGAATG	-1.24	-1.28	-1.4	-1.56	-1.68	-1.84	-2	-1.84	-1.72	-1.56	-1.6	-1.52	-1.44	-1.44	-1.52	-1.6	-1.8	-1.96	-2.04	-2.12	-2.16	-2.08	-1.84	-1.68	-1.52	-1.36	-1.28
13	979	28	1.17857	1.17857	CTGGGGACGACAACTCTGGGGAGAGAAG	1.2	1.24	1.24	1.2
14	991	33	1.24242	1.24242	ACTCTGGGGAGAGAAGGGTGGATCGGATGGGAA	1.2	1.28	1.32	1.32	1.48	1.6	1.56	1.4	1.24
15	1040	44	-1.31818	1.31818	AATCCGCGTTCCCCCCTCACGTCCAGCCCCTCCCCGTGTCTGGT	-1.28	-1.24	-1.4	-1.56	-1.64	-1.72	-1.76	-1.88	-2.08	-2.24	-2.4	-2.2	-2.04	-1.84	-1.68	-1.56	-1.4	-1.32	-1.2	-1.2
16	1075	25	1.2	1.2	GTGTCTGGTGAAGGGGGACTCCGGG	1.2
17	1118	35	-1.08571	1.08571	ACGAAGCCGCCCCCGGGCGCTCCCCTCGATCCACC	-1.2	-1.2	-1.2	-1.2	-1.2	-1.2	-1.32	-1.32	-1.24	-1.36	-1.28
18	1401	26	-1.26923	1.26923	CCCTCTTCGCCGGTGGAGCCCCCCCA	-1.32	-1.2
19	1408	28	-1.17857	1.17857	CGCCGGTGGAGCCCCCCCATCGCCCTTC	-1.28	-1.24	-1.28	-1.24
20	1413	35	-1.11429	1.11429	GTGGAGCCCCCCCATCGCCCTTCTCCTTCTTTCCG	-1.32	-1.48	-1.48	-1.56	-1.68	-1.68	-1.72	-1.56	-1.48	-1.4	-1.2
21	1576	30	-1	1	GTTTTCCCTTCCCCCTCGGTCCTTCTTCGA	-1.2	-1.24	-1.24	-1.28	-1.24	-1.24
JX888110Hepatitis_D_virus_genotype_1complete_genome_Central_African_Republic__2009
ID	POSITION	LENGTH	SCORE	ABS_SCORE	SEQUENCE	SUB_SCORE
1	205	29	1.10345	1.10345	AAGAGGGACGAAAGAAAAAGGGGTGGGCC	1.2	1.32	1.44	1.32	1.24
2	396	34	1.05882	1.05882	ATAGCGATGGGGGGAGATGCTAGGAGTTAGAGGA	1.2	1.24	1.24	1.24	1.2	1.28	1.24	1.32	1.4	1.24
3	571	36	1.41667	1.41667	GACCGGAGGGGGAGCTAGGAGCGCGGGGGGAGCCGG	1.2	1.28	1.44	1.68	1.92	2	1.92	1.96	1.72	1.48	1.4	1.32
4	584	29	1.10345	1.10345	GCTAGGAGCGCGGGGGGAGCCGGTGGAGC	1.24	1.28	1.32	1.36	1.28
5	593	28	1.25	1.25	GCGGGGGGAGCCGGTGGAGCCATGGGAT	1.28	1.36	1.4	1.24
6	621	49	-1.28571	1.28571	GCYCTTCCCGATTCCGTCCTACCCCTCCCCCAGGAAGTCCCCCAGGAAT	-1.28	-1.32	-1.44	-1.6	-1.72	-1.88	-2.04	-1.92	-1.72	-1.52	-1.56	-1.56	-1.52	-1.52	-1.6	-1.68	-1.88	-2.04	-2.12	-2.04	-1.96	-1.88	-1.72	-1.56	-1.4
7	992	26	1.15385	1.15385	TGGGGACGACAACTCTGGGGAGAAAA	1.2	1.2
8	1004	32	1.25	1.25	CTCTGGGGAGAAAAGGGWGGATCGGATGGGAA	1.24	1.28	1.28	1.44	1.56	1.52	1.36	1.2
9	1056	26	-1.30769	1.30769	CCYGACTTCCCGTCACGTCCAGCCCC	-1.2	-1.24
10	1059	37	-1.05405	1.05405	GACTTCCCGTCACGTCCAGCCCCTCCCCGTGTCTGGT	-1.28	-1.48	-1.64	-1.76	-1.72	-1.72	-1.56	-1.44	-1.36	-1.4	-1.32	-1.2	-1.2
11	1130	35	-1.08571	1.08571	ACGAAGCCGCCCCCGGGCGCTCCCCTCTGTCCACC	-1.2	-1.2	-1.2	-1.24	-1.2	-1.2	-1.32	-1.32	-1.24	-1.36	-1.28
12	1407	27	1.18519	1.18519	TTCGGGGCCTCTTCTTCGGCGGGGGAG	1.24	1.24	1.28
13	1432	27	-1.18519	1.18519	AGCCCCCTCTTCATCCCTATCTTTCTT	-1.28	-1.28	-1.32
14	1581	27	-1.11111	1.11111	GCTCGAGAACCTCTTCTCTCCCCCCGC	-1.2	-1.2	-1.2
15	1588	28	-1.14286	1.14286	AACCTCTTCTCTCCCCCCGCGATTCTTC	-1.24	-1.24	-1.24	-1.2
JX888111Hepatitis_D_virus_genotype_1complete_genome_Central_African_Republic__2009
ID	POSITION	LENGTH	SCORE	ABS_SCORE	SEQUENCE	SUB_SCORE
1	47	33	1	1	GAACGAAGGWCTGCGGGGAGGAGGGTTCAGCGA	1.32	1.28	1.28	1.24	1.28	1.28	1.24	1.28	1.2
2	188	43	1.23256	1.23256	CTCGGAATGGGAAGGAGGGAAGGTGGAAAAGAAGGGGCGGGCC	1.2	1.32	1.32	1.36	1.28	1.2	1.24	1.24	1.24	1.28	1.32	1.36	1.52	1.48	1.52	1.56	1.68	1.48	1.28
3	394	34	1.20588	1.20588	TAGCGATGGGGGAGGATGCTAGGAGTAGGGAGAG	1.2	1.2	1.2	1.28	1.44	1.52	1.52	1.56	1.4	1.28
4	534	26	-1.38462	1.38462	CCCCACATAGCAGAGCCCGGTTCCCC	-1.28	-1.28
5	572	30	1.43333	1.43333	CGAGGGGCGGAGCTTGGAGCGCGGGGGGAC	1.36	1.6	1.72	1.88	1.72	1.44
6	621	33	-1.36364	1.36364	CTCCTCCCGATACCGTCCATCCCTCCCCCAGGA	-1.32	-1.44	-1.6	-1.68	-1.76	-1.76	-1.56	-1.36	-1.24
7	993	26	1.15385	1.15385	TGGGGTCGACAACTCTGGGGAGAAAA	1.2	1.2
8	1005	32	1.25	1.25	CTCTGGGGAGAAAAGGGAGGATCGGTTGGGAA	1.24	1.28	1.28	1.44	1.56	1.52	1.36	1.2
9	1061	30	-1.36667	1.36667	GTCCCCTCTCACGTCCAGCCCGTCCCCGTG	-1.4	-1.64	-1.8	-1.6	-1.44	-1.24
10	1131	35	-1.08571	1.08571	ACGAAGCCGCCCCCGGGCGCTCCCCTCTGTCCACC	-1.2	-1.2	-1.2	-1.24	-1.2	-1.2	-1.32	-1.32	-1.24	-1.36	-1.28
11	1260	26	-1.30769	1.30769	TCCCTGCTGAGGTTCTTCCCTCCCCC	-1.2	-1.36
12	1430	28	-1.17857	1.17857	AGCCCCCTCTCCATCCTTATCCTTCTTT	-1.32	-1.32	-1.36	-1.2
JX888112Hepatitis_D_virus_genotype_1complete_genome_Central_African_Republic__2009
ID	POSITION	LENGTH	SCORE	ABS_SCORE	SEQUENCE	SUB_SCORE
1	47	28	1.03571	1.03571	CGAGCGAAGAGTTCGCGGGGGAGGGATC	1.2	1.28	1.24	1.2
2	52	25	1.2	1.2	GAAGAGTTCGCGGGGGAGGGATCAA	1.2
3	199	28	1.21429	1.21429	AGGACAGGTGGAAGAAAAAGGGGCGGGC	1.2	1.32	1.36	1.2
4	395	30	1.26667	1.26667	GATGGGAGGGAATGCTAGGAGTGGGAGGAG	1.32	1.28	1.36	1.44	1.32	1.24
5	531	26	-1.38462	1.38462	CCCCACATAGCAGAGCCCGGTTCCCC	-1.28	-1.28
6	567	43	1.27907	1.27907	GACCGGAGGGGGAGCTAGGAGCGCGGGGAGGGCAGGTGGAGCC	1.2	1.28	1.44	1.68	1.76	1.8	1.84	1.96	1.76	1.6	1.52	1.44	1.28	1.36	1.4	1.44	1.48	1.4	1.24
7	588	30	1.26667	1.26667	CGCGGGGAGGGCAGGTGGAGCCATGGGATG	1.24	1.4	1.48	1.52	1.36	1.24
8	619	49	-1.2449	1.2449	TCCTCCCGATTCCGTCCATCCCTTCCCCCAGAAGGTCCCCCCAGGAATG	-1.28	-1.44	-1.52	-1.6	-1.76	-1.64	-1.48	-1.36	-1.4	-1.32	-1.24	-1.24	-1.32	-1.4	-1.6	-1.76	-1.84	-1.92	-1.92	-1.84	-1.64	-1.52	-1.4	-1.4	-1.32
9	986	29	1.13793	1.13793	ACTGGGGTCGACAACTTTGGGGAGAAAAG	1.2	1.2	1.24	1.24	1.2
10	999	33	1.24242	1.24242	ACTTTGGGGAGAAAAGGGAGGATCGGATGGGAA	1.2	1.28	1.32	1.32	1.44	1.56	1.52	1.36	1.2
11	1038	30	-1.13333	1.13333	ATCCTATGGGAATCCCCTGTCCCCCCTCGT	-1.2	-1.36	-1.36	-1.32	-1.2	-1.2
12	1046	49	-1.30612	1.30612	GGAATCCCCTGTCCCCCCTCGTGTCCAGCCCCTCCCCGTGTCTAGTGAA	-1.36	-1.56	-1.68	-1.64	-1.8	-1.96	-1.96	-1.96	-1.8	-1.8	-1.96	-2.16	-2.32	-2.12	-1.96	-1.76	-1.6	-1.48	-1.32	-1.32	-1.24	-1.28	-1.24	-1.28	-1.28
13	1126	35	-1.05714	1.05714	ACGAAGCCGCCCCCGGGCGCTCCCCTCTGTCCGCC	-1.2	-1.2	-1.2	-1.24	-1.2	-1.2	-1.32	-1.32	-1.2	-1.32	-1.24
14	1255	27	-1.22222	1.22222	TCCCTGCTGAGGCTCTTCCCTCCCCCG	-1.24	-1.4	-1.2
15	1267	30	-1.1	1.1	CTCTTCCCTCCCCCGGCCAGCTGCTTCTTC	-1.24	-1.2	-1.24	-1.2	-1.2	-1.24
16	1425	27	-1.11111	1.11111	AGCCCCCTCTCCACTACTGTCCTTCTT	-1.2	-1.2	-1.24
17	1582	32	-0.96875	0.96875	ATTTCTTCCCTTCCCCCGCGATTCTTCTTCGA	-1.2	-1.2	-1.24	-1.24	-1.24	-1.24	-1.2	-1.2
JX888113Hepatitis_D_virus_genotype_1complete_genome_Central_African_Republic__2009
ID	POSITION	LENGTH	SCORE	ABS_SCORE	SEQUENCE	SUB_SCORE
1	49	30	1.06667	1.06667	GAACGAAGGGTCCGATGGGGGAGGAAGCGA	1.24	1.2	1.24	1.2	1.28	1.24
2	65	27	1.51852	1.51852	GGGGGAGGAAGCGACCCCGGGGAGGGG	1.32	1.32	1.32
3	82	28	1.21429	1.21429	CGGGGAGGGGTTGCCTGGYAAGAGGCGA	1.36	1.48	1.36	1.2
4	193	30	1.16667	1.16667	TGGAAGGGGAAAGAGGAAGACGAGGGAAAA	1.28	1.4	1.32	1.24	1.24	1.24
5	203	32	1.09375	1.09375	AAGAGGAAGACGAGGGAAAAAGGGGCGGGTTC	1.24	1.2	1.32	1.4	1.52	1.44	1.36	1.2
6	396	35	1.22857	1.22857	TAGCGACGGGGGGAGAYGCTAGGAGTGGGAGGCGA	1.2	1.2	1.32	1.4	1.56	1.52	1.6	1.72	1.52	1.4	1.24
7	566	25	1.2	1.2	AAAGGACCGAGGGGGGAGCTTGGAG	1.2
8	568	25	1.2	1.2	AGGACCGAGGGGGGAGCTTGGAGCG	1.2
9	570	35	1.37143	1.37143	GACCGAGGGGGGAGCTTGGAGCGCGGGGGGAACCG	1.24	1.32	1.48	1.72	1.96	2.08	2.08	1.92	1.68	1.44	1.32
10	585	27	1.14815	1.14815	TTGGAGCGCGGGGGGAACCGTCGGGTC	1.32	1.32	1.24
11	592	28	1.25	1.25	GCGGGGGGAACCGTCGGGTCCGTGGGAT	1.28	1.36	1.4	1.24
12	619	53	-1.45283	1.45283	TGCTCCTCCCGATTCCGTCCATCCCCCCCCCCCCGAGAGGTTCCCCCAGGAAT	-1.24	-1.4	-1.6	-1.72	-1.88	-1.96	-2.04	-2.2	-2.24	-2.28	-2.12	-2.16	-2.12	-2.12	-2.04	-1.88	-1.8	-1.84	-2	-2.08	-2.16	-2.32	-2.48	-2.32	-2.08	-1.84	-1.68	-1.52	-1.36
13	992	28	1.17857	1.17857	CTGGGGACGACAACTCTGGGGAGAGAAG	1.2	1.24	1.24	1.2
14	1004	33	1.24242	1.24242	ACTCTGGGGAGAGAAGGGAGGATCGGATGGGAA	1.2	1.28	1.32	1.32	1.48	1.6	1.56	1.4	1.24
15	1053	44	-1.31818	1.31818	AATCCGCGATCCCCCCTCACGTCCAGCCCCTCCCCGWGTCTGGW	-1.28	-1.24	-1.4	-1.56	-1.64	-1.72	-1.76	-1.88	-2.08	-2.24	-2.4	-2.2	-2.04	-1.84	-1.68	-1.56	-1.4	-1.32	-1.2	-1.2
16	1131	32	-0.96875	0.96875	ACGAAGCCGCCCCCGGGCGCTCCCCTCGATYC	-1.2	-1.2	-1.2	-1.2	-1.2	-1.2	-1.24	-1.2
17	1140	25	-1.2	1.2	CCCCCGGGCGCTCCCCTCGATYCGC	-1.2
18	1352	32	-1.09375	1.09375	GAATCTCCCCCTGGAGGTCCCCTTCCCAGGYC	-1.24	-1.4	-1.52	-1.52	-1.44	-1.32	-1.32	-1.24
19	1430	27	-1.11111	1.11111	AGCCCCCTCCTCRRTCTTTTCCTTCTT	-1.2	-1.2	-1.24
KC590319Hepatitis_D_virus_genotype_3complete_genome_Brazil__10-Jun-2011
ID	POSITION	LENGTH	SCORE	ABS_SCORE	SEQUENCE	SUB_SCORE
1	393	29	1.27586	1.27586	CAAGGGGAGATGCTAGGAGTCAGGGGAAG	1.28	1.48	1.48	1.48	1.36
2	560	26	1.15385	1.15385	AGGAAAGGGAACAGGGGGAAATCGAC	1.28	1.2
3	564	27	1.22222	1.22222	AAGGGAACAGGGGGAAATCGACCGGGT	1.2	1.32	1.32
4	591	25	-1.24	1.24	CCCGCAGAACCCGATGGAGTCCCCC	-1.24
5	598	31	-1.22581	1.22581	AACCCGATGGAGTCCCCCACCATCCCTTCCG	-1.32	-1.44	-1.44	-1.32	-1.28	-1.24	-1.2
6	607	29	-1	1	GAGTCCCCCACCATCCCTTCCGGATGAAA	-1.2	-1.24	-1.24	-1.28	-1.28
7	1001	30	0.966667	0.966667	CAGTAATACCCGGGGGGAGGCGGGGTTAAC	1.28	1.4	1.4	1.36	1.36	1.24
8	1011	26	1.15385	1.15385	CGGGGGGAGGCGGGGTTAACCCATAC	1.24	1.32
9	1121	28	-1.07143	1.07143	ACGAAGCCCCCACCGGGCGCTCCCCTCG	-1.24	-1.24	-1.24	-1.2
10	1127	25	-1.2	1.2	CCCCCACCGGGCGCTCCCCTCGGCA	-1.2
KF660598Hepatitis_D_virus_genotype_2complete_genome_Viet_Nam
ID	POSITION	LENGTH	SCORE	ABS_SCORE	SEQUENCE	SUB_SCORE
1	180	35	1.37143	1.37143	CTGGAAGGGGAAAGGAGAAGGTGGAAAAGAAGGGG	1.24	1.32	1.32	1.24	1.2	1.2	1.2	1.2	1.2	1.2	1.2
2	192	29	1.17241	1.17241	AGGAGAAGGTGGAAAAGAAGGGGCGGGCC	1.28	1.4	1.44	1.28	1.2
3	557	30	1.23333	1.23333	CGAGGGGGGTGGCTAGGAACCCGGGGGACC	1.32	1.56	1.68	1.68	1.44	1.2
4	579	25	1.24	1.24	GGGGGACCGGTGGAGCCATGGGATG	1.24
5	603	51	-1.2549	1.2549	GCTCCTCCCGATGTCCGTCCAACCCCCTCCCCCCGAGTGTCGCCCAGGAAT	-1.2	-1.4	-1.52	-1.52	-1.6	-1.68	-1.84	-1.88	-1.92	-1.96	-1.96	-1.96	-1.92	-1.96	-1.92	-1.84	-1.8	-1.8	-1.92	-1.96	-2	-2	-1.92	-1.68	-1.52	-1.36	-1.2
6	970	29	1.2069	1.2069	ATTGGGGGGTACACTCGAGGAGTGGAAGG	1.24	1.24	1.24	1.32	1.24
7	985	49	1.16327	1.16327	CGAGGAGTGGAAGGCGTTGTTGGGGGGGAGATGGGTGTACCTACGGGAA	1.2	1.4	1.52	1.68	1.6	1.56	1.56	1.52	1.64	1.68	1.72	1.72	1.76	1.68	1.6	1.56	1.44	1.44	1.44	1.36	1.48	1.6	1.56	1.4	1.24
8	1040	39	-1.15385	1.15385	GTTTCCCCTGATGTCCAGTCCCTCCCCCGTCCGAGCGAA	-1.28	-1.52	-1.68	-1.84	-1.8	-1.64	-1.56	-1.48	-1.28	-1.28	-1.28	-1.32	-1.28	-1.32	-1.32
9	1405	35	-0.885714	0.885714	GGGGAGCCCCCTCCCCGTCCTTCCCTTTTCTGATT	-1.24	-1.4	-1.56	-1.72	-1.88	-1.92	-1.96	-1.76	-1.6	-1.44	-1.28
10	1566	26	-1.15385	1.15385	TCCTCCCTTTGTCCCCTTCGGCTCCT	-1.2	-1.2
KF660599Hepatitis_D_virus_genotype_2complete_genome_Viet_Nam
ID	POSITION	LENGTH	SCORE	ABS_SCORE	SEQUENCE	SUB_SCORE
1	35	47	1.14894	1.14894	ACCGGGAGAAGAGGGCGAAGTGGGGAGGGGGAGATCCCGAGGAGGAT	1.32	1.32	1.56	1.8	1.84	1.88	1.92	1.92	1.92	1.92	1.92	1.76	1.64	1.4	1.32	1.2	1.32	1.36	1.36	1.44	1.48	1.48	1.32
2	384	36	1.19444	1.19444	ATAGCGATGGGGGGAGATGCTAGGAGTGGGCGGCGA	1.2	1.24	1.24	1.36	1.44	1.6	1.52	1.6	1.68	1.48	1.36	1.2
3	409	27	1.14815	1.14815	GTGGGCGGCGACCGAAGCGAGGGGGAA	1.24	1.2	1.2
4	429	26	1.42308	1.42308	GGGGGAAAGTAAAGAAAGCAACGGGG	1.32	1.32
5	548	42	1.19048	1.19048	TTCCGAAGTGACGGGGGGGGGTCACTAGGAACACGGGGGACC	1.28	1.28	1.28	1.44	1.6	1.56	1.56	1.52	1.48	1.44	1.56	1.72	1.92	1.92	1.92	1.76	1.52	1.28
6	603	43	-1.30233	1.30233	GATTACCCTCTCCACCCTCCCAACACACTCCTTCCCCCCTGCG	-1.2	-1.36	-1.36	-1.4	-1.4	-1.48	-1.44	-1.32	-1.2	-1.36	-1.48	-1.64	-1.72	-1.8	-1.96	-1.84	-1.68	-1.6	-1.44
7	628	34	-1.20588	1.20588	CACTCCTTCCCCCCTGCGGGGCCCCCCCATAAGA	-1.2	-1.32	-1.48	-1.6	-1.6	-1.52	-1.44	-1.44	-1.4	-1.24
8	978	29	1.2069	1.2069	ATTGGGGGGTACACTCGAGGAGTGGAAGG	1.24	1.24	1.24	1.32	1.24
9	993	49	1.14286	1.14286	CGAGGAGTGGAAGGCGTTGTTGGGGGGGAGATGGGCGTACCTACGGGAA	1.2	1.4	1.52	1.68	1.6	1.56	1.56	1.52	1.64	1.68	1.72	1.68	1.72	1.64	1.56	1.52	1.4	1.4	1.4	1.32	1.44	1.56	1.52	1.36	1.2
10	1048	39	-1.15385	1.15385	GTTTCCCCTGATGTCCAGTCCCTCCCCCGTCCGAGCGAA	-1.28	-1.52	-1.68	-1.84	-1.8	-1.64	-1.56	-1.48	-1.28	-1.28	-1.28	-1.32	-1.28	-1.32	-1.32
11	1413	35	-0.885714	0.885714	GGGGAGCCCCCTCCCCGTCCTTCCCTTTTCTGATT	-1.24	-1.4	-1.56	-1.72	-1.88	-1.92	-1.96	-1.76	-1.6	-1.44	-1.28
KF660600Hepatitis_D_virus_genotype_1complete_genome_Viet_Nam
ID	POSITION	LENGTH	SCORE	ABS_SCORE	SEQUENCE	SUB_SCORE
1	181	35	1.37143	1.37143	CTGGAAGGGGAAAGGAGAAGGTGGAAAAGAAGGGG	1.24	1.32	1.32	1.24	1.2	1.2	1.2	1.2	1.2	1.2	1.2
2	193	29	1.17241	1.17241	AGGAGAAGGTGGAAAAGAAGGGGCGGGCC	1.28	1.4	1.44	1.28	1.2
3	519	27	-1.51852	1.51852	CCCCCACATAGCAGCTCCCGGAGCCCC	-1.32	-1.32	-1.32
4	550	27	1.18519	1.18519	AAAATGGCCGAGGGGGGTGGCTAGGAA	1.28	1.28	1.28
5	558	30	1.23333	1.23333	CGAGGGGGGTGGCTAGGAACCCGGGGGACC	1.32	1.56	1.68	1.68	1.44	1.2
6	580	25	1.24	1.24	GGGGGACCGGTGGAGCCATGGGATG	1.24
7	604	51	-1.2549	1.2549	GCTCCTCCCGATGTCCGTCCAACCCCCTCCCCCCGAGTGTCGCCCAGGAAT	-1.2	-1.4	-1.52	-1.52	-1.6	-1.68	-1.84	-1.88	-1.92	-1.96	-1.96	-1.96	-1.92	-1.96	-1.92	-1.84	-1.8	-1.8	-1.92	-1.96	-2	-2	-1.92	-1.68	-1.52	-1.36	-1.2
8	977	26	1.15385	1.15385	TGGGGTCGACAACTCTGGGGAGAAAA	1.2	1.2
9	989	31	1.25806	1.25806	CTCTGGGGAGAAAAGGGAGGATCGGCTGGGA	1.24	1.24	1.24	1.4	1.52	1.48	1.32
10	1037	25	-1.2	1.2	AATCCCCGGTCTCCCCTCAGGTCCA	-1.2
11	1039	45	-1.33333	1.33333	TCCCCGGTCTCCCCTCAGGTCCAGCCCCCCCCCGGTCCTGGTGAA	-1.32	-1.48	-1.48	-1.48	-1.48	-1.48	-1.72	-1.96	-2.12	-2	-1.92	-1.76	-1.68	-1.6	-1.44	-1.36	-1.24	-1.24	-1.28	-1.36	-1.36
12	1115	35	-1.08571	1.08571	ACGAAGCCGCCCCCGGGCGCTCCCCTCGATCCACC	-1.2	-1.2	-1.2	-1.2	-1.2	-1.2	-1.32	-1.32	-1.24	-1.36	-1.28
13	1414	27	-1.11111	1.11111	AGCCCCCTCTCCATCCTTGTCTCTCTT	-1.2	-1.2	-1.24
KF660601Hepatitis_D_virus_genotype_1complete_genome_Viet_Nam
ID	POSITION	LENGTH	SCORE	ABS_SCORE	SEQUENCE	SUB_SCORE
1	179	28	1.10714	1.10714	CTGGAAGGGGAAAGAAGGTAGGTGGAAA	1.24	1.32	1.32	1.24
2	184	26	1.15385	1.15385	AGGGGAAAGAAGGTAGGTGGAAAAGA	1.2	1.2
3	190	32	1.09375	1.09375	AAGAAGGTAGGTGGAAAAGAAGGGGTGGGCCT	1.2	1.2	1.32	1.4	1.52	1.44	1.28	1.2
4	511	47	-1.17021	1.17021	CAAATCGTCCCCACATAGCAGCCCCCGGAGCCCCTTCCAAAATGACC	-1.32	-1.44	-1.36	-1.28	-1.28	-1.24	-1.36	-1.56	-1.72	-1.72	-1.56	-1.4	-1.32	-1.4	-1.36	-1.36	-1.36	-1.36	-1.4	-1.32	-1.32	-1.44	-1.36
5	555	33	1.18182	1.18182	ACCGAGGGGGGTGGCTAGGAACGCGGGGAACCA	1.24	1.4	1.64	1.88	1.84	1.84	1.6	1.36	1.2
6	604	25	-1.28	1.28	CCCCTTCCAAGTTCGAATCCATCCC	-1.28
7	610	42	-1	1	CCAAGTTCGAATCCATCCCTTCCCCCCGAGTGTCGCCCAGGA	-1.28	-1.36	-1.44	-1.4	-1.4	-1.4	-1.4	-1.36	-1.32	-1.4	-1.36	-1.48	-1.6	-1.64	-1.56	-1.48	-1.4	-1.28
8	975	26	1.15385	1.15385	TGGGGTCGACAACTCTGGGGAGAAAA	1.2	1.2
9	990	26	1.26923	1.26923	TGGGGAGAAAAGGGAGGATCGACTGG	1.24	1.32
10	1035	25	-1.2	1.2	AATCCCTGGCCTCCCCTCACGTCCA	-1.2
11	1037	42	-1.35714	1.35714	TCCCTGGCCTCCCCTCACGTCCAGCCCCTCCCCGGTCCTGGT	-1.32	-1.48	-1.52	-1.56	-1.44	-1.6	-1.84	-2.08	-2.16	-2	-1.92	-1.76	-1.68	-1.6	-1.44	-1.36	-1.24	-1.24
12	1056	26	-1.15385	1.15385	TCCAGCCCCTCCCCGGTCCTGGTGAA	-1.2	-1.2
13	1113	27	-1.14815	1.14815	ACGAAGCCGCCCCCGGGCGCTCCCCTC	-1.2	-1.2	-1.2
14	1119	26	-1.23077	1.23077	CCGCCCCCGGGCGCTCCCCTCGGTCC	-1.2	-1.2
15	1122	25	-1.24	1.24	CCCCCGGGCGCTCCCCTCGGTCCAC	-1.24
16	1241	25	-1.2	1.2	TTCCCCGCTGAGGCGCTTCCCTCCC	-1.2
17	1243	25	-1.2	1.2	CCCCGCTGAGGCGCTTCCCTCCCGC	-1.2
18	1412	27	-1.11111	1.11111	AGCCCCCTCTCCATCCTTATCTTTCTT	-1.2	-1.2	-1.24
KF660602Hepatitis_D_virus_genotype_1complete_genome_Viet_Nam
ID	POSITION	LENGTH	SCORE	ABS_SCORE	SEQUENCE	SUB_SCORE
1	179	28	1.10714	1.10714	CTGGAAGGGGAAAGAAGGTAGGTGGAAA	1.24	1.32	1.32	1.24
2	184	26	1.15385	1.15385	AGGGGAAAGAAGGTAGGTGGAAAAGA	1.2	1.2
3	190	32	1.09375	1.09375	AAGAAGGTAGGTGGAAAAGAAGGGGTGGGCCT	1.2	1.2	1.32	1.4	1.52	1.44	1.28	1.2
4	511	47	-1.14894	1.14894	CGAATCGTCCCCACATAGCAGCCCCCGGAGCCCCTTCCAAAATGACC	-1.28	-1.4	-1.36	-1.28	-1.28	-1.24	-1.36	-1.56	-1.72	-1.72	-1.56	-1.4	-1.32	-1.4	-1.36	-1.36	-1.36	-1.36	-1.4	-1.32	-1.32	-1.44	-1.36
5	555	34	1.29412	1.29412	ACCGAGGGGGGTGGCTAGGAACGCGGGGGACCAG	1.24	1.4	1.64	1.88	2	2	1.76	1.52	1.36	1.24
6	604	25	-1.28	1.28	CCCCTTCCAAGTTCGAATCCATCCC	-1.28
7	610	42	-1	1	CCAAGTTCGAATCCATCCCTTCCCCCCGAGTGTCGCCCAGGA	-1.28	-1.36	-1.44	-1.4	-1.4	-1.4	-1.4	-1.36	-1.32	-1.4	-1.36	-1.48	-1.6	-1.64	-1.56	-1.48	-1.4	-1.28
8	975	26	1.15385	1.15385	TGGGGTCGACAACTCTGGGGAGAAAA	1.2	1.2
9	990	26	1.26923	1.26923	TGGGGAGAAAAGGGAGGATCGACTGG	1.24	1.32
10	1035	25	-1.2	1.2	AATCCCTGGCCTCCCCTCACGTCCA	-1.2
11	1037	42	-1.35714	1.35714	TCCCTGGCCTCCCCTCACGTCCAGCCCCTCCCCGGTCCTGGT	-1.32	-1.48	-1.52	-1.56	-1.44	-1.6	-1.84	-2.08	-2.16	-2	-1.92	-1.76	-1.68	-1.6	-1.44	-1.36	-1.24	-1.24
12	1056	26	-1.15385	1.15385	TCCAGCCCCTCCCCGGTCCTGGTGAA	-1.2	-1.2
13	1113	35	-1.08571	1.08571	ACGAAGCCGCCCCCGGGCGCTCCCCTCGATCCACC	-1.2	-1.2	-1.2	-1.2	-1.2	-1.2	-1.32	-1.32	-1.24	-1.36	-1.28
14	1412	27	-1.11111	1.11111	AGCCCCCTCTCCATCCTTATCTTTCTT	-1.2	-1.2	-1.24
KJ744214Hepatitis_D_virus_genotype_1complete_genome_Iran__Mar-2008
ID	POSITION	LENGTH	SCORE	ABS_SCORE	SEQUENCE	SUB_SCORE
1	75	31	1.09677	1.09677	CGAGAGGGAGTAGATGGCAAAGGGGATTGGA	1.2	1.28	1.24	1.24	1.28	1.36	1.24
2	199	25	1.32	1.32	GGAAGGTGGAAAAAAAGAGGAGGGG	1.32
3	223	29	-1.34483	1.34483	GCCCCCCCGATCCGAAAGGCCCGACGCCC	-1.24	-1.36	-1.32	-1.28	-1.24
4	384	34	1.05882	1.05882	ATAGCGATGGGGGGAGATGCTAGGAGTTAGAGGA	1.2	1.24	1.24	1.24	1.2	1.28	1.24	1.32	1.4	1.24
5	563	31	1.16129	1.16129	CCGAGGGGGGAGCTTCGAACGGAGGGGACCA	1.28	1.52	1.76	1.72	1.64	1.4	1.24
6	610	40	-1.275	1.275	CGCTCCCTCCCGTTCCGTCCGAACCCACCTCCCCCGCAGG	-1.2	-1.28	-1.32	-1.36	-1.44	-1.32	-1.36	-1.4	-1.56	-1.6	-1.64	-1.48	-1.56	-1.56	-1.44	-1.24
7	631	27	-1.22222	1.22222	AACCCACCTCCCCCGCAGGGTCGCCCA	-1.2	-1.32	-1.32
8	1001	26	1.15385	1.15385	AGGAGAAAAGGGAGGATCGGATGGGA	1.2	1.2
9	1046	45	-1.24444	1.24444	TCCCTGGTTCCCCCTGACGTCCAGCCCCTCCCCGGTCCGAGAGAA	-1.24	-1.4	-1.44	-1.48	-1.36	-1.52	-1.76	-2	-2.16	-2.08	-1.84	-1.68	-1.6	-1.52	-1.32	-1.32	-1.32	-1.32	-1.24	-1.28	-1.28
10	1122	35	-1.05714	1.05714	ACGAAGCCGCCCCCGGGCGCTCCCCTCGATCCGCC	-1.2	-1.2	-1.2	-1.2	-1.2	-1.2	-1.32	-1.32	-1.2	-1.32	-1.24
11	1328	27	-1.25926	1.25926	CCTCTCCCTGTCGGTGAACCCTCCCCT	-1.2	-1.28	-1.2
12	1421	28	-1.17857	1.17857	AGCCCCCTCTCCATCCTTATCCTTCTTT	-1.32	-1.32	-1.36	-1.2
KJ744215Hepatitis_D_virus_genotype_1complete_genome_Iran__Jun-2006
ID	POSITION	LENGTH	SCORE	ABS_SCORE	SEQUENCE	SUB_SCORE
1	181	28	1.10714	1.10714	CTGGAAGGGGAAAGAGGACGGATGGAAG	1.2	1.28	1.28	1.24
2	186	26	1.15385	1.15385	AGGGGAAAGAGGACGGATGGAAGAGA	1.2	1.2
3	192	30	1.13333	1.13333	AAGAGGACGGATGGAAGAGAAGGGGGGGCC	1.2	1.36	1.52	1.64	1.48	1.24
4	219	29	-1.31034	1.31034	GCCCCCCCGATCCGAATGGCCCGACCACC	-1.28	-1.52	-1.36	-1.28	-1.2
5	371	32	1.3125	1.3125	TGGGAGTGGGACCATAGCGATGGGGGGAGATG	1.28	1.44	1.48	1.36	1.28	1.28	1.24	1.28
6	384	34	1.05882	1.05882	ATAGCGATGGGGGGAGATGCTAGGAGTTAGAGGA	1.2	1.24	1.24	1.24	1.2	1.28	1.24	1.32	1.4	1.24
7	525	27	-1.48148	1.48148	CCCCATCTAGCAGGACCCCGGAGCCCC	-1.28	-1.28	-1.28
8	563	30	1.03333	1.03333	CCGGAGGGGGTGCTTGGAGCGCAGGGTAAC	1.2	1.4	1.48	1.4	1.32	1.24
9	611	38	-1.02632	1.02632	GCTTCTCCCGATTCCGTCCATCCCCCCCCCAGGAGGGT	-1.28	-1.48	-1.6	-1.76	-1.92	-2.04	-2.04	-1.84	-1.64	-1.52	-1.44	-1.32	-1.2	-1.2
10	627	29	-1.17241	1.17241	TCCATCCCCCCCCCAGGAGGGTCGCCCAG	-1.2	-1.32	-1.36	-1.28	-1.2
11	999	26	1.15385	1.15385	AGGAGAAAAGGGAGGATCGGATGGGA	1.2	1.2
12	1044	45	-1.24444	1.24444	TCCCTGGTTCCCCCTGACGTCCAGCCCCTCCCCGGTCCGAGAGAA	-1.24	-1.4	-1.44	-1.48	-1.36	-1.52	-1.76	-2	-2.16	-2.08	-1.84	-1.68	-1.6	-1.52	-1.32	-1.32	-1.32	-1.32	-1.24	-1.28	-1.28
13	1120	35	-1.05714	1.05714	ACGAAGCCGCCCCCGGGCGCTCCCCTCGATCCGCC	-1.2	-1.2	-1.2	-1.2	-1.2	-1.2	-1.32	-1.32	-1.2	-1.32	-1.24
14	1421	25	-1.2	1.2	CCCCCTCTCCATCCTTGTCTTTCTT	-1.2
KJ744216Hepatitis_D_virus_genotype_1complete_genome_Iran__Jun-2007
ID	POSITION	LENGTH	SCORE	ABS_SCORE	SEQUENCE	SUB_SCORE
1	182	28	1.10714	1.10714	CTGGAAGGGGAAAGAGGACGGATGGAAG	1.2	1.28	1.28	1.24
2	187	26	1.15385	1.15385	AGGGGAAAGAGGACGGATGGAAGAGA	1.2	1.2
3	193	30	1.13333	1.13333	AAGAGGACGGATGGAAGAGAAGGGGGGGCC	1.2	1.36	1.52	1.64	1.48	1.24
4	220	29	-1.34483	1.34483	GCCCCCCCGATCCGAATGGCCCAACCACC	-1.32	-1.56	-1.4	-1.32	-1.24
5	372	32	1.3125	1.3125	TGGGAGTGGGACCATAGCGATGGGGGGAGATG	1.28	1.44	1.48	1.36	1.28	1.28	1.24	1.28
6	385	34	1.05882	1.05882	ATAGCGATGGGGGGAGATGCTAGGAGTTAGAGGA	1.2	1.24	1.24	1.24	1.2	1.28	1.24	1.32	1.4	1.24
7	564	30	1.06667	1.06667	CCGGAGGGGGTGCTTGGAGCGCAGGGTGAC	1.2	1.4	1.48	1.44	1.36	1.28
8	611	39	-1.07692	1.07692	TGCCTCTCCCGATTCCGTCCATCCCCCCCCCAGGAGGGT	-1.24	-1.4	-1.6	-1.68	-1.76	-1.92	-2.04	-2.04	-1.84	-1.64	-1.52	-1.44	-1.32	-1.2	-1.2
9	628	29	-1.17241	1.17241	TCCATCCCCCCCCCAGGAGGGTCGCCCAG	-1.2	-1.32	-1.36	-1.28	-1.2
10	668	25	-1.2	1.2	CCCCACCTCAACAGGGTCCCCGTTC	-1.2
11	1000	26	1.15385	1.15385	AGGAGAAAAGGGAGGATCGGATGGGA	1.2	1.2
12	1045	45	-1.24444	1.24444	TCCCTGGTTCCCCCTGACGTCCAGCCCCTCCCCGGTCCGAGAGAA	-1.24	-1.4	-1.44	-1.48	-1.36	-1.52	-1.76	-2	-2.16	-2.08	-1.84	-1.68	-1.6	-1.52	-1.32	-1.32	-1.32	-1.32	-1.24	-1.28	-1.28
13	1121	35	-1.05714	1.05714	ACGAAGCCGCCCCCGGGCGCTCCCCTCGATCCGCC	-1.2	-1.2	-1.2	-1.2	-1.2	-1.2	-1.32	-1.32	-1.2	-1.32	-1.24
14	1420	27	-1.18519	1.18519	AGCCCCCTCTCCATCCTTGTCCTTCTT	-1.28	-1.28	-1.32
KJ744217Hepatitis_D_virus_genotype_1complete_genome_Iran__Jun-2008
ID	POSITION	LENGTH	SCORE	ABS_SCORE	SEQUENCE	SUB_SCORE
1	181	28	1.10714	1.10714	CTGGAAGGGGAAAGAGGACGGATGGAAG	1.2	1.28	1.28	1.24
2	186	26	1.15385	1.15385	AGGGGAAAGAGGACGGATGGAAGAGA	1.2	1.2
3	192	30	1.13333	1.13333	AAGAGGACGGATGGAAGAGAAGGGGGGGCC	1.2	1.36	1.52	1.64	1.48	1.24
4	219	28	-1.25	1.25	GCCCCCCGATCCGAAAGGCCCAACCACC	-1.24	-1.4	-1.32	-1.24
5	370	32	1.3125	1.3125	TGGGAGTGGGACCATAGCGATGGGGGGAGATG	1.28	1.44	1.48	1.36	1.28	1.28	1.24	1.28
6	383	34	1.05882	1.05882	ATAGCGATGGGGGGAGATGCTAGGAGTTAGAGGA	1.2	1.24	1.24	1.24	1.2	1.28	1.24	1.32	1.4	1.24
7	562	30	1.03333	1.03333	CCGGAGGGGGTGCTTGGAGCGCAGGGTAAC	1.2	1.4	1.48	1.4	1.32	1.24
8	610	38	-1.02632	1.02632	GCTTCTCCCGATTCCGTCCATCCCCCCCCCAGGAGGGT	-1.28	-1.48	-1.6	-1.76	-1.92	-2.04	-2.04	-1.84	-1.64	-1.52	-1.44	-1.32	-1.2	-1.2
9	626	29	-1.17241	1.17241	TCCATCCCCCCCCCAGGAGGGTCGCCCAG	-1.2	-1.32	-1.36	-1.28	-1.2
10	998	26	1.15385	1.15385	AGGAGAAAAGGGAGGATCGGATGGGA	1.2	1.2
11	1043	45	-1.24444	1.24444	TCCCTGGTTCCCCCTGACGTCCAGCCCCTCCCCGGTCCGAGAGAA	-1.24	-1.4	-1.44	-1.48	-1.36	-1.52	-1.76	-2	-2.16	-2.08	-1.84	-1.68	-1.6	-1.52	-1.32	-1.32	-1.32	-1.32	-1.24	-1.28	-1.28
12	1119	35	-1.05714	1.05714	ACGAAGCCGCCCCCGGGCGCTCCCCTCGATCCGCC	-1.2	-1.2	-1.2	-1.2	-1.2	-1.2	-1.32	-1.32	-1.2	-1.32	-1.24
13	1420	25	-1.2	1.2	CCCCCTCTCCATCCTTGTCTTTCTT	-1.2
KJ744218Hepatitis_D_virus_genotype_1complete_genome_Iran__May-2006
ID	POSITION	LENGTH	SCORE	ABS_SCORE	SEQUENCE	SUB_SCORE
1	58	26	1.38462	1.38462	GGGGAGGAATCAGACAACGAGAGGGG	1.28	1.28
2	199	26	1.26923	1.26923	GGACAGATGGAAGAAAAAGGGGCGGG	1.2	1.24
3	394	26	1.15385	1.15385	AGGAGGGGATGCTAGGAGTAAGAGGA	1.2	1.2
4	527	27	-1.40741	1.40741	CCCCACATAGCAGGACCCAGGACCCCC	-1.2	-1.2	-1.2
5	542	25	-1.24	1.24	CCCAGGACCCCCTTCCAAAGTGACC	-1.24
6	558	26	1.23077	1.23077	AAAGTGACCGAGGGGGGAGCTTGGGA	1.28	1.28
7	565	31	1.19355	1.19355	CCGAGGGGGGAGCTTGGGACCCGGGGGACCA	1.32	1.56	1.8	1.76	1.68	1.44	1.28
8	611	39	-1.17949	1.17949	GCTCCTCCCGATTCCGTCCAATCCCCACCCCCGAGGGTC	-1.24	-1.44	-1.4	-1.56	-1.64	-1.72	-1.88	-1.92	-1.76	-1.64	-1.56	-1.44	-1.32	-1.32	-1.28
9	627	31	-1.12903	1.12903	TCCAATCCCCACCCCCGAGGGTCGCCCAGGA	-1.32	-1.44	-1.48	-1.4	-1.32	-1.24	-1.24
10	980	26	1.15385	1.15385	TGGGGTCGACAACTCTGGGGAGAAAA	1.2	1.2
11	992	32	1.25	1.25	CTCTGGGGAGAAAAGGGTGGATCGGATGGGAA	1.24	1.28	1.28	1.44	1.56	1.52	1.36	1.2
12	1047	40	-1	1	GGGTGCCCCTCACGTCCAGCCCCTCCCCGGTCCGAGCGAA	-1.2	-1.48	-1.76	-2.04	-1.96	-1.92	-1.76	-1.68	-1.6	-1.4	-1.4	-1.32	-1.36	-1.28	-1.32	-1.32
13	1118	31	-0.935484	0.935484	ACGAAGCCGCCCCCGGGCGCTCCCCTCGATG	-1.2	-1.2	-1.2	-1.2	-1.2	-1.2	-1.2
14	1127	25	-1.2	1.2	CCCCCGGGCGCTCCCCTCGATGAAC	-1.2
15	1417	28	-1.21429	1.21429	AGCCCCCTCTCCATCCTTCTCCTTCTTT	-1.36	-1.36	-1.4	-1.24
KJ744220Hepatitis_D_virus_genotype_1complete_genome_Iran__Aug-2007
ID	POSITION	LENGTH	SCORE	ABS_SCORE	SEQUENCE	SUB_SCORE
1	181	29	1.10345	1.10345	CTTGGAAGGGGAAAGAAGGAAGGTGGAAA	1.2	1.32	1.32	1.32	1.24
2	187	26	1.15385	1.15385	AGGGGAAAGAAGGAAGGTGGAAAAGA	1.2	1.2
3	193	25	1.2	1.2	AAGAAGGAAGGTGGAAAAGAAGGGG	1.2
4	195	29	1.17241	1.17241	GAAGGAAGGTGGAAAAGAAGGGGCGGGCC	1.28	1.36	1.48	1.4	1.24
5	391	26	1.19231	1.19231	AGGGGGAGATGCTAGGAGTTAGAGGA	1.24	1.24
6	523	29	-1.44828	1.44828	TCCCCACATAGCAGCTCCCAGGACCCCCT	-1.2	-1.36	-1.36	-1.36	-1.2
7	534	25	-1.2	1.2	CAGCTCCCAGGACCCCCTTCCAAAA	-1.2
8	555	30	1.06667	1.06667	AAAATGGTCCGAGGGGGGTGGCTTGGAACG	1.2	1.28	1.28	1.28	1.24	1.28
9	563	30	1.13333	1.13333	CCGAGGGGGGTGGCTTGGAACGCAGGGAAC	1.2	1.4	1.6	1.56	1.56	1.32
10	617	32	-1.125	1.125	CCGATGCTCGATTCCTTTCCCTCCCCCCAAGG	-1.2	-1.24	-1.28	-1.48	-1.48	-1.48	-1.4	-1.24
11	629	29	-1.2069	1.2069	TCCTTTCCCTCCCCCCAAGGGTCGCCCAG	-1.24	-1.36	-1.4	-1.32	-1.24
12	985	26	1.15385	1.15385	TGGGGTCGACAACTCTGGGGAGAAAA	1.2	1.2
13	997	31	1.25806	1.25806	CTCTGGGGAGAAAAGGGAGGATCGGCTGGGA	1.24	1.24	1.24	1.4	1.52	1.48	1.32
14	1048	44	-1.20455	1.20455	CCCTGGCTTCCCCTTACGTCCAGCCCCTCCCCGGTCCTGGCGAA	-1.32	-1.36	-1.4	-1.28	-1.44	-1.68	-1.92	-2.04	-1.96	-1.88	-1.72	-1.64	-1.56	-1.4	-1.32	-1.24	-1.28	-1.2	-1.24	-1.24
15	1123	35	-1.08571	1.08571	ACGAAGCCGCCCCCGGGCGCTCCCCTCGATCCACC	-1.2	-1.2	-1.2	-1.2	-1.2	-1.2	-1.32	-1.32	-1.24	-1.36	-1.28
16	1329	27	-1.25926	1.25926	CCTCTCCCTGTCGGTGAACCCTCCCCT	-1.2	-1.28	-1.2
17	1422	27	-1.11111	1.11111	AGCCCCCTCTCCATCCTTATCTTTCTT	-1.2	-1.2	-1.24
KJ744221Hepatitis_D_virus_genotype_1complete_genome_Iran__Sep-2007
ID	POSITION	LENGTH	SCORE	ABS_SCORE	SEQUENCE	SUB_SCORE
1	179	29	1.10345	1.10345	CTTGGAAGGGGAAAGAAGGAAGGTGGAAA	1.2	1.32	1.32	1.32	1.24
2	185	26	1.15385	1.15385	AGGGGAAAGAAGGAAGGTGGAAAAGA	1.2	1.2
3	191	25	1.2	1.2	AAGAAGGAAGGTGGAAAAGAAGGGG	1.2
4	193	29	1.17241	1.17241	GAAGGAAGGTGGAAAAGAAGGGGCGGGCC	1.28	1.36	1.48	1.4	1.24
5	389	26	1.19231	1.19231	AGGGGGAGATGCTAGGAGTTAGAGGA	1.24	1.24
6	521	29	-1.44828	1.44828	TCCCCACATAGCAGCTCCCAGGACCCCCT	-1.2	-1.36	-1.36	-1.36	-1.2
7	532	25	-1.2	1.2	CAGCTCCCAGGACCCCCTTCCAAAA	-1.2
8	553	30	1.06667	1.06667	AAAATGGTCCGAGGGGGGTGGCTTGGAACG	1.2	1.28	1.28	1.28	1.24	1.28
9	561	30	1.13333	1.13333	CCGAGGGGGGTGGCTTGGAACGCAGGGAAC	1.2	1.4	1.6	1.56	1.56	1.32
10	615	32	-1.125	1.125	CCGATGCTCGATTCCATTCCCTCCCCCCAAGG	-1.2	-1.24	-1.28	-1.48	-1.48	-1.48	-1.4	-1.24
11	627	29	-1.2069	1.2069	TCCATTCCCTCCCCCCAAGGGTCGCCCAG	-1.24	-1.36	-1.4	-1.32	-1.24
12	981	28	1.17857	1.17857	CTGGGGACGACAACTCTGGGGAGAGAAG	1.2	1.24	1.24	1.2
13	993	33	1.24242	1.24242	ACTCTGGGGAGAGAAGGGTGGATCGGATGGGAA	1.2	1.28	1.32	1.32	1.48	1.6	1.56	1.4	1.24
14	1051	38	-0.868421	0.868421	GTTCCTCTTACGTCCAGCCCCTCCCCGGTCCTGGCGAA	-1.32	-1.6	-1.52	-1.44	-1.36	-1.36	-1.44	-1.4	-1.32	-1.24	-1.28	-1.2	-1.24	-1.24
15	1120	35	-1.08571	1.08571	ACGAAGCCGCCCCCGGGCGCTCCCCTCGATCCACC	-1.2	-1.2	-1.2	-1.2	-1.2	-1.2	-1.32	-1.32	-1.24	-1.36	-1.28
16	1419	27	-1.11111	1.11111	AGCCCCCTCTCCATCCTTATCTTTCTT	-1.2	-1.2	-1.24
KJ744222Hepatitis_D_virus_genotype_1complete_genome_Iran__Apr-2008
ID	POSITION	LENGTH	SCORE	ABS_SCORE	SEQUENCE	SUB_SCORE
1	180	29	1.10345	1.10345	CTTGGAAGGGGAAAGAAGGAAGGTGGAAA	1.2	1.32	1.32	1.32	1.24
2	186	26	1.15385	1.15385	AGGGGAAAGAAGGAAGGTGGAAAAGA	1.2	1.2
3	192	25	1.2	1.2	AAGAAGGAAGGTGGAAAAGAAGGGG	1.2
4	194	29	1.17241	1.17241	GAAGGAAGGTGGAAAAGAAGGGGCGGGCC	1.28	1.36	1.48	1.4	1.24
5	390	26	1.19231	1.19231	AGGGGGAGATGCTAGGAGTTAGAGGA	1.24	1.24
6	522	29	-1.44828	1.44828	TCCCCACATAGCAGCTCCCAGGACCCCCT	-1.2	-1.36	-1.36	-1.36	-1.2
7	533	25	-1.2	1.2	CAGCTCCCAGGACCCCCTTCCAAAA	-1.2
8	538	25	-1.2	1.2	CCCAGGACCCCCTTCCAAAATGATC	-1.2
9	563	29	1.13793	1.13793	CGAGGGGGGTGGCTTAGAACGCAGGGAAC	1.28	1.48	1.44	1.44	1.2
10	616	32	-1.125	1.125	CCGATGCTCGATTCCATTCCCTCCCCCCAAGG	-1.2	-1.24	-1.28	-1.48	-1.48	-1.48	-1.4	-1.24
11	628	29	-1.2069	1.2069	TCCATTCCCTCCCCCCAAGGGTCGCCCAG	-1.24	-1.36	-1.4	-1.32	-1.24
12	982	26	1.15385	1.15385	TGGGGTCGACAACTCTGGGGAGAAAA	1.2	1.2
13	994	31	1.25806	1.25806	CTCTGGGGAGAAAAGGGAGGATCGGCTGGGA	1.24	1.24	1.24	1.4	1.52	1.48	1.32
14	1045	44	-1.20455	1.20455	CCCTGGCTTCCCCTTACGTCCAGCCCCTCCCCGGTCCTGGCGAA	-1.32	-1.36	-1.4	-1.28	-1.44	-1.68	-1.92	-2.04	-1.96	-1.88	-1.72	-1.64	-1.56	-1.4	-1.32	-1.24	-1.28	-1.2	-1.24	-1.24
15	1120	35	-1.08571	1.08571	ACGAAGCCGCCCCCGGGCGCTCCCCTCGATCCACC	-1.2	-1.2	-1.2	-1.2	-1.2	-1.2	-1.32	-1.32	-1.24	-1.36	-1.28
16	1419	28	-1.17857	1.17857	AGCCCCCTCTCCATCCTTATCCTTCTTT	-1.32	-1.32	-1.36	-1.2
KJ744223Hepatitis_D_virus_genotype_1complete_genome_Iran__Dec-2008
ID	POSITION	LENGTH	SCORE	ABS_SCORE	SEQUENCE	SUB_SCORE
1	180	29	1.10345	1.10345	CTTGGAAGGGGAAAGAAGGAAGGTGGAAA	1.2	1.32	1.32	1.32	1.24
2	186	26	1.15385	1.15385	AGGGGAAAGAAGGAAGGTGGAAAAGA	1.2	1.2
3	192	25	1.2	1.2	AAGAAGGAAGGTGGAAAAGAAGGGG	1.2
4	194	29	1.17241	1.17241	GAAGGAAGGTGGAAAAGAAGGGGCGGGCC	1.28	1.36	1.48	1.4	1.24
5	390	26	1.19231	1.19231	AGGGGGAGATGCTAGGAGTTAGAGGA	1.24	1.24
6	522	29	-1.44828	1.44828	TCCCCACATAGCAGCTCCCAGGACCCCCT	-1.2	-1.36	-1.36	-1.36	-1.2
7	533	25	-1.2	1.2	CAGCTCCCAGGACCCCCTTCCAAAA	-1.2
8	554	30	1.06667	1.06667	AAAATGGTCCGAGGGGGGTGGCTTGGAACG	1.2	1.28	1.28	1.28	1.24	1.28
9	562	30	1.13333	1.13333	CCGAGGGGGGTGGCTTGGAACGCAGGGAAC	1.2	1.4	1.6	1.56	1.56	1.32
10	616	32	-1.125	1.125	CCGATGCTCGATTCCATTCCCTCCCCCCAAGG	-1.2	-1.24	-1.28	-1.48	-1.48	-1.48	-1.4	-1.24
11	628	29	-1.2069	1.2069	TCCATTCCCTCCCCCCAAGGGTCGCCCAG	-1.24	-1.36	-1.4	-1.32	-1.24
12	982	26	1.15385	1.15385	TGGGGTCGACAACTCTGGGGAGAAAA	1.2	1.2
13	994	31	1.25806	1.25806	CTCTGGGGAGAAAAGGGAGGATCGGCTGGGA	1.24	1.24	1.24	1.4	1.52	1.48	1.32
14	1045	44	-1.20455	1.20455	CCCTGGCTTCCCCTTACGTCCAGCCCCTCCCCGGTCCTGGCGAA	-1.32	-1.36	-1.4	-1.28	-1.44	-1.68	-1.92	-2.04	-1.96	-1.88	-1.72	-1.64	-1.56	-1.4	-1.32	-1.24	-1.28	-1.2	-1.24	-1.24
15	1120	35	-1.08571	1.08571	ACGAAGCCGCCCCCGGGCGCTCCCCTCGATCCACC	-1.2	-1.2	-1.2	-1.2	-1.2	-1.2	-1.32	-1.32	-1.24	-1.36	-1.28
16	1326	27	-1.25926	1.25926	CCTCTCCCTGTCGGTGAACCCTCCCCT	-1.2	-1.28	-1.2
17	1419	27	-1.11111	1.11111	AGCCCCCTCTCCATCCTTATCTTTCTT	-1.2	-1.2	-1.24
KJ744224Hepatitis_D_virus_genotype_1complete_genome_Iran__Feb-2010
ID	POSITION	LENGTH	SCORE	ABS_SCORE	SEQUENCE	SUB_SCORE
1	181	35	1.34286	1.34286	CTGGAAGGGGAAAGAGGAAGGTGGAAAAGAAGGGG	1.2	1.32	1.32	1.24	1.2	1.2	1.2	1.2	1.2	1.2	1.2
2	193	29	1.17241	1.17241	AGAGGAAGGTGGAAAAGAAGGGGCGGGCC	1.28	1.4	1.48	1.4	1.24
3	384	36	1.33333	1.33333	ATAGCGATGGGGGGAGATGCTAGGAGTAAGGGGAGA	1.2	1.24	1.24	1.24	1.2	1.4	1.52	1.68	1.84	1.68	1.56	1.4
4	563	29	1.10345	1.10345	CCGAGGGGGGTGCTAGGAACATAGGGAGC	1.2	1.4	1.48	1.48	1.4
5	611	31	-1.41935	1.41935	TCCTCCCGATTCCGTCCATCCCTTCCCCCAG	-1.28	-1.44	-1.52	-1.6	-1.76	-1.64	-1.36
6	979	26	1.15385	1.15385	TGGGGTCGACAACTCTGGGGAGAAAA	1.2	1.2
7	991	32	1.25	1.25	CTCTGGGGAGAAAAGGGAGGATCGGATGGGAA	1.24	1.28	1.28	1.44	1.56	1.52	1.36	1.2
8	1048	38	-0.947368	0.947368	TTTCCTCTTATGTCCAGCCCCTCCCCGGTCCGAGTGAA	-1.4	-1.56	-1.48	-1.4	-1.32	-1.32	-1.4	-1.32	-1.32	-1.28	-1.28	-1.24	-1.28	-1.28
9	1117	35	-1.08571	1.08571	ACGAAGCCGCCCCCGGGCGCTCCCCTCGATCCACC	-1.2	-1.2	-1.2	-1.2	-1.2	-1.2	-1.32	-1.32	-1.24	-1.36	-1.28
10	1246	27	-1.22222	1.22222	TCCCTGCTGAGGCTCTTCCCTCCCCCG	-1.24	-1.4	-1.2
11	1416	28	-1.17857	1.17857	AGCCCCCTCTCCATCCTTATCCTTCTTT	-1.32	-1.32	-1.36	-1.2
KJ744225Hepatitis_D_virus_genotype_1complete_genome_Iran__Sep-2007
ID	POSITION	LENGTH	SCORE	ABS_SCORE	SEQUENCE	SUB_SCORE
1	45	27	1.18519	1.18519	GAGGAGACGCGGGTGGAAGGGATGGTG	1.24	1.2	1.24
2	178	45	1.26667	1.26667	ATCTCGGAAGGGGAAAGAGGGAAGGTGGAAAAGAAGGGGCGGGCC	1.28	1.28	1.36	1.48	1.48	1.52	1.44	1.36	1.4	1.4	1.24	1.24	1.24	1.24	1.4	1.36	1.48	1.56	1.68	1.48	1.28
3	371	26	1.23077	1.23077	GGAGTAAGAGCGTAGCGATGGGGGGA	1.28	1.2
4	381	35	1.02857	1.02857	CGTAGCGATGGGGGGAGATGCTAGGAGTTAGAGGA	1.2	1.24	1.24	1.24	1.24	1.2	1.28	1.24	1.32	1.4	1.24
5	523	27	-1.40741	1.40741	CCCCACATAGCAGGACCCAGGACCCCC	-1.2	-1.2	-1.2
6	537	26	-1.23077	1.23077	ACCCAGGACCCCCTTCCAAAAAGACC	-1.2	-1.28
7	554	26	1.19231	1.19231	AAAAAGACCGAGGGGGGAGCTTGGGA	1.24	1.24
8	560	34	1.29412	1.29412	ACCGAGGGGGGAGCTTGGGACCGTGGGGGACCAG	1.24	1.4	1.64	1.88	2	2	1.76	1.52	1.36	1.24
9	607	48	-1.125	1.125	TGCTCCTCCCGATTCCGTCCATCCCCACCCCCCGAGGGTCGCCCAGGA	-1.24	-1.4	-1.44	-1.56	-1.72	-1.8	-1.88	-2.04	-2.08	-1.92	-1.8	-1.72	-1.6	-1.48	-1.48	-1.44	-1.32	-1.48	-1.6	-1.64	-1.56	-1.48	-1.4	-1.24
10	978	29	1.13793	1.13793	ACTGGGGTCGACAGCTCTGGGGAGAAAAG	1.2	1.2	1.24	1.24	1.2
11	991	33	1.24242	1.24242	GCTCTGGGGAGAAAAGGGAGGATCGGATGGGAA	1.2	1.24	1.28	1.28	1.44	1.56	1.52	1.36	1.2
12	1042	45	-1.24444	1.24444	TCCCTGGCTTCCCCTCACGTCCAGCCCCTCCCCGGTCCGAGCGAA	-1.2	-1.36	-1.4	-1.44	-1.32	-1.48	-1.72	-1.96	-2.08	-2	-1.92	-1.76	-1.68	-1.6	-1.4	-1.4	-1.32	-1.36	-1.28	-1.32	-1.32
13	1118	35	-1.05714	1.05714	ACGAAGCCGCCCCCGGGCGCTCCCCTCGATCCGCC	-1.2	-1.2	-1.2	-1.2	-1.2	-1.2	-1.32	-1.32	-1.2	-1.32	-1.24
14	1245	29	-1.37931	1.37931	CCTCCCTGCTGAGCTTCTTCCCTCCCCCG	-1.2	-1.28	-1.36	-1.52	-1.32
15	1253	25	-1.2	1.2	CTGAGCTTCTTCCCTCCCCCGGCCA	-1.2
16	1258	25	-1.2	1.2	CTTCTTCCCTCCCCCGGCCAGTTGC	-1.2
17	1260	29	-1.10345	1.10345	TCTTCCCTCCCCCGGCCAGTTGCACTCTC	-1.2	-1.2	-1.2	-1.2	-1.24
18	1417	28	-1.17857	1.17857	AGCCCCCTCTCCATCCTTATCCTTCTTT	-1.32	-1.32	-1.36	-1.2
KJ744226Hepatitis_D_virus_genotype_1complete_genome_Iran__Sep-2008
ID	POSITION	LENGTH	SCORE	ABS_SCORE	SEQUENCE	SUB_SCORE
1	181	31	1.03226	1.03226	CTGGAAGGGGAAAGAGGAAGGTGGAAGAAAA	1.24	1.32	1.36	1.28	1.2	1.2	1.2
2	192	25	1.2	1.2	AAGAGGAAGGTGGAAGAAAAAGGGG	1.2
3	194	28	1.21429	1.21429	GAGGAAGGTGGAAGAAAAAGGGGCGGGC	1.28	1.36	1.48	1.24
4	370	26	1.23077	1.23077	GGAGTAAGAGCGTAGCGATGGGGGGA	1.28	1.2
5	380	35	1.02857	1.02857	CGTAGCGATGGGGGGAGATGCTAGGAGTTAGAGGA	1.2	1.24	1.24	1.24	1.24	1.2	1.28	1.24	1.32	1.4	1.24
6	522	27	-1.40741	1.40741	CCCCACATAGCAGGACCCAGGACCCCC	-1.2	-1.2	-1.2
7	536	26	-1.23077	1.23077	ACCCAGGACCCCCTTCCAAAAAGACC	-1.2	-1.28
8	560	31	1.22581	1.22581	CCGAGGGGGGAGCTTAGGACCGTGGGGGACC	1.2	1.44	1.68	1.8	1.8	1.56	1.32
9	606	48	-1.125	1.125	TGCTCCTCCCGATTCCGTCCATCCCCACCCCCCGAGGGTCGCCCAGGA	-1.24	-1.4	-1.44	-1.56	-1.72	-1.8	-1.88	-2.04	-2.08	-1.92	-1.8	-1.72	-1.6	-1.48	-1.48	-1.44	-1.32	-1.48	-1.6	-1.64	-1.56	-1.48	-1.4	-1.24
10	978	26	1.15385	1.15385	TGGGGTCGACAACTCTGGGGAGAAAA	1.2	1.2
11	990	32	1.25	1.25	CTCTGGGGAGAAAAGGGAGGATCGGATGGGAA	1.24	1.28	1.28	1.44	1.56	1.52	1.36	1.2
12	1040	45	-1.24444	1.24444	TCCCTGGCTTCCCCTCACGTCCAGCCCCTCCCCGGTCCGAGCGAA	-1.2	-1.36	-1.4	-1.44	-1.32	-1.48	-1.72	-1.96	-2.08	-2	-1.92	-1.76	-1.68	-1.6	-1.4	-1.4	-1.32	-1.36	-1.28	-1.32	-1.32
13	1116	35	-1.05714	1.05714	ACGAAGCCGCCCCCGGGCGCTCCCCTCGATCCGCC	-1.2	-1.2	-1.2	-1.2	-1.2	-1.2	-1.32	-1.32	-1.2	-1.32	-1.24
14	1243	29	-1.37931	1.37931	CCTCCCTGCTGAGCTTCTTCCCTCCCCCG	-1.2	-1.28	-1.36	-1.52	-1.32
15	1251	25	-1.2	1.2	CTGAGCTTCTTCCCTCCCCCGGCCA	-1.2
16	1256	25	-1.2	1.2	CTTCTTCCCTCCCCCGGCCAGTTGC	-1.2
17	1258	29	-1.10345	1.10345	TCTTCCCTCCCCCGGCCAGTTGCACTCTC	-1.2	-1.2	-1.2	-1.2	-1.24
18	1415	28	-1.17857	1.17857	AGCCCCCTCTCCATCCTTATCCTTCTTT	-1.32	-1.32	-1.36	-1.2
KJ744227Hepatitis_D_virus_genotype_1complete_genome_Iran__Jan-2008
ID	POSITION	LENGTH	SCORE	ABS_SCORE	SEQUENCE	SUB_SCORE
1	180	32	1	1	CCTGGAAGGGGAAAGGGACAGGCGGAAGAAAA	1.24	1.32	1.4	1.44	1.36	1.28	1.28	1.28
2	192	29	1.37931	1.37931	AAGGGACAGGCGGAAGAAAAAGGGGCGGG	1.28	1.24	1.36	1.36	1.36
3	388	25	1.2	1.2	GATAGGAGGGGATGCTAGGAGTAGG	1.2
4	390	29	1.17241	1.17241	TAGGAGGGGATGCTAGGAGTAGGAGGAGA	1.24	1.32	1.32	1.28	1.2
5	518	26	-1.15385	1.15385	AATCGTCCCCACATAGCAGAACCCCG	-1.28	-1.2
6	522	43	-1.13953	1.13953	GTCCCCACATAGCAGAACCCCGGACCCCCTTCCAAAGTGACCG	-1.24	-1.44	-1.6	-1.6	-1.6	-1.44	-1.28	-1.36	-1.4	-1.4	-1.4	-1.4	-1.4	-1.36	-1.32	-1.36	-1.44	-1.52	-1.2
7	560	33	1.30303	1.30303	GACCGGGGGGGTCGCTTGGAACGCGGGGGACCA	1.24	1.36	1.52	1.76	2	1.84	1.6	1.36	1.2
8	609	38	-1.13158	1.13158	CTTTTCCCGATTCCGTCCTATCCCCACCCCCGAGGGTC	-1.28	-1.24	-1.4	-1.56	-1.72	-1.88	-1.92	-1.76	-1.64	-1.56	-1.44	-1.32	-1.32	-1.28
9	624	31	-1.12903	1.12903	TCCTATCCCCACCCCCGAGGGTCGCCCAGGA	-1.32	-1.44	-1.48	-1.4	-1.32	-1.24	-1.24
10	980	26	1.15385	1.15385	TGGGGTCGACAACTCTGGGGAGAAAA	1.2	1.2
11	992	31	1.25806	1.25806	CTCTGGGGAGAAAAGGGCGGATCGGATGGGA	1.2	1.24	1.24	1.4	1.52	1.48	1.32
12	1043	27	-1.40741	1.40741	CCCTGGTTTCCCCTGATGTCCAGCCCC	-1.2	-1.24	-1.28
13	1047	40	-1.05	1.05	GGTTTCCCCTGATGTCCAGCCCCTCCCCGGTCCGAGTGAA	-1.32	-1.56	-1.8	-1.96	-1.88	-1.8	-1.64	-1.56	-1.48	-1.28	-1.28	-1.28	-1.28	-1.24	-1.28	-1.28
14	1118	35	-1.08571	1.08571	ACGAAGCCGCCCCCGGGCGCTCCCCTCGATCCACC	-1.2	-1.2	-1.2	-1.2	-1.2	-1.2	-1.32	-1.32	-1.24	-1.36	-1.28
15	1417	27	-1.14815	1.14815	AGCCCCCTCTCCGTCCTTGTCCTTCTT	-1.24	-1.24	-1.28
KJ744228Hepatitis_D_virus_genotype_1complete_genome_Iran__Feb-2008
ID	POSITION	LENGTH	SCORE	ABS_SCORE	SEQUENCE	SUB_SCORE
1	57	25	1.2	1.2	GGGAAGGATCAGACGACGAGAGGGG	1.2
2	180	32	1	1	CCTGGAAGGGGAAAGGGACAGGCGGAAGAAAA	1.24	1.32	1.4	1.44	1.36	1.28	1.28	1.28
3	192	29	1.37931	1.37931	AAGGGACAGGCGGAAGAAAAAGGGGCGGG	1.28	1.24	1.36	1.36	1.36
4	388	25	1.2	1.2	GATAGGAGGGGATGCTAGGAGTAGG	1.2
5	390	29	1.17241	1.17241	TAGGAGGGGATGCTAGGAGTAGGAGGAGA	1.24	1.32	1.32	1.28	1.2
6	518	26	-1.15385	1.15385	AATCGTCCCCACATAGCAGAACCCCG	-1.28	-1.2
7	522	43	-1.13953	1.13953	GTCCCCACATAGCAGAACCCCGGACCCCCTTCCAAAGTGACCG	-1.24	-1.44	-1.6	-1.6	-1.6	-1.44	-1.28	-1.36	-1.4	-1.4	-1.4	-1.4	-1.4	-1.36	-1.32	-1.36	-1.44	-1.52	-1.2
8	560	34	1.38235	1.38235	GACCGGGGGGGTCGCTTGGAACGCGGGGGACCGG	1.24	1.36	1.52	1.76	2	1.84	1.6	1.36	1.28	1.2
9	584	25	1.2	1.2	GGGGGACCGGTGGATCCATGGGATG	1.2
10	609	47	-1.10638	1.10638	CTTTTCCCGATTCCGTCCTATCCCCACCCCCCAGGGTCGCCCAGGAA	-1.28	-1.24	-1.4	-1.56	-1.72	-1.88	-1.92	-1.96	-1.84	-1.76	-1.64	-1.52	-1.52	-1.48	-1.36	-1.52	-1.64	-1.68	-1.6	-1.52	-1.44	-1.44	-1.28
11	980	26	1.15385	1.15385	TGGGGTCGACAACTCTGGGGAGAAAA	1.2	1.2
12	992	32	1.25	1.25	CTCTGGGGAGAAAAGGGAGGATCGGATGGGAA	1.24	1.28	1.28	1.44	1.56	1.52	1.36	1.2
13	1039	48	-1.22917	1.22917	GAATCCCCGGTCTCCCCTCACGTCCAGCCCCTCCCCGGTCCGAGTGAA	-1.24	-1.36	-1.32	-1.48	-1.64	-1.64	-1.64	-1.48	-1.48	-1.72	-1.96	-2.12	-2	-1.92	-1.76	-1.68	-1.6	-1.4	-1.4	-1.32	-1.32	-1.24	-1.28	-1.28
14	1118	30	-1	1	ACGAAGCCGCCCCCGGGCGCTCCCCTCGAT	-1.2	-1.2	-1.2	-1.2	-1.2	-1.2
15	1417	27	-1.18519	1.18519	AGCCCCCTCTCCATCCTTGTCCTTCTT	-1.28	-1.28	-1.32
KJ744229Hepatitis_D_virus_genotype_1complete_genome_Iran__Dec-2008
ID	POSITION	LENGTH	SCORE	ABS_SCORE	SEQUENCE	SUB_SCORE
1	177	37	1.10811	1.10811	ACGCCTTGGGAGGGGAAAGAGGAGGGATGGAAGAGAA	1.28	1.4	1.44	1.4	1.56	1.72	1.72	1.72	1.64	1.52	1.44	1.44	1.28
2	520	25	-1.24	1.24	TATCGTCCCCACATAGCAGAGCCCC	-1.24
3	524	44	-1.18182	1.18182	GTCCCCACATAGCAGAGCCCCGGACCCCCTTCCAAAAAGACCGA	-1.2	-1.4	-1.56	-1.56	-1.56	-1.4	-1.24	-1.32	-1.36	-1.36	-1.36	-1.36	-1.4	-1.36	-1.32	-1.36	-1.44	-1.56	-1.36	-1.2
4	562	36	1.36111	1.36111	GACCGAGGGGGGTGGCTAGGACGTGGGGGCGCCGGT	1.32	1.44	1.6	1.84	2.08	2	2.04	1.8	1.56	1.48	1.4	1.24
5	575	25	1.24	1.24	GGCTAGGACGTGGGGGCGCCGGTGG	1.24
6	584	27	1.14815	1.14815	GTGGGGGCGCCGGTGGATCCGTGGGAT	1.24	1.2	1.2
7	611	47	-1.14894	1.14894	GCCCTTCCCGATTCTGACCTAACCCCTCCCCCAGCAGGGTCGCCCAG	-1.28	-1.48	-1.36	-1.4	-1.44	-1.6	-1.76	-1.8	-1.68	-1.52	-1.6	-1.6	-1.48	-1.36	-1.2	-1.2	-1.28	-1.24	-1.28	-1.32	-1.44	-1.44	-1.36
8	983	28	1.17857	1.17857	CTGGGGTCGACAACTCTGGGGAGAGAAG	1.2	1.24	1.24	1.2
9	999	28	1.39286	1.39286	TGGGGAGAGAAGGGAGGATCAGCTGGGA	1.32	1.44	1.4	1.24
10	1053	33	-1.12121	1.12121	TCTCCTCTCAGGTCCAGCCCCTCCCCGGTCCGA	-1.36	-1.52	-1.4	-1.32	-1.24	-1.24	-1.32	-1.24	-1.24
11	1064	27	-1.11111	1.11111	GTCCAGCCCCTCCCCGGTCCGAGTGAA	-1.2	-1.28	-1.28
12	1122	35	-1.08571	1.08571	ACGAAGCCGCCCCCGGGCGCTCCCCTCGATCCACC	-1.2	-1.2	-1.2	-1.2	-1.2	-1.2	-1.32	-1.32	-1.24	-1.36	-1.28
13	1423	25	-1.32	1.32	CCCCCTCTCCATCCTTGTCCTTCTT	-1.32
KJ744230Hepatitis_D_virus_genotype_1complete_genome_Iran__Oct-2004
ID	POSITION	LENGTH	SCORE	ABS_SCORE	SEQUENCE	SUB_SCORE
1	180	37	1.08108	1.08108	ACTCTAGGAAGGGGAAAGAGGGAAGGTGGAAGAGAAG	1.2	1.28	1.32	1.4	1.52	1.52	1.52	1.48	1.4	1.44	1.44	1.28	1.2
2	199	26	1.34615	1.34615	GGGAAGGTGGAAGAGAAGGAGGCGGG	1.28	1.28
3	392	33	1.18182	1.18182	GATAGGAGGGGATGCTAGGAGTTAGGGGAGACC	1.2	1.32	1.48	1.64	1.64	1.6	1.52	1.44	1.2
4	528	27	-1.51852	1.51852	CCCCACATAGCAGTTTCCCGGACCCCC	-1.32	-1.32	-1.32
5	568	28	1.32143	1.32143	GAGGGGGGTGACTTCGAACACTGGGGAC	1.4	1.52	1.52	1.28
6	618	34	-1.17647	1.17647	TCCCGATTCCGCCCAAACTCCTTCCCCCCAAGGG	-1.32	-1.48	-1.52	-1.56	-1.6	-1.64	-1.64	-1.52	-1.4	-1.2
7	629	25	-1.2	1.2	CCCAAACTCCTTCCCCCCAAGGGTC	-1.2
8	984	28	1.17857	1.17857	CTGGGGTCGACAACTCTGGGGAGAGAAG	1.2	1.24	1.24	1.2
9	992	44	1.06818	1.06818	GACAACTCTGGGGAGAGAAGGGAGGGTCGGCTGGGAAGAGTATA	1.24	1.32	1.32	1.32	1.4	1.48	1.48	1.48	1.64	1.76	1.72	1.56	1.4	1.28	1.28	1.28	1.28	1.24	1.24	1.24
10	1053	32	-1.28125	1.28125	GTTTCCCCTTATGTCCAGTCCCTCCCCGGTCC	-1.32	-1.56	-1.72	-1.64	-1.56	-1.4	-1.32	-1.24
11	1123	32	-1	1	ACGAAGCCGCCCCCGGGCGCTCCCCTCGCTTC	-1.2	-1.2	-1.2	-1.2	-1.24	-1.24	-1.28	-1.24
12	1132	26	-1.30769	1.30769	CCCCCGGGCGCTCCCCTCGCTTCACC	-1.28	-1.2
13	1422	28	-1.21429	1.21429	AGCCCCCTCTCCATCCTCATCCTTCTTT	-1.36	-1.36	-1.4	-1.24
KJ744231Hepatitis_D_virus_genotype_1complete_genome_Iran__Jun-2009
ID	POSITION	LENGTH	SCORE	ABS_SCORE	SEQUENCE	SUB_SCORE
1	59	25	1.2	1.2	GGAGGGATCAGCGCCGGAGAGGGGT	1.2
2	78	26	1.15385	1.15385	AGGGGTGAATTCCAAAGAAGCGGGGA	1.2	1.2
3	178	47	1.10638	1.10638	ATCCTGGAAGGGGAAAGAGGATGGGTGGAAAAGAAGGGGCGGGCCTC	1.2	1.2	1.28	1.44	1.52	1.52	1.44	1.36	1.4	1.4	1.24	1.24	1.24	1.24	1.4	1.36	1.48	1.56	1.68	1.52	1.36	1.36	1.24
4	388	32	1.21875	1.21875	GCGATGGGGGGACATGCTAGGAGTGGGAAGCG	1.28	1.36	1.52	1.48	1.48	1.52	1.32	1.2
5	525	28	-1.35714	1.35714	TCCCCACATAGCAGAGTCCCGAGCCCCT	-1.2	-1.36	-1.36	-1.2
6	562	34	1.26471	1.26471	GACCGAGGGGGGAGCTTGGAGCGCGGGGGACCAG	1.2	1.32	1.48	1.72	1.96	1.92	1.84	1.6	1.44	1.32
7	609	39	-1.07692	1.07692	TGCTCCTCCCGATTCCGTCCATCCCCACCCCCAGGAGGG	-1.24	-1.4	-1.44	-1.56	-1.72	-1.8	-1.88	-2.04	-1.92	-1.72	-1.52	-1.56	-1.44	-1.32	-1.2
8	627	29	-1.17241	1.17241	CCATCCCCACCCCCAGGAGGGTCGCCCAG	-1.2	-1.24	-1.28	-1.28	-1.2
9	981	28	1.17857	1.17857	CTGGGGTCGACAACTCTGGGGAGAGAAG	1.2	1.24	1.24	1.2
10	993	33	1.24242	1.24242	ACTCTGGGGAGAGAAGGGAGGATCGGATGGGAA	1.2	1.28	1.32	1.32	1.48	1.6	1.56	1.4	1.24
11	1045	44	-1.22727	1.22727	CCCTGGTTTCCCCTCACGTCCAGCCCCTCCCCGGTCCGAGTGAA	-1.32	-1.36	-1.4	-1.28	-1.44	-1.68	-1.92	-2.08	-2	-1.92	-1.76	-1.68	-1.6	-1.4	-1.4	-1.32	-1.32	-1.24	-1.28	-1.28
12	1077	25	1.2	1.2	GGTCCGAGTGAAGGGGGACTCGGGA	1.2
13	1120	35	-1.05714	1.05714	ACGAAGCCGCCCCCGGGCGCTCCCCTCGATCCGCC	-1.2	-1.2	-1.2	-1.2	-1.2	-1.2	-1.32	-1.32	-1.2	-1.32	-1.24
14	1249	27	-1.22222	1.22222	TCCCTGCTGAGGCTCTTCCCTCCCCCG	-1.24	-1.4	-1.2
15	1261	30	-1.1	1.1	CTCTTCCCTCCCCCGGCCAGCTGCTTCTTC	-1.24	-1.2	-1.24	-1.2	-1.2	-1.24
16	1419	28	-1.17857	1.17857	AGCCCCCTCTCCATCCTTATCCTTCTTT	-1.32	-1.32	-1.36	-1.2
KJ744232Hepatitis_D_virus_genotype_1complete_genome_Iran__Jul-2006
ID	POSITION	LENGTH	SCORE	ABS_SCORE	SEQUENCE	SUB_SCORE
1	35	32	1.0625	1.0625	GAGCCGGGCGAGGAGAACGCGGGGGAAGGATC	1.24	1.2	1.2	1.24	1.4	1.48	1.36	1.2
2	44	27	1.18519	1.18519	GAGGAGAACGCGGGGGAAGGATCGGCG	1.28	1.2	1.24
3	55	27	1.51852	1.51852	GGGGGAAGGATCGGCGACCGAGAGGGG	1.32	1.32	1.32
4	76	29	1.41379	1.41379	GAGGGGATGAACTGGTAAGAGGCGGGGAA	1.32	1.44	1.6	1.44	1.28
5	89	32	1.125	1.125	GGTAAGAGGCGGGGAACGCCGAGGGGATATCT	1.32	1.4	1.32	1.32	1.32	1.32	1.24	1.24
6	178	46	1.19565	1.19565	ATCCTGGAAGGGGAAAGAGGAGGGTGGAAAAGAAAGGGGCGGGCCT	1.2	1.28	1.36	1.44	1.52	1.52	1.44	1.4	1.4	1.4	1.24	1.24	1.24	1.24	1.4	1.36	1.48	1.56	1.68	1.52	1.36	1.36
7	382	34	1.05882	1.05882	ATAGCGATGGGGGGAGATGCTAGGAGTAAGAGGA	1.2	1.24	1.24	1.24	1.2	1.28	1.24	1.32	1.4	1.24
8	549	45	1.26667	1.26667	TCTCGAAAGGGATCGAGGGGGGAGCTAGGAACGCGGGGTGGGCCG	1.28	1.28	1.32	1.4	1.52	1.48	1.48	1.44	1.48	1.32	1.36	1.4	1.56	1.72	1.76	1.84	1.96	1.92	1.68	1.44	1.32
9	572	39	1.15385	1.15385	GCTAGGAACGCGGGGTGGGCCGCGGGGCCATGGGATGCT	1.28	1.4	1.6	1.52	1.44	1.36	1.28	1.4	1.52	1.68	1.64	1.68	1.56	1.36	1.2
10	607	47	-1.12766	1.12766	TGCTCCTCCCGATTCCGTCCAACCCCCACCCCAAAAGGGTCGCCCAG	-1.24	-1.4	-1.6	-1.56	-1.72	-1.8	-1.88	-2.04	-1.92	-1.8	-1.68	-1.72	-1.6	-1.48	-1.36	-1.28	-1.24	-1.24	-1.36	-1.4	-1.44	-1.44	-1.36
11	979	28	1.17857	1.17857	CTGGGGTCGACAACTCTGGGGAGAGAAG	1.2	1.24	1.24	1.2
12	991	33	1.24242	1.24242	ACTCTGGGGAGAGAAGGGTGGATCGGATGGGAA	1.2	1.28	1.32	1.32	1.48	1.6	1.56	1.4	1.24
13	1039	49	-1.22449	1.22449	GAATCCCCGGTCTCCCCTCACGTCCAGCCCCTCCCCGGCCCGAGAGAAG	-1.24	-1.36	-1.32	-1.48	-1.64	-1.64	-1.64	-1.48	-1.48	-1.72	-1.96	-2.12	-2	-1.92	-1.88	-1.84	-1.8	-1.6	-1.6	-1.52	-1.52	-1.44	-1.48	-1.48	-1.24
14	1118	35	-1.08571	1.08571	ACGAAGCCGCCCCCGGGCGCTCCCCTCTGTCCACC	-1.2	-1.2	-1.2	-1.24	-1.2	-1.2	-1.32	-1.32	-1.24	-1.36	-1.28
15	1247	27	-1.22222	1.22222	TCCCTGCTGAGGCTCTTCCCTCCCCCG	-1.24	-1.4	-1.2
16	1259	31	-1.16129	1.16129	CTCTTCCCTCCCCCGGCCAGCTGCTTCCTCT	-1.24	-1.2	-1.28	-1.32	-1.32	-1.36	-1.24
17	1416	31	-1.22581	1.22581	GAGCCCCCTCTCCATCCCTATCCTTCTTTCC	-1.32	-1.52	-1.52	-1.56	-1.4	-1.32	-1.24
KJ744233Hepatitis_D_virus_genotype_1complete_genome_Iran__Feb-2008
ID	POSITION	LENGTH	SCORE	ABS_SCORE	SEQUENCE	SUB_SCORE
1	40	25	1.2	1.2	GAGCGAGGAGACGCGGGGGAAGGAT	1.2
2	180	32	1.03125	1.03125	TCTGGAAGGGGAAAGAGGAAGGTGGAAGAAAA	1.28	1.28	1.32	1.36	1.28	1.2	1.2	1.2
3	192	25	1.2	1.2	AAGAGGAAGGTGGAAGAAAAAGGGG	1.2
4	194	28	1.28571	1.28571	GAGGAAGGTGGAAGAAAAAGGGGCGGGC	1.28	1.36	1.48	1.32
5	391	29	1.2069	1.2069	TAGGAGGAGATGCTAGGAGTAGGGGGAGA	1.2	1.36	1.36	1.32	1.24
6	524	28	-1.42857	1.42857	TCCCCATCTAGCAGAGCCCGGACCCCCT	-1.28	-1.44	-1.44	-1.28
7	540	25	-1.24	1.24	CCCGGACCCCCTTCCAAAAGAGACC	-1.24
8	566	25	1.2	1.2	GAGGGGGTGACTGAGAACACTCGGG	1.2
9	614	30	-1.36667	1.36667	CTTCCCGATTCCGTCAAACCCTTCCCCCGA	-1.2	-1.32	-1.48	-1.64	-1.48	-1.36
10	629	28	-1.10714	1.10714	AAACCCTTCCCCCGAGGGGTCCCCCAGT	-1.28	-1.28	-1.24	-1.24
11	983	26	1.15385	1.15385	TGGGGACGACAACTCTGGGGAGAAAA	1.2	1.2
12	995	32	1.25	1.25	CTCTGGGGAGAAAAGGGTGGATCGGATGGGAA	1.24	1.28	1.28	1.44	1.56	1.52	1.36	1.2
13	1051	32	-1.28125	1.28125	GGTTCCCCTGATGTCCAGTCCCTCCCCAGTCC	-1.2	-1.44	-1.68	-1.68	-1.64	-1.48	-1.4	-1.32
14	1121	27	-1.14815	1.14815	ACGAAGCCGCCCCCGGGCGCTCCCCTC	-1.2	-1.2	-1.2
[truncated: 5,623 more rows]

## Sheet: G4HS 1.5
AB037947Hepatitis_D_virus_genotype_3complete_genome_Venezuela
ID	POSITION	LENGTH	SCORE	ABS_SCORE	SEQUENCE	SUB_SCORE
1	389	28	1.53571	1.53571	GAGGGGAGATGCTAGGAGTCGGGGGAAG	1.68	1.64	1.64	1.52
2	595	27	-1.55556	1.55556	ACCCGATGGAGTCCCCCGCCATCCCCT	-1.52	-1.68	-1.56
AB037948Hepatitis_D_virus_genotype_3complete_genome_Venezuela
ID	POSITION	LENGTH	SCORE	ABS_SCORE	SEQUENCE	SUB_SCORE
1	389	28	1.5	1.5	AAGGGGAGATGCTAGGAGTCGGGGGAAG	1.64	1.64	1.64	1.52
2	595	27	-1.55556	1.55556	ACCCGATGGAGTCCCCCGCCATCCCCT	-1.52	-1.68	-1.56
AB037949Hepatitis_D_virus_genotype_3complete_genome_Venezuela
ID	POSITION	LENGTH	SCORE	ABS_SCORE	SEQUENCE	SUB_SCORE
1	389	28	1.53571	1.53571	GAGGGGAGATGCTAGGAGTCGGGGGAAG	1.68	1.64	1.64	1.52
2	596	27	-1.55556	1.55556	ACCCGATGGAGTCCCCCGCCATCCCCT	-1.52	-1.68	-1.56
AB088679Hepatitis_D_virus_genotype_4complete_genome_L215
ID	POSITION	LENGTH	SCORE	ABS_SCORE	SEQUENCE	SUB_SCORE
1	280	25	1.52	1.52	GGGGAGAATAGAACACCGGGGGGTG	1.52
2	379	25	1.52	1.52	GGAGTAGGGCCGTAGCGATGGGGGG	1.52
3	396	29	1.65517	1.65517	ATGGGGGGAGATGCTATGAGTTGGGGGAG	1.56	1.72	1.88	1.72	1.6
4	616	30	-1.66667	1.66667	CATCCCCTTTTCCACACTCCTTCCCCCCTG	-1.56	-1.68	-1.84	-2	-1.84	-1.64
5	634	26	-1.53846	1.53846	CCTTCCCCCCTGACGGGGCCCCCCCA	-1.6	-1.52
6	999	28	1.46429	1.46429	CGAGGAGTGGAAAGCGGGGAGAGGGGCT	1.52	1.72	1.64	1.64
AB118818Hepatitis_D_virus_genotype_4complete_genome_MiyakoJA-M2__Japan
ID	POSITION	LENGTH	SCORE	ABS_SCORE	SEQUENCE	SUB_SCORE
1	287	25	1.52	1.52	GGGGAGAATAGAACACCGGGGGGTG	1.52
2	402	31	1.67742	1.67742	GATGGGGAGGGATGCTAGGAGTTGGGGGAGA	1.56	1.68	1.84	2	1.84	1.72	1.56
3	622	29	-1.51724	1.51724	ATCCCTTCTCCACACTCCTTCCCCCCTGC	-1.6	-1.76	-1.76	-1.6	-1.52
4	637	27	-1.48148	1.48148	TCCTTCCCCCCTGCGGGGCCCCCCCAT	-1.6	-1.6	-1.52
5	1002	28	1.46429	1.46429	CGAGGAGTGGAAGGCGGGTAGGGGGGAC	1.64	1.84	1.8	1.64
AB118819Hepatitis_D_virus_genotype_4complete_genome_MiyakoJA-M3__Japan
ID	POSITION	LENGTH	SCORE	ABS_SCORE	SEQUENCE	SUB_SCORE
1	286	25	1.52	1.52	GGGGAGAATAGAACACCGGGGGGTG	1.52
2	404	25	1.52	1.52	GGGGGGAGATGCTAGGAGTTGGAGG	1.52
3	562	25	1.56	1.56	GAAAGGGAAGGGGGTGGGCCTTGGA	1.56
4	623	32	-1.6875	1.6875	CCATCCCCTTCTCCACACTCCTTCCCCCCTGA	-1.56	-1.64	-1.72	-1.88	-2.04	-1.88	-1.68	-1.52
5	642	26	-1.53846	1.53846	CCTTCCCCCCTGACGGGGCCCCCCCA	-1.6	-1.52
6	1007	29	1.44828	1.44828	CGAGGAGTGGAAGGCGGGGAGAGGGGCGC	1.64	1.84	1.76	1.8	1.6
AB118820Hepatitis_D_virus_genotype_4complete_genome_MiyakoJA-M4__Japan
ID	POSITION	LENGTH	SCORE	ABS_SCORE	SEQUENCE	SUB_SCORE
1	287	25	1.52	1.52	GGGGAGAATAGAACACCGGGGGGTG	1.52
2	402	32	1.53125	1.53125	GATGGGAGGGGATGCTAGGAGTTGGGGGAAAC	1.56	1.68	1.84	2	1.88	1.76	1.64	1.56
3	625	26	-1.53846	1.53846	TCCCTTTTTCACACTCCTTCCCCCCT	-1.6	-1.6
4	639	27	-1.48148	1.48148	TCCTTCCCCCCTGCGGGGCCCCCCCAT	-1.6	-1.6	-1.52
5	1004	29	1.44828	1.44828	CGAGGAGTGGAAGGCGGGGAGAGGGGCGC	1.64	1.84	1.76	1.8	1.6
AB118821Hepatitis_D_virus_genotype_4complete_genome_MiyakoJA-M5__Japan
ID	POSITION	LENGTH	SCORE	ABS_SCORE	SEQUENCE	SUB_SCORE
1	287	25	1.52	1.52	GGGGAGAATAGAACACCGGGGGGTG	1.52
2	405	25	1.52	1.52	GGGGGGAGATGCTAGGAGTTGGAGG	1.52
3	624	32	-1.6875	1.6875	CCATCCCCTTCTCCACACTCCTTCCCCCCTAG	-1.56	-1.64	-1.72	-1.88	-2.04	-1.88	-1.72	-1.52
4	643	26	-1.53846	1.53846	CCTTCCCCCCTAGCGGGGCCCCCCCA	-1.6	-1.52
5	1008	29	1.34483	1.34483	CGAAGAGTGGAAGGCGGGGAGAGGGGCGC	1.52	1.72	1.64	1.68	1.56
AB118822Hepatitis_D_virus_genotype_4complete_genome_MiyakoJA-M6__Japan
ID	POSITION	LENGTH	SCORE	ABS_SCORE	SEQUENCE	SUB_SCORE
1	287	25	1.52	1.52	GGGGAGAATAGAACACCGGGGGGTG	1.52
2	403	27	1.48148	1.48148	ATGGGAGGGGATGCTAGGAGTTGGGAG	1.56	1.56	1.6
3	621	32	-1.71875	1.71875	CCATCCCCTTCTCCACACTCCTTCCCCCCTAA	-1.56	-1.64	-1.72	-1.88	-2.04	-1.88	-1.72	-1.56
4	640	26	-1.57692	1.57692	CCTTCCCCCCTAACGGGGCCCCCCCA	-1.64	-1.56
5	1005	29	1.44828	1.44828	CGAGGAGTGGAAGGCGGGGAGAGGGGCGC	1.64	1.84	1.76	1.8	1.6
AB118823Hepatitis_D_virus_genotype_4complete_genome_MiyakoJA-M7__Japan
ID	POSITION	LENGTH	SCORE	ABS_SCORE	SEQUENCE	SUB_SCORE
1	288	25	1.52	1.52	GGGGAGAATAGAACACCGGGGGGTG	1.52
2	405	27	1.55556	1.55556	TGGGAAGGGATGCTAGGAGCTGGGGGA	1.52	1.68	1.56
3	621	32	-1.71875	1.71875	CCATCCCCTTCTCCACACTCCTTCCCCCCTGC	-1.56	-1.64	-1.72	-1.88	-2.04	-1.88	-1.68	-1.56
4	639	27	-1.48148	1.48148	TCCTTCCCCCCTGCGGGGCCCCCCCAT	-1.6	-1.6	-1.52
5	1004	29	1.44828	1.44828	CGAGGAGTGGAAGGCGGGGAGAGGGGCGC	1.64	1.84	1.76	1.8	1.6
AB118824Hepatitis_D_virus_genotype_4complete_genome_MiyakoJA-M8__Japan
ID	POSITION	LENGTH	SCORE	ABS_SCORE	SEQUENCE	SUB_SCORE
1	289	25	1.52	1.52	GGGGAGAATAGAACACCGGGGGGTG	1.52
2	404	32	1.5625	1.5625	GATGGGAGGGGATGCTAGGAGTTGGGGGAGAC	1.56	1.68	1.84	2	1.88	1.8	1.68	1.6
3	622	32	-1.71875	1.71875	CCATCCCCTTCTCCACACTCCTTCCCCCCTGC	-1.56	-1.64	-1.72	-1.88	-2.04	-1.88	-1.68	-1.56
4	640	27	-1.48148	1.48148	TCCTTCCCCCCTGCGGGGCCCCCCCAT	-1.6	-1.6	-1.52
5	1006	29	1.44828	1.44828	CGAGGAGTGGAAGGCGGGGAGAGGGGCGC	1.64	1.84	1.76	1.8	1.6
AB118825Hepatitis_D_virus_genotype_4complete_genome_MiyakoJA-M10__Japan
ID	POSITION	LENGTH	SCORE	ABS_SCORE	SEQUENCE	SUB_SCORE
1	288	25	1.52	1.52	GGGGAGAATAGAACACCGGGGGGTG	1.52
2	406	25	1.52	1.52	GGGGGGAGATGCTAGGAGTTGGAGG	1.52
3	625	32	-1.6875	1.6875	CCATCCCCTTCTCCACACTCCTTCCCCCCTAG	-1.56	-1.64	-1.72	-1.88	-2.04	-1.88	-1.72	-1.52
4	644	26	-1.53846	1.53846	CCTTCCCCCCTAGCGGGGCCCCCCCA	-1.6	-1.52
5	1008	29	1.44828	1.44828	CGAGGAGTGGAAGGCGGGGAGAGGGGCGC	1.64	1.84	1.76	1.8	1.6
AB118826Hepatitis_D_virus_genotype_4complete_genome_MiyakoJA-M11__Japan
ID	POSITION	LENGTH	SCORE	ABS_SCORE	SEQUENCE	SUB_SCORE
1	402	32	1.5625	1.5625	GATGGGAGGGGATGCTAGGAGTTGGGGGAGAC	1.56	1.68	1.84	2	1.88	1.8	1.68	1.6
2	623	27	-1.62963	1.62963	TCCCTTTCTCCACACTCCTTCCCCCCT	-1.6	-1.76	-1.64
3	638	26	-1.5	1.5	TCCTTCCCCCCTGTGGGGCCCCCCCA	-1.56	-1.56
4	1004	25	1.52	1.52	AAGGAGTGGAAGGCGGGGAGAAGGG	1.52
5	1006	25	1.52	1.52	GGAGTGGAAGGCGGGGAGAAGGGCG	1.52
AB118827Hepatitis_D_virus_genotype_4complete_genome_MiyakoJA-M12__Japan
ID	POSITION	LENGTH	SCORE	ABS_SCORE	SEQUENCE	SUB_SCORE
1	287	25	1.52	1.52	GGGGAGAATAGAACACCGGGGGGTG	1.52
2	402	31	1.67742	1.67742	GATGGGGAGGGATGCTAGGAGTTGGGGGAGA	1.56	1.68	1.84	2	1.84	1.72	1.56
3	620	31	-1.64516	1.64516	AATCCCCTTCTCCACACTCCTTCCCCCCTGC	-1.56	-1.72	-1.88	-2.04	-1.88	-1.68	-1.56
4	637	27	-1.48148	1.48148	TCCTTCCCCCCTGCGGGGCCCCCCCAT	-1.6	-1.6	-1.52
5	1002	29	1.44828	1.44828	CGAGGAGTGGAAGGCGGGGAGAGGGGCGC	1.64	1.84	1.76	1.8	1.6
AB118828Hepatitis_D_virus_genotype_4complete_genome_MiyakoJA-M13__Japan
ID	POSITION	LENGTH	SCORE	ABS_SCORE	SEQUENCE	SUB_SCORE
1	281	25	1.52	1.52	GGGGAGAATAGAACACCGGGGGGTG	1.52
2	399	25	1.52	1.52	GGGGGGAGATGCTAGGAGTTGGAGG	1.52
3	556	28	1.39286	1.39286	TCGAAAGGGAGGGGGGTGGGCCTTGGAC	1.6	1.68	1.72	1.56
4	623	26	-1.53846	1.53846	CCTCATCTCCACACTCCTTCCCCCCT	-1.6	-1.52
5	637	27	-1.48148	1.48148	TCCTTCCCCCCTGCGGGGCCCCCCCAT	-1.6	-1.6	-1.52
6	1002	29	1.44828	1.44828	CGAGGAGTGGAAGGCGGGGAGTGGGGCGC	1.64	1.84	1.76	1.8	1.6
AB118829Hepatitis_D_virus_genotype_4complete_genome_MiyakoJA-M14__Japan
ID	POSITION	LENGTH	SCORE	ABS_SCORE	SEQUENCE	SUB_SCORE
1	287	25	1.52	1.52	GGGGAGAATAGAACACCGGGGGGTG	1.52
2	402	32	1.53125	1.53125	GATGGGAGGGGATGCTAGGAGTTGGGGGAAAC	1.56	1.68	1.84	2	1.88	1.76	1.64	1.56
3	620	32	-1.71875	1.71875	CCATCCCCTTCTCCACACTCCTTCCCCCCTGC	-1.56	-1.64	-1.72	-1.88	-2.04	-1.88	-1.68	-1.56
4	638	27	-1.48148	1.48148	TCCTTCCCCCCTGCGGGGCCCCCCCAT	-1.6	-1.6	-1.52
5	1005	29	1.44828	1.44828	CGAGGAGTGGAAGGCGGGGAGAGGGGCGC	1.64	1.84	1.76	1.8	1.6
AB118830Hepatitis_D_virus_genotype_4complete_genome_MiyakoJA-M15__Japan
ID	POSITION	LENGTH	SCORE	ABS_SCORE	SEQUENCE	SUB_SCORE
1	285	27	1.51852	1.51852	AAGGGGAGAATGGAACACCGGGGGGTG	1.6	1.6	1.64
2	403	29	1.62069	1.62069	ATGGGGGGAGATGCTAGGAGTTAGGGGAG	1.52	1.68	1.84	1.68	1.56
3	623	31	-1.64516	1.64516	TATCCCCTTCTCCACACTCCTTCCCCCCTGC	-1.56	-1.72	-1.88	-2.04	-1.88	-1.68	-1.56
4	640	27	-1.48148	1.48148	TCCTTCCCCCCTGCGGGGCCCCCCCAT	-1.6	-1.6	-1.52
5	1005	29	1.44828	1.44828	CGAGGAGTGGAAGGCGGGGAGAGGGGCGC	1.64	1.84	1.76	1.8	1.6
AB118831Hepatitis_D_virus_genotype_4complete_genome_MiyakoJA-M16__Japan
ID	POSITION	LENGTH	SCORE	ABS_SCORE	SEQUENCE	SUB_SCORE
1	288	25	1.52	1.52	GGGGAGAATAGAACACCGGGGGGTG	1.52
2	403	30	1.5	1.5	GATGGGAGGGGATGCTAGGAGGTGGGAGAG	1.6	1.68	1.68	1.72	1.6	1.52
3	621	32	-1.71875	1.71875	CCATCCCCTTCTCCACACTCCTTCCCCCCTGC	-1.56	-1.64	-1.72	-1.88	-2.04	-1.88	-1.68	-1.56
4	639	27	-1.48148	1.48148	TCCTTCCCCCCTGCGGGGCCCCCCCAT	-1.6	-1.6	-1.52
5	1004	29	1.44828	1.44828	CGAGGAGTGGAAGGCGGGGAGAGGGGCGC	1.64	1.84	1.76	1.8	1.6
AB118832Hepatitis_D_virus_genotype_4complete_genome_MiyakoJA-M17__Japan
ID	POSITION	LENGTH	SCORE	ABS_SCORE	SEQUENCE	SUB_SCORE
1	288	25	1.52	1.52	GGGGAGAATAGAACACCGGGGGGTG	1.52
2	403	31	1.67742	1.67742	GATGGGGGGAGATGCTAGGAGTTGGGGGAGA	1.56	1.68	1.84	2	1.84	1.72	1.56
3	561	27	1.2963	1.2963	CGAAAGGGAGGGGGGTGGGCCTTGGAC	1.56	1.72	1.52
4	622	32	-1.71875	1.71875	CCATCCCCTTCTCCACACTCCTTCCCCCCTGC	-1.56	-1.64	-1.72	-1.88	-2.04	-1.88	-1.68	-1.56
5	640	27	-1.48148	1.48148	TCCTTCCCCCCTGCGGGGCCCCCCCAT	-1.6	-1.6	-1.52
6	1005	29	1.44828	1.44828	CGAGGAGTGGAAGGCGGGGAGAGGGGCGC	1.64	1.84	1.76	1.8	1.6
AB118833Hepatitis_D_virus_genotype_4complete_genome_MiyakoJA-M18__Japan
ID	POSITION	LENGTH	SCORE	ABS_SCORE	SEQUENCE	SUB_SCORE
1	288	25	1.52	1.52	GGGGAGAATAGAACACCGGGGGGTG	1.52
2	403	31	1.67742	1.67742	GATGGGGAGGGATGCTAGGAGTTGGGGGAGA	1.56	1.68	1.84	2	1.84	1.72	1.56
3	621	32	-1.71875	1.71875	CCATCCCCTTCTCCACACTCCTTCCCCCCTGC	-1.56	-1.64	-1.72	-1.88	-2.04	-1.88	-1.68	-1.56
4	639	27	-1.48148	1.48148	TCCTTCCCCCCTGCGGGGCCCCCCCAT	-1.6	-1.6	-1.52
5	1004	29	1.44828	1.44828	CGAGGAGTGGAAGGCGGGGAGAGGGGCGC	1.64	1.84	1.76	1.8	1.6
AB118834Hepatitis_D_virus_genotype_4complete_genome_MiyakoJA-M19__Japan
ID	POSITION	LENGTH	SCORE	ABS_SCORE	SEQUENCE	SUB_SCORE
1	287	25	1.52	1.52	GGGGAGAATAGAACACCGGGGGGTG	1.52
2	405	25	1.52	1.52	GGGGGGAGATGCTAGGAGTTGGAGG	1.52
3	563	30	1.36667	1.36667	GAAAAGGGAGGGGGGTGGGCCTTGGACTCT	1.72	1.68	1.64	1.64	1.6	1.6
4	625	32	-1.6875	1.6875	CCATCCCCTTCTCCACACTCCTTCCCCCCTGA	-1.56	-1.64	-1.72	-1.88	-2.04	-1.88	-1.68	-1.52
5	644	26	-1.53846	1.53846	CCTTCCCCCCTGACGGGGCCCCCCCA	-1.6	-1.52
6	1009	29	1.44828	1.44828	CGAGGAGTGGAAGGCGGGGAGAGGGGCGC	1.64	1.84	1.76	1.8	1.6
AB118835Hepatitis_D_virus_genotype_4complete_genome_MiyakoJA-M20__Japan
ID	POSITION	LENGTH	SCORE	ABS_SCORE	SEQUENCE	SUB_SCORE
1	287	25	1.52	1.52	GGGGAGAATAGAACACCGGGGGGTG	1.52
2	405	25	1.52	1.52	GGGGGGAGATGCTAGGAGTTGGAGG	1.52
3	563	30	1.36667	1.36667	GAAAAGGGAGGGGGGTGGGCCTTGGACTCT	1.72	1.68	1.64	1.64	1.6	1.6
4	625	32	-1.6875	1.6875	CCATCCCCTTCTCCACACTCCTTCCCCCCTGA	-1.56	-1.64	-1.72	-1.88	-2.04	-1.88	-1.68	-1.52
5	644	26	-1.53846	1.53846	CCTTCCCCCCTGACGGGGCCCCCCCA	-1.6	-1.52
6	1009	29	1.44828	1.44828	CGAGGAGTGGAAGGCGGGGAGAGGGGCGC	1.64	1.84	1.76	1.8	1.6
AB118836Hepatitis_D_virus_genotype_4complete_genome_MiyakoJA-M44__Japan
ID	POSITION	LENGTH	SCORE	ABS_SCORE	SEQUENCE	SUB_SCORE
1	288	25	1.52	1.52	GGGGAGAATAGAACACCGGGGGGTG	1.52
2	403	32	1.5625	1.5625	GATGGGAGGGGATGCTAGGAGTTGGGGGAGAC	1.56	1.68	1.84	2	1.88	1.8	1.68	1.6
3	621	32	-1.71875	1.71875	CCATCCCCTTCTCCACACTCCTTCCCCCCTGC	-1.56	-1.64	-1.72	-1.88	-2.04	-1.88	-1.68	-1.56
4	639	27	-1.48148	1.48148	TCCTTCCCCCCTGCGGGGCCCCCCCAT	-1.6	-1.6	-1.52
5	1004	29	1.44828	1.44828	CGAGGAGTGGAAGGCGGGGAGAGGGGCGC	1.64	1.84	1.76	1.8	1.6
AB118837Hepatitis_D_virus_genotype_4complete_genome_MiyakoJA-M23__Japan
ID	POSITION	LENGTH	SCORE	ABS_SCORE	SEQUENCE	SUB_SCORE
1	620	32	-1.71875	1.71875	CCATCCCCATCTCCACACTCCTTCCCCCCTGC	-1.56	-1.64	-1.72	-1.88	-2.04	-1.88	-1.68	-1.56
2	638	27	-1.48148	1.48148	TCCTTCCCCCCTGCGGGGCCCCCCCAT	-1.6	-1.6	-1.52
3	1003	29	1.44828	1.44828	CGAGGAGTGGAAGGCGGGGAGAGGGGCGC	1.64	1.84	1.76	1.8	1.6
AB118838Hepatitis_D_virus_genotype_4complete_genome_MiyakoJA-M24__Japan
ID	POSITION	LENGTH	SCORE	ABS_SCORE	SEQUENCE	SUB_SCORE
1	286	27	1.51852	1.51852	AAGGGGAGAATGGAACACCGGGGGGTG	1.6	1.6	1.64
2	403	31	1.67742	1.67742	GATGGGGGGAGATGCTAGGAGTTGGGGGAGA	1.56	1.68	1.84	2	1.84	1.72	1.56
3	623	32	-1.71875	1.71875	CCATCCCCTTCTCCACACTCCTTCCCCCCTGC	-1.56	-1.64	-1.72	-1.88	-2.04	-1.88	-1.68	-1.56
4	641	27	-1.48148	1.48148	TCCTTCCCCCCTGCGGGGCCCCCCCAT	-1.6	-1.6	-1.52
5	1006	29	1.44828	1.44828	CGAGGAGTGGAAGGCGGGGAGAGGGGCGC	1.64	1.84	1.76	1.8	1.6
AB118839Hepatitis_D_virus_genotype_4complete_genome_MiyakoJA-M27__Japan
ID	POSITION	LENGTH	SCORE	ABS_SCORE	SEQUENCE	SUB_SCORE
1	288	25	1.52	1.52	GGGGAGAATAGAACACCGGGGGGTG	1.52
2	406	25	1.56	1.56	GGGAGGAGATGCTAGGAGTTGGGGG	1.56
3	623	32	-1.71875	1.71875	CCATCCCCTTCTCCACACTCCTTCCCCCCTGC	-1.56	-1.64	-1.72	-1.88	-2.04	-1.88	-1.68	-1.56
4	641	27	-1.48148	1.48148	TCCTTCCCCCCTGCGGGGCCCCCCCAT	-1.6	-1.6	-1.52
5	1006	29	1.44828	1.44828	CGAGGAGTGGAAGGCGGGGAGAGGGGCGC	1.64	1.84	1.76	1.8	1.6
AB118840Hepatitis_D_virus_genotype_4complete_genome_MiyakoJA-M29__Japan
ID	POSITION	LENGTH	SCORE	ABS_SCORE	SEQUENCE	SUB_SCORE
1	285	25	1.52	1.52	GGGGAGAATTGAACACCGGGGGGTG	1.52
2	400	31	1.67742	1.67742	GATGGGGAGGGATGCTAGGAGTTGGGGGAGA	1.56	1.68	1.84	2	1.84	1.72	1.56
3	618	31	-1.77419	1.77419	CCATCCCCTTCTCCACACTCCTTCCCCCCTA	-1.56	-1.64	-1.72	-1.88	-2.04	-1.88	-1.72
4	635	28	-1.46429	1.46429	CTCCTTCCCCCCTAGGGGCCCCCCCATA	-1.64	-1.6	-1.6	-1.52
5	1000	29	1.41379	1.41379	CAAGGAGTGGAAGGCGGGGAGAGGGGCGC	1.6	1.8	1.76	1.8	1.6
AB118841Hepatitis_D_virus_genotype_4complete_genome_MiyakoJA-M31__Japan
ID	POSITION	LENGTH	SCORE	ABS_SCORE	SEQUENCE	SUB_SCORE
1	621	30	-1.63333	1.63333	CACTCCCCTCTCACACTCCTTCCCCCCTGT	-1.68	-1.8	-1.96	-1.92	-1.88	-1.72
2	637	26	-1.5	1.5	TCCTTCCCCCCTGTGGGGCCCCCCCA	-1.56	-1.56
3	1003	40	1.325	1.325	CAAGGAGTGGAAGGCGGGGAGAGGGGGGCTCGGGACCAAC	1.6	1.8	1.96	2.12	2	1.92	1.88	1.96	2.08	2.12	2.04	1.96	1.88	1.8	1.72	1.68
AB118842Hepatitis_D_virus_genotype_4complete_genome_MiyakoJA-M32__Japan
ID	POSITION	LENGTH	SCORE	ABS_SCORE	SEQUENCE	SUB_SCORE
1	613	29	-1.48276	1.48276	AATCCCCAGCACTCCCCTTTCCACACTCC	-1.52	-1.56	-1.56	-1.64	-1.56
2	622	31	-1.64516	1.64516	CACTCCCCTTTCCACACTCCTTCCCCCCTGT	-1.6	-1.72	-1.88	-2	-2	-1.8	-1.64
3	639	26	-1.5	1.5	TCCTTCCCCCCTGTGGGGCCCCCCCA	-1.56	-1.56
4	1005	41	1.34146	1.34146	CAAGGAGTGGAAGGCGGGGAGGAGGGGGCTGAGGGCTAACC	1.56	1.76	1.92	2.08	1.96	1.88	1.92	1.88	2	2.04	2.08	2.04	2.04	1.96	1.88	1.84	1.6
AB118843Hepatitis_D_virus_genotype_4complete_genome_MiyakoJA-M33__Japan
ID	POSITION	LENGTH	SCORE	ABS_SCORE	SEQUENCE	SUB_SCORE
1	612	29	-1.51724	1.51724	AATCCCCAGCACTCCCCTCTCCACACTCC	-1.56	-1.6	-1.6	-1.68	-1.6
2	621	31	-1.67742	1.67742	CACTCCCCTCTCCACACTCCTTCCCCCCTGT	-1.64	-1.76	-1.92	-2.04	-2.04	-1.84	-1.68
3	638	26	-1.5	1.5	TCCTTCCCCCCTGTGGGGCCCCCCCA	-1.56	-1.56
4	1003	41	1.36585	1.36585	CAAGGAGTGGAAGGCGGGGAGGAGGGGGCTGAGGGTTAACC	1.56	1.76	1.92	2.08	1.96	1.88	1.92	1.88	2	2.04	2.08	2.08	2.08	2	1.92	1.88	1.64
AB118844Hepatitis_D_virus_genotype_4complete_genome_MiyakoJA-M34__Japan
ID	POSITION	LENGTH	SCORE	ABS_SCORE	SEQUENCE	SUB_SCORE
1	140	27	1.40741	1.40741	ACGGGGACTCAAGCGACGAGGGGGGAT	1.52	1.52	1.56
2	622	28	-1.57143	1.57143	CTCCCTTCTCCACACTCCTTCCCCCCTG	-1.64	-1.76	-1.76	-1.6
3	637	26	-1.5	1.5	TCCTTCCCCCCTGTGGGGCCCCCCCA	-1.56	-1.56
4	1003	41	1.34146	1.34146	CAAGGAGTGGAAGGCGGGGAGGAGGGGGCTGAGGGCTAACC	1.56	1.76	1.92	2.08	1.96	1.88	1.92	1.88	2	2.04	2.08	2.04	2.04	1.96	1.88	1.84	1.6
AB118845Hepatitis_D_virus_genotype_4complete_genome_MiyakoJA-M36__Japan
ID	POSITION	LENGTH	SCORE	ABS_SCORE	SEQUENCE	SUB_SCORE
1	622	28	-1.57143	1.57143	CTCCCTTCTCCACACTCCTTCCCCCCTG	-1.64	-1.76	-1.76	-1.6
2	637	26	-1.5	1.5	TCCTTCCCCCCTGTGGGGCCCCCCCA	-1.56	-1.56
3	1002	41	1.36585	1.36585	CAAGGAGTGGAAGGCGGGGAGGAGGGGGCTGAGGGTTAACC	1.56	1.76	1.92	2.08	1.96	1.88	1.92	1.88	2	2.04	2.08	2.08	2.08	2	1.92	1.88	1.64
AB118846Hepatitis_D_virus_genotype_2complete_genome_MiyakoJA-M37__Japan
ID	POSITION	LENGTH	SCORE	ABS_SCORE	SEQUENCE	SUB_SCORE
1	41	38	1.47368	1.47368	AACCGGGCGAGGGGGGCGAAGTGGGGAAGGGGATATCC	1.68	1.84	1.84	1.92	2.16	2.2	2.24	2.28	2.32	2.28	2.28	2.12	1.84	1.56
2	558	27	1.44444	1.44444	GAAGTAACGGGGGGGGGTCACTAGGAA	1.56	1.52	1.52
3	564	31	1.70968	1.70968	ACGGGGGGGGGTCACTAGGAACACGGGGGAC	1.56	1.72	1.92	1.92	1.92	1.76	1.52
4	620	31	-1.70968	1.70968	CCACCCTCCCAACACACTCCTTCCCCCCTGC	-1.64	-1.72	-1.8	-1.96	-1.84	-1.68	-1.6
5	637	27	-1.48148	1.48148	TCCTTCCCCCCTGCGGGGCCCCCCCAT	-1.6	-1.6	-1.52
6	1001	38	1.31579	1.31579	AGGAGTGGAAGGCGTTGTTGGGGGGGAGATGGGCGTAC	1.52	1.68	1.6	1.56	1.56	1.52	1.64	1.68	1.72	1.68	1.72	1.64	1.56	1.52
7	1020	26	1.61538	1.61538	GGGGGGGAGATGGGCGTACCTACGGG	1.56	1.52
8	1055	29	-1.55172	1.55172	TTTCCCCTGATGTCCAGTCCCTCCCCCGT	-1.52	-1.68	-1.84	-1.8	-1.64
9	1421	31	-1.25806	1.25806	GGAGCCCCCTCCCCGTCCTTCCCTTTTCTGA	-1.56	-1.72	-1.88	-1.92	-1.96	-1.76	-1.6
AB118847Hepatitis_D_virus_genotype_4complete_genome_TokyoJA-T__Japan
ID	POSITION	LENGTH	SCORE	ABS_SCORE	SEQUENCE	SUB_SCORE
1	530	27	-1.77778	1.77778	CCCCCACATAGCAGACCCCAGGACCCC	-1.6	-1.6	-1.6
2	621	30	-1.6	1.6	CCTCCCTTCTCCACACTCCTTCCCCCCTGC	-1.6	-1.68	-1.76	-1.76	-1.6	-1.52
3	637	27	-1.48148	1.48148	TCCTTCCCCCCTGCGGGGCCCCCCCAT	-1.6	-1.6	-1.52
4	1003	41	1.39024	1.39024	CGAGGAGTGGAAGGCGGGGAGGAGGGGGCTGAGGGTTAACC	1.6	1.8	1.92	2.08	1.96	1.88	1.92	1.88	2	2.04	2.08	2.08	2.08	2	1.92	1.88	1.64
AB118848Hepatitis_D_virus_genotype_1complete_genome_NagasakiJA-N1__Japan
ID	POSITION	LENGTH	SCORE	ABS_SCORE	SEQUENCE	SUB_SCORE
1	191	26	1.46154	1.46154	TGGAAGGGGAAAGAGGGAAGGTGGAA	1.52	1.52
2	195	26	1.46154	1.46154	AGGGGAAAGAGGGAAGGTGGAAAGGA	1.52	1.52
3	201	25	1.52	1.52	AAGAGGGAAGGTGGAAAGGAAGGGG	1.52
4	203	28	1.57143	1.57143	GAGGGAAGGTGGAAAGGAAGGGGCGGGC	1.6	1.68	1.8	1.6
5	531	28	-1.67857	1.67857	TCCCCACATAGCAGCCCCCGGAGCCCCT	-1.56	-1.72	-1.72	-1.56
6	570	30	1.5	1.5	CGAGGGGGGTGGCTAGGAACGCGGGGGACC	1.64	1.88	2	2	1.76	1.52
7	636	27	-1.59259	1.59259	CCATCCCTTCCCCCCGAGTGTCGCCCA	-1.6	-1.64	-1.56
8	1058	32	-1.5625	1.5625	GTTTCCCCTCACGTCCAGCCCCTCCCCGGTCC	-1.68	-1.92	-2.08	-2	-1.92	-1.76	-1.68	-1.6
AB118849Hepatitis_D_virus_genotype_1complete_genome_NagasakiJA-N2__Japan
ID	POSITION	LENGTH	SCORE	ABS_SCORE	SEQUENCE	SUB_SCORE
1	191	26	1.46154	1.46154	TGGAAGGGGAAAGAGGGAAGGTGGAA	1.52	1.52
2	204	26	1.61538	1.61538	AGGGAAGGTGGAAAAGAAGGGGCGGG	1.56	1.68
3	529	28	-1.67857	1.67857	TCCCCACATAGCAGCCCCCGGAGCCCCT	-1.56	-1.72	-1.72	-1.56
4	567	31	1.48387	1.48387	CTGAGGGGGGTGGCTAGGAACGCGGGGGACC	1.52	1.72	1.88	2	2	1.76	1.52
5	633	27	-1.59259	1.59259	CCATCCCTTCCCCCCGAGTGTCGCCCA	-1.6	-1.64	-1.56
6	1055	33	-1.60606	1.60606	GTTTCCCCTCACGTCCAGCCCCTCCCCAGTCCT	-1.68	-1.92	-2.08	-2.08	-2.04	-1.88	-1.8	-1.72	-1.56
AF018077Hepatitis_D_virus_genotype_4complete_genome_TW-2b_Taiwan_isolate
ID	POSITION	LENGTH	SCORE	ABS_SCORE	SEQUENCE	SUB_SCORE
1	621	30	-1.6	1.6	CCTCCCTTCTCCACACTCCTTCCCCCCTGC	-1.6	-1.68	-1.76	-1.76	-1.6	-1.52
2	637	27	-1.48148	1.48148	TCCTTCCCCCCTGCGGGGCCCCCCCAT	-1.6	-1.6	-1.52
3	1003	41	1.36585	1.36585	CGAGGAGTGGAAGGCGGGGAGGAGGGGGCTGAGGGCTAACC	1.6	1.8	1.92	2.08	1.96	1.88	1.92	1.88	2	2.04	2.08	2.04	2.04	1.96	1.88	1.84	1.6
AF098261Hepatitis_D_virus_genotype_1complete_genome_Canada_Quebec
ID	POSITION	LENGTH	SCORE	ABS_SCORE	SEQUENCE	SUB_SCORE
1	398	28	1.5	1.5	AGGAGGGGATGCTAGGAGTTAGGGGAGA	1.64	1.64	1.6	1.52
2	997	28	1.67857	1.67857	TGGGGAGAGAAGGGAGGGTCGGCTGGGA	1.64	1.76	1.72	1.56
3	1051	28	-1.39286	1.39286	CTTCCCCTGATGTCCAGTCCCTCCCCGG	-1.56	-1.68	-1.6	-1.52
AF104263Hepatitis_D_virus_genotype_1complete_genome_TW2667__Taiwan
ID	POSITION	LENGTH	SCORE	ABS_SCORE	SEQUENCE	SUB_SCORE
1	562	30	1.5	1.5	CGAGGGGGGTGGCTAGGAACGCGGGGGACC	1.64	1.88	2	2	1.76	1.52
2	618	29	-1.34483	1.34483	ATGTCCGATCATCTCCCTCCCCCCCGAGT	-1.64	-1.6	-1.6	-1.6	-1.6
3	627	30	-1.36667	1.36667	CATCTCCCTCCCCCCCGAGTGTCGCCCAGG	-1.56	-1.64	-1.76	-1.76	-1.64	-1.56
4	998	25	1.52	1.52	GGGGAGAAAAGGGAGGATCGGCTGG	1.52
5	1050	32	-1.5625	1.5625	GTTTCCCCTCACGTCCAGCCCCTCCCCGGTCC	-1.68	-1.92	-2.08	-2	-1.92	-1.76	-1.68	-1.6
AF104264Hepatitis_D_virus_genotype_2complete_genome_TW2476__Taiwan
ID	POSITION	LENGTH	SCORE	ABS_SCORE	SEQUENCE	SUB_SCORE
1	41	33	1.48485	1.48485	GGGCGAAAGAGGCGAAGTGGGGAGGGGGAGATC	1.56	1.6	1.64	1.68	1.72	1.72	1.72	1.72	1.6
2	399	29	1.48276	1.48276	GATGGGGGGAGATGCTAGGAGTGGGAGGC	1.6	1.56	1.64	1.72	1.52
3	559	27	1.44444	1.44444	GAAGCGACGGGGGGGGGTCACTAGGAA	1.56	1.52	1.52
4	565	31	1.70968	1.70968	ACGGGGGGGGGTCACTAGGAACACGGGGGAC	1.56	1.72	1.92	1.92	1.92	1.76	1.52
5	622	28	-1.64286	1.64286	CACCCTCCTAACACACTCCTTCCCCCCT	-1.52	-1.6	-1.76	-1.64
6	1002	38	1.31579	1.31579	AGGAGTGGAAGGCGTTGTTGGGGGGGAGATGGGCGTAC	1.52	1.68	1.6	1.56	1.56	1.52	1.64	1.68	1.72	1.68	1.72	1.64	1.56	1.52
7	1021	26	1.61538	1.61538	GGGGGGGAGATGGGCGTACCTACGGG	1.56	1.52
8	1056	30	-1.56667	1.56667	TTTCCCCTGATGTCCAGTCCCTCCCCCGTC	-1.52	-1.68	-1.84	-1.8	-1.64	-1.56
9	1422	31	-1.25806	1.25806	GGAGCCCCCTCCCCGTCCTTCCCTTTTCTGA	-1.56	-1.72	-1.88	-1.92	-1.96	-1.76	-1.6
10	1577	33	-1.21212	1.21212	GATGTCCTCCCTACCCCCCCTTCGATTCTTCTT	-1.52	-1.6	-1.6	-1.64	-1.68	-1.68	-1.64	-1.56	-1.56
AF209859Hepatitis_D_virus_genotype_4complete_genome_Taiwan
ID	POSITION	LENGTH	SCORE	ABS_SCORE	SEQUENCE	SUB_SCORE
1	616	30	-1.6	1.6	CCTCCCTTCTCCACACTCCTTCCCCCCTGC	-1.6	-1.68	-1.76	-1.76	-1.6	-1.52
2	632	27	-1.48148	1.48148	TCCTTCCCCCCTGCGGGGCCCCCCCAT	-1.6	-1.6	-1.52
3	998	41	1.36585	1.36585	CGAGGAGTGGAAGGCGGGGAGGAGGGGGCTGAGGGCTAACC	1.6	1.8	1.92	2.08	1.96	1.88	1.92	1.88	2	2.04	2.08	2.04	2.04	1.96	1.88	1.84	1.6
AF309420Hepatitis_D_virus_genotype_4complete_genome_Miyako__Japan_Miyako
ID	POSITION	LENGTH	SCORE	ABS_SCORE	SEQUENCE	SUB_SCORE
1	287	25	1.52	1.52	GGGGAGAATAGAACACCGGGGGGTG	1.52
2	403	27	1.48148	1.48148	ATGGGAGGGGATGCTAGGAGTTGGGAG	1.56	1.56	1.6
3	619	32	-1.71875	1.71875	CCATCCCCTTCTCCACACTCCTTCCCCCCTGC	-1.56	-1.64	-1.72	-1.88	-2.04	-1.88	-1.68	-1.56
4	637	27	-1.48148	1.48148	TCCTTCCCCCCTGCGGGGCCCCCCCAT	-1.6	-1.6	-1.52
5	1002	29	1.44828	1.44828	CGAGGAGTGGAAGGCGGGGAGAGGGGCGC	1.64	1.84	1.76	1.8	1.6
AF425644Hepatitis_D_virus_genotype_1complete_genome
ID	POSITION	LENGTH	SCORE	ABS_SCORE	SEQUENCE	SUB_SCORE
1	554	30	1.5	1.5	CGAGGGGGGTGGCTAGGAACGCGGGGGACC	1.64	1.88	2	2	1.76	1.52
2	989	25	1.52	1.52	GGGGAGAAAAGGGAGGATCGGCTGG	1.52
3	1041	32	-1.5625	1.5625	GTTTCCCCTCACGTCCAGCCCCTCCCCGGTCC	-1.68	-1.92	-2.08	-2	-1.92	-1.76	-1.68	-1.6
AF425645Hepatitis_D_virus_genotype_2complete_genome
ID	POSITION	LENGTH	SCORE	ABS_SCORE	SEQUENCE	SUB_SCORE
1	34	33	1.48485	1.48485	GGGCGAAAGAGGCGAAGTGGGGAGGGGGAGATC	1.56	1.6	1.64	1.68	1.72	1.72	1.72	1.72	1.6
2	385	28	1.53571	1.53571	GATGGGGGGAGATGCTAGGAGTGGGCGG	1.6	1.52	1.6	1.68
3	548	27	1.44444	1.44444	GAAGCGACGGGGGGGGGTCACTAGGAA	1.56	1.52	1.52
4	554	31	1.70968	1.70968	ACGGGGGGGGGTCACTAGGAACACGGGGGAC	1.56	1.72	1.92	1.92	1.92	1.76	1.52
5	611	28	-1.64286	1.64286	CACCCTCCTAACACACTCCTTCCCCCCT	-1.52	-1.6	-1.76	-1.64
6	627	27	-1.48148	1.48148	TCCTTCCCCCCTGCGGGGCCCCCCCAT	-1.6	-1.6	-1.52
7	992	38	1.31579	1.31579	AGGAGTGGAAGGCGTTGTTGGGGGGGAGATGGGCGTAC	1.52	1.68	1.6	1.56	1.56	1.52	1.64	1.68	1.72	1.68	1.72	1.64	1.56	1.52
8	1011	26	1.61538	1.61538	GGGGGGGAGATGGGCGTACCTACGGG	1.56	1.52
9	1046	30	-1.56667	1.56667	TTTCCCCTGATGTCCAGTCCCTCCCCCGTC	-1.52	-1.68	-1.84	-1.8	-1.64	-1.56
10	1412	31	-1.25806	1.25806	GGAGCCCCCTCCCCGTCCTTCCCTTTTCTGA	-1.56	-1.72	-1.88	-1.92	-1.96	-1.76	-1.6
11	1567	33	-1.21212	1.21212	GATGTCCTCCCTACCCCCCCTTCGATTCTTCTT	-1.52	-1.6	-1.6	-1.64	-1.68	-1.68	-1.64	-1.56	-1.56
AJ000558Hepatitis_D_virus_genotype_1complete_genome
ID	POSITION	LENGTH	SCORE	ABS_SCORE	SEQUENCE	SUB_SCORE
1	560	28	1.42857	1.42857	CGGAGGGGGTGCTGGGAACACCGGGGAC	1.52	1.76	1.68	1.52
2	1045	31	-1.45161	1.45161	GTTTCCCCTGATGTCCAGCCCCTCCCCGGTC	-1.56	-1.8	-1.96	-1.88	-1.8	-1.64	-1.56
AJ307077Hepatitis_D_virus_genotype_1complete_genome_woodchuck5__Italy
ID	POSITION	LENGTH	SCORE	ABS_SCORE	SEQUENCE	SUB_SCORE
1	571	26	1.65385	1.65385	GGAGGGGGTACTGGGAACACCGGGGA	1.72	1.64
2	625	28	-1.32143	1.32143	ATGCTCGATTCCGACTCCCCCCCCCAAG	-1.6	-1.6	-1.6	-1.52
3	636	25	-1.52	1.52	CGACTCCCCCCCCCAAGGGTCGCCC	-1.52
4	1056	31	-1.45161	1.45161	GTTTCCCCTGATGTCCAGCCCCTCCCCGGTC	-1.56	-1.8	-1.96	-1.88	-1.8	-1.64	-1.56
AJ309879Hepatitis_D_virus_genotype_2_Partial_complete_genome_RussiaYakutia
ID	POSITION	LENGTH	SCORE	ABS_SCORE	SEQUENCE	SUB_SCORE
1	632	30	-1.66667	1.66667	CCACCCCCGCGGCACACTCCTTCCCCCCTG	-1.56	-1.64	-1.72	-1.88	-1.72	-1.52
2	646	34	-1.41176	1.41176	CACTCCTTCCCCCCTGCGGGCCCCCCCATAAGAT	-1.64	-1.76	-1.92	-1.88	-1.88	-1.8	-1.72	-1.68	-1.68	-1.52
3	1438	28	-1.35714	1.35714	GCTCCCTCCCCGTCCTTCCCTTTTCTTA	-1.52	-1.56	-1.52	-1.52
4	1593	31	-1.41935	1.41935	TTCTTCCCTTCCTCCCCTCCGGCCCTTCCTC	-1.56	-1.56	-1.56	-1.6	-1.68	-1.68	-1.6
AJ309880Hepatitis_D_virus_genotype_2_Partial_complete_genome_RussiaYakutia
ID	POSITION	LENGTH	SCORE	ABS_SCORE	SEQUENCE	SUB_SCORE
1	646	34	-1.41176	1.41176	CACTCCTTCCCCCCTGCGGGCCCCCCCATAAGAT	-1.64	-1.76	-1.92	-1.88	-1.88	-1.8	-1.72	-1.68	-1.68	-1.52
2	1438	28	-1.35714	1.35714	GCTCCCTCCCCGTCCTTCCCTTTTCTTA	-1.52	-1.56	-1.52	-1.52
AM183326Hepatitis_D_virus_genotype_5complete_genome_dFr2600__Togo
ID	POSITION	LENGTH	SCORE	ABS_SCORE	SEQUENCE	SUB_SCORE
1	627	27	-1.59259	1.59259	TCCCGATCTCCACACTCCTTCCCCCCT	-1.56	-1.72	-1.6
2	639	33	-1.33333	1.33333	CACTCCTTCCCCCCTGCGGGCCCCCCAATAAGA	-1.64	-1.76	-1.76	-1.72	-1.72	-1.64	-1.56	-1.52	-1.52
3	1006	30	1.43333	1.43333	GAGGAGTGGAAGGCGGGGAGGSSGGGGTCC	1.64	1.76	1.92	1.84	1.64	1.52
4	1014	28	1.46429	1.46429	GAAGGCGGGGAGGSSGGGGTCCCGGGTT	1.52	1.56	1.56	1.56
5	1062	26	-1.61538	1.61538	CCCCCCTCACGTCCAGTCCATCTCCC	-1.56	-1.52
6	1429	29	-1.34483	1.34483	CGCTCCCTCCCCGTCCTTCCCTTTTCTTA	-1.52	-1.52	-1.56	-1.52	-1.52
AM183327Hepatitis_D_virus_genotype_8complete_genome_dFr2736__Cote_dIvoire
ID	POSITION	LENGTH	SCORE	ABS_SCORE	SEQUENCE	SUB_SCORE
1	395	28	1.53571	1.53571	AAGGGGGAGATGCTAGGAGTTAGGGGAG	1.52	1.68	1.68	1.56
2	616	32	-1.8125	1.8125	CCGTCCCCCTTCTCCACACTCCTTCCCCCCGC	-1.52	-1.6	-1.68	-1.88	-2.04	-2.04	-1.84	-1.72
3	630	36	-1.44444	1.44444	CACACTCCTTCCCCCCGCGGGCCCCCCCCTAAAGTG	-1.56	-1.64	-1.8	-1.92	-2.08	-2.04	-2.04	-1.96	-1.88	-1.84	-1.84	-1.6
4	650	27	-1.48148	1.48148	GCCCCCCCCTAAAGTGGAGAACCCCAC	-1.56	-1.68	-1.56
5	997	42	1.33333	1.33333	CTCGAGGAGTGGAAGGCGGGGAGGGGGGGGCGGTTGTTGTCC	1.56	1.76	1.92	2.12	2.24	2.4	2.28	2.28	2.36	2.32	2.32	2.28	2.2	2.2	2.24	2.16	1.92	1.8
6	1423	29	-1.34483	1.34483	AGCTCCCTCCCCTTCCTTCCCTTTTCTTA	-1.52	-1.56	-1.6	-1.56	-1.56
AM183328Hepatitis_D_virus_genotype_5complete_genome_dFr2703__Senegal
ID	POSITION	LENGTH	SCORE	ABS_SCORE	SEQUENCE	SUB_SCORE
1	625	27	-1.59259	1.59259	TCCCGTTCTCCACACTCCTTCCCCCCT	-1.56	-1.72	-1.6
2	637	33	-1.33333	1.33333	CACTCCTTCCCCCCTGCGGGCCCCCCAATAAGA	-1.64	-1.76	-1.76	-1.72	-1.72	-1.64	-1.56	-1.52	-1.52
3	1005	39	1.30769	1.30769	GAGGAGTGGAAGGCGGGGAGGSSGGGGKYCCGGGCTTAC	1.64	1.76	1.92	1.84	1.76	1.68	1.56	1.68	1.72	1.76	1.72	1.72	1.64	1.56	1.52
4	1429	28	-1.35714	1.35714	GCTCCCTCCCCGTCCTTCCCTTTTCTTA	-1.52	-1.56	-1.52	-1.52
AM183329Hepatitis_D_virus_genotype_6complete_genome_dFr2627__Nigeria
ID	POSITION	LENGTH	SCORE	ABS_SCORE	SEQUENCE	SUB_SCORE
1	402	27	1.55556	1.55556	AGGGGGAGATGCTAGGAGTCTGGGGCG	1.64	1.6	1.52
2	621	25	-1.56	1.56	CCGCTTCTCCACACTCCTTCCCCCC	-1.56
3	634	31	-1.41935	1.41935	CTCCTTCCCCCCTGCGGGCTCCCCCCATAAG	-1.64	-1.76	-1.76	-1.68	-1.6	-1.6	-1.56
4	1000	40	1.25	1.25	CGAGGAGTGGAAGGCGGGGAGGGCGGGGAGGAGTGTTACC	1.6	1.8	1.92	2.08	2	2	2.08	2.04	2.08	2	1.96	1.96	1.96	1.88	1.64	1.52
5	1058	25	-1.52	1.52	TCCCCTCACGTCCAGCCCGTCTCCC	-1.52
6	1424	29	-1.34483	1.34483	AGCTCCCTCCCCATCCTTTCCCTTTCTTA	-1.52	-1.56	-1.6	-1.56	-1.56
AM183330Hepatitis_D_virus_genotype_8complete_genome_dFr2072__Senegal
ID	POSITION	LENGTH	SCORE	ABS_SCORE	SEQUENCE	SUB_SCORE
1	613	32	-1.8125	1.8125	CCGTCCCCCTTCTCCACACTCCTTCCCCCCGC	-1.52	-1.6	-1.68	-1.88	-2.04	-2.04	-1.84	-1.72
2	627	35	-1.45714	1.45714	CACACTCCTTCCCCCCGCGGGCCCCCCCATAAAAT	-1.56	-1.64	-1.8	-1.92	-1.92	-1.88	-1.88	-1.8	-1.72	-1.72	-1.72
3	648	25	-1.56	1.56	CCCCCCCATAAAATGGAGAACCCCA	-1.56
4	996	42	1.30952	1.30952	CTCGAGGAGTGGAAGGCGGGGAGGGGGGGGCGGACTCTGTCC	1.56	1.76	1.92	2.12	2.24	2.4	2.28	2.28	2.36	2.32	2.28	2.2	2.08	2.08	2.12	2.04	1.84	1.76
5	1055	25	-1.52	1.52	TTCCCCTGACGTCCAGTCCATCCCC	-1.52
6	1345	29	-1.44828	1.44828	AATCCCCCCCTGCGACTCTTCTTCCCCGG	-1.52	-1.68	-1.84	-1.76	-1.52
7	1421	32	-1.3125	1.3125	GAGCTCCCTCCCCTTCCTTCCCCTTTCTTATT	-1.64	-1.8	-1.84	-1.88	-1.84	-1.84	-1.72	-1.6
AM183331Hepatitis_D_virus_genotype_5complete_genome_dFr2005__Guinea-Bissau
ID	POSITION	LENGTH	SCORE	ABS_SCORE	SEQUENCE	SUB_SCORE
1	561	41	1.34146	1.34146	CATTCAAAGGGGAGAGGGGGGGACTTGGAGCACAGGGGTCC	1.6	1.72	1.8	1.88	1.88	1.96	1.92	1.92	1.88	1.72	1.72	1.72	1.72	1.88	1.84	1.76	1.52
2	630	29	-1.65517	1.65517	TCCCGTTCTCCACACTCCTTCCCCCCCCG	-1.56	-1.72	-1.76	-1.8	-1.56
3	1008	28	1.60714	1.60714	GAGGAGTGGAAGGCGGGGAGACGGGGAT	1.64	1.76	1.76	1.68
4	1063	28	-1.46429	1.46429	KTTCCCCTGATGTCCAGTCCCTCCCCGY	-1.52	-1.68	-1.64	-1.64
5	1432	28	-1.35714	1.35714	GCTCCCTCCCCGTCCTTCCCTTTTCTTA	-1.52	-1.56	-1.52	-1.52
6	1692	25	-1.56	1.56	CGGGTCTCCGCCCGCCCCCAGCCCC	-1.56
AM183332Hepatitis_D_virus_genotype_6complete_genome_dFr2139__Central_African_Republic
ID	POSITION	LENGTH	SCORE	ABS_SCORE	SEQUENCE	SUB_SCORE
1	58	27	1.7037	1.7037	GGATCGAGGACTTGGGGAGTGGAGGGG	1.52	1.56	1.6
2	69	35	1.65714	1.65714	TTGGGGAGTGGAGGGGCCCGAAGGGGGGGAACGAG	1.64	1.8	1.96	1.96	1.96	1.8	1.64	1.6	1.6	1.6	1.56
3	88	28	1.42857	1.42857	GAAGGGGGGGAACGAGACTGGGAAGAGA	1.56	1.52	1.56	1.56
4	533	25	-1.6	1.6	CTAAGTCCCCCATGCCCCGCTCCAC	-1.6
5	538	28	-1.64286	1.64286	TCCCCCATGCCCCGCTCCACGGCTCCCT	-1.6	-1.72	-1.68	-1.52
6	568	34	1.11765	1.11765	CGAAGTGTCGGGGGGGGGCTGGAACGCAGGGCCC	1.52	1.64	1.56	1.56	1.68	1.76	1.88	1.72	1.6	1.52
7	628	28	-1.5	1.5	CCGCTTCTCCACACTCCTTCCCCCCCGT	-1.56	-1.64	-1.52	-1.56
8	637	37	-1.54054	1.54054	CACACTCCTTCCCCCCCGTGGGCCCCCCCCATAAGAT	-1.52	-1.6	-1.76	-1.88	-2.04	-2.16	-2.16	-2.08	-2	-2	-1.96	-1.8	-1.64
9	1007	32	1.40625	1.40625	AGGAGTGGAAGGCGGGGAGAGCGGGGAGGACC	1.64	1.8	1.72	1.72	1.8	1.76	1.68	1.52
10	1062	28	-1.53571	1.53571	CTCCCCTTACGTCCAGACCATCCCCCGA	-1.6	-1.72	-1.68	-1.52
11	1429	29	-1.34483	1.34483	AGCTCCCTCCCCATCCTTTCCCTTTCTTA	-1.52	-1.56	-1.6	-1.56	-1.56
AM183333Hepatitis_D_virus_genotype_7complete_genome_dFr2158__Cameroon
ID	POSITION	LENGTH	SCORE	ABS_SCORE	SEQUENCE	SUB_SCORE
1	281	27	1.48148	1.48148	GAGGGGTCAAAGGAAGGGCAGGGAGGC	1.56	1.6	1.56
2	563	29	1.41379	1.41379	AGAAGGGGGGGCCTGGCAACTCGGGGAGC	1.52	1.68	1.64	1.68	1.6
3	600	25	-1.56	1.56	CCATGGTGGACCCCCGCAGCCCCCC	-1.56
4	605	33	-1.39394	1.39394	GTGGACCCCCGCAGCCCCCCTGTCCACACTCCT	-1.6	-1.68	-1.72	-1.8	-1.92	-1.92	-1.84	-1.76	-1.6
5	616	32	-1.90625	1.90625	CAGCCCCCCTGTCCACACTCCTTCCCCCCCGC	-1.64	-1.76	-1.92	-2.12	-2.12	-2.12	-1.92	-1.8
6	633	28	-1.5	1.5	CTCCTTCCCCCCCGCGGGGCCCCCCATC	-1.64	-1.6	-1.6	-1.56
7	992	42	1.2619	1.2619	CTCGAGGAGTGGAAGGCGGGGAGGGGGGGTCGGACTAGGTCC	1.56	1.76	1.92	2.12	2.24	2.24	2.12	2.12	2.2	2.16	2.12	2.04	1.96	2.04	2.12	2.04	1.8	1.68
AY261457Hepatitis_D_virus_genotype_2complete_genome
ID	POSITION	LENGTH	SCORE	ABS_SCORE	SEQUENCE	SUB_SCORE
1	30	41	1.60976	1.60976	CAGCCGGGCGAGGGGGGCGAAGTGGGGAGGGGGGGATCCCG	1.52	1.72	1.88	1.84	2.08	2.32	2.36	2.4	2.44	2.64	2.76	2.76	2.6	2.32	2.04	1.76	1.64
2	48	31	1.48387	1.48387	GAAGTGGGGAGGGGGGGATCCCGAGGAGGAT	1.6	1.64	1.64	1.72	1.76	1.76	1.6
3	386	29	1.48276	1.48276	GATGGGGGGAGATGCTAGGAGTGGGAGGC	1.6	1.56	1.64	1.72	1.52
4	556	28	1.75	1.75	TGGGGGGGGTCACTAGGAACATAGGGGA	1.64	1.8	1.8	1.64
5	611	28	-1.64286	1.64286	CACCCTCCTAACACACTCCTTCCCCCCT	-1.52	-1.6	-1.76	-1.64
6	627	27	-1.48148	1.48148	TCCTTCCCCCCTGCGGGGCCCCCCCAT	-1.6	-1.6	-1.52
7	991	38	1.31579	1.31579	AGGAGTGGAAGGCGTTGTTGGGGGGGAGATGGGCGTAC	1.52	1.68	1.6	1.56	1.56	1.52	1.64	1.68	1.72	1.68	1.72	1.64	1.56	1.52
8	1010	26	1.61538	1.61538	GGGGGGGAGATGGGCGTACCTACGGG	1.56	1.52
9	1411	31	-1.25806	1.25806	GGAGCCCCCTCCCCGTCCTTCCCTTTTCTGA	-1.56	-1.72	-1.88	-1.92	-1.96	-1.76	-1.6
AY261458Hepatitis_D_virus_genotype_2complete_genome
ID	POSITION	LENGTH	SCORE	ABS_SCORE	SEQUENCE	SUB_SCORE
1	22	25	1.52	1.52	ATGGGCCGCAGTCGGGCGAGGGGGG	1.52
2	24	25	1.52	1.52	GGGCCGCAGTCGGGCGAGGGGGGCG	1.52
3	29	42	1.66667	1.66667	GCAGTCGGGCGAGGGGGGCGAAGTGGGGAGGGGGGGATCCCG	1.52	1.64	1.84	2	1.96	2.12	2.32	2.36	2.4	2.44	2.64	2.76	2.76	2.6	2.32	2.04	1.76	1.64
4	48	31	1.48387	1.48387	GAAGTGGGGAGGGGGGGATCCCGAGGAGGAT	1.6	1.64	1.64	1.72	1.76	1.76	1.6
5	386	29	1.48276	1.48276	GATGGGGGGAGATGCTAGGAGTGGGAGGC	1.6	1.56	1.64	1.72	1.52
6	556	28	1.71429	1.71429	TGGGGGGGGTCACTAGGAACACAGGGGA	1.6	1.76	1.76	1.6
7	611	28	-1.64286	1.64286	CACCCTCCTAACACACTCCTTCCCCCCT	-1.52	-1.6	-1.76	-1.64
8	627	27	-1.48148	1.48148	TCCTTCCCCCCTGCGGGGCCCCCCCAT	-1.6	-1.6	-1.52
9	991	38	1.31579	1.31579	AGGAGTGGAAGGCGTTGTTGGGGGGGAGATGGGCGTAC	1.52	1.68	1.6	1.56	1.56	1.52	1.64	1.68	1.72	1.68	1.72	1.64	1.56	1.52
10	1010	26	1.61538	1.61538	GGGGGGGAGATGGGCGTACCTACGGG	1.56	1.52
11	1355	31	-1.25806	1.25806	GGAGCCCCCTCCCCGTCCTTCCCTTTTCTGA	-1.56	-1.72	-1.88	-1.92	-1.96	-1.76	-1.6
AY261459Hepatitis_D_virus_genotype_2complete_genome
ID	POSITION	LENGTH	SCORE	ABS_SCORE	SEQUENCE	SUB_SCORE
1	30	41	1.60976	1.60976	CAGCCGGGCGAGGGGGGCGAAGTGGGGAGGGGGGGATCCCG	1.52	1.72	1.88	1.84	2.08	2.32	2.36	2.4	2.44	2.64	2.76	2.76	2.6	2.32	2.04	1.76	1.64
2	48	31	1.48387	1.48387	GAAGTGGGGAGGGGGGGATCCCGAGGAGGAT	1.6	1.64	1.64	1.72	1.76	1.76	1.6
3	386	29	1.48276	1.48276	GATGGGGGGAGATGCTAGGAGTGGGAGGC	1.6	1.56	1.64	1.72	1.52
4	556	28	1.75	1.75	TGGGGGGGGTCACTAGGAACATAGGGGA	1.64	1.8	1.8	1.64
5	611	28	-1.64286	1.64286	CACCCTCCTAACACACTCCTTCCCCCCT	-1.52	-1.6	-1.76	-1.64
6	627	27	-1.48148	1.48148	TCCTTCCCCCCTGCGGGGCCCCCCCAT	-1.6	-1.6	-1.52
7	991	47	1.3617	1.3617	AGGAGTGGAAGGCGTTGTTGGGGGGGGGAGATGGGCGTACCTACGGG	1.52	1.68	1.76	1.84	1.84	1.84	1.84	1.76	1.8	1.92	2.04	1.92	1.88	1.92	1.88	1.8	1.72	1.68	1.68	1.64	1.6	1.56	1.52
8	1413	31	-1.25806	1.25806	GGAGCCCCCTCCCCGTCCTTCCCTTTTCTGA	-1.56	-1.72	-1.88	-1.92	-1.96	-1.76	-1.6
AY261460Hepatitis_D_virus_genotype_2complete_genome
ID	POSITION	LENGTH	SCORE	ABS_SCORE	SEQUENCE	SUB_SCORE
1	30	41	1.60976	1.60976	CAGCCGGGCGAGGGGGGCGAAGTGGGGAGGGGGGGATCCCG	1.52	1.72	1.88	1.84	2.08	2.32	2.36	2.4	2.44	2.64	2.76	2.76	2.6	2.32	2.04	1.76	1.64
2	48	31	1.48387	1.48387	GAAGTGGGGAGGGGGGGATCCCGAGGAGGAT	1.6	1.64	1.64	1.72	1.76	1.76	1.6
3	386	29	1.48276	1.48276	GATGGGGGGAGATGCTAGGAGTGGGAGGC	1.6	1.56	1.64	1.72	1.52
4	556	28	1.75	1.75	TGGGGGGGGTCACTAGGAACATAGGGGA	1.64	1.8	1.8	1.64
5	611	28	-1.64286	1.64286	CACCCTCCTAACACACTCCTTCCCCCCT	-1.52	-1.6	-1.76	-1.64
6	627	27	-1.48148	1.48148	TCCTTCCCCCCTGCGGGGCCCCCCCAT	-1.6	-1.6	-1.52
7	991	37	1.40541	1.40541	AGGAGTGGAAGGCGTTGTTGGGGGGGAGATGGGCGTA	1.52	1.68	1.6	1.56	1.56	1.52	1.64	1.68	1.72	1.68	1.72	1.64	1.56
8	1410	34	-1.23529	1.23529	GGGAGCCCCCTCCCCGTCCTTCCCCTTTTCTGAT	-1.68	-1.84	-2	-2.16	-2.16	-2.24	-2.08	-1.88	-1.72	-1.56
AY633627Hepatitis_D_virus_genotype_1complete_genome_Iran
ID	POSITION	LENGTH	SCORE	ABS_SCORE	SEQUENCE	SUB_SCORE
1	195	25	1.52	1.52	AGGACAGATGGAAGAGAAGGGGGGG	1.52
2	560	28	1.42857	1.42857	CGGAGGGGGTGCTGGGAACACCGGGGAC	1.52	1.76	1.68	1.52
3	994	26	1.65385	1.65385	GGGGAGAGAAGGGTGGATCGGATGGG	1.6	1.56
4	1048	37	-1.18919	1.18919	TTCCTCTTATGTCCAGCCCCTCCCCCGTCCGAGCGAA	-1.56	-1.72	-1.68	-1.6	-1.6	-1.68	-1.6	-1.6	-1.56	-1.6	-1.56	-1.6	-1.6
5	1417	25	-1.52	1.52	CCCCCTCTCCATCCCTGTCCTTCTT	-1.52
AY648952Hepatitis_D_virus_genotype_4complete_genome_Taiwan
ID	POSITION	LENGTH	SCORE	ABS_SCORE	SEQUENCE	SUB_SCORE
1	618	30	-1.6	1.6	CCTCCCTTCTCCACACTCCTTCCCCCCTGC	-1.6	-1.68	-1.76	-1.76	-1.6	-1.52
2	634	27	-1.48148	1.48148	TCCTTCCCCCCTGCGGGGCCCCCCCAT	-1.6	-1.6	-1.52
3	1000	41	1.36585	1.36585	CGAGGAGTGGAAGGCGGGGAGGAGGGGGCTGAGGGCTAACC	1.6	1.8	1.92	2.08	1.96	1.88	1.92	1.88	2	2.04	2.08	2.04	2.04	1.96	1.88	1.84	1.6
AY648953Hepatitis_D_virus_genotype_4complete_genome_Taiwan
ID	POSITION	LENGTH	SCORE	ABS_SCORE	SEQUENCE	SUB_SCORE
1	618	30	-1.6	1.6	CCTCCCTTCTCCACACTCCTTCCCCCCTGC	-1.6	-1.68	-1.76	-1.76	-1.6	-1.52
2	634	27	-1.48148	1.48148	TCCTTCCCCCCTGCGGGGCCCCCCCAT	-1.6	-1.6	-1.52
3	1000	41	1.36585	1.36585	CGAGGAGTGGAAGGCGGGGAGGAGGGGGCTGAGGGCTAACC	1.6	1.8	1.92	2.08	1.96	1.88	1.92	1.88	2	2.04	2.08	2.04	2.04	1.96	1.88	1.84	1.6
AY648954Hepatitis_D_virus_genotype_4complete_genome_Taiwan
ID	POSITION	LENGTH	SCORE	ABS_SCORE	SEQUENCE	SUB_SCORE
1	526	29	-1.75862	1.75862	GCCCCCACATAGCAGACCCCAGGCCCCCT	-1.56	-1.76	-1.76	-1.76	-1.6
2	618	30	-1.73333	1.73333	CCTCCCTTCTCCACACTCCTTCCCCCCCGC	-1.6	-1.68	-1.76	-1.92	-1.76	-1.68
3	633	31	-1.41935	1.41935	CTCCTTCCCCCCCGCGGGGCCCCCCCATAAG	-1.64	-1.76	-1.76	-1.68	-1.6	-1.6	-1.56
4	1000	41	1.39024	1.39024	CGAGGAGTGGAAGGCGGGGAGGAGGGGGCTGAGGGCTAGCC	1.6	1.8	1.92	2.08	1.96	1.88	1.92	1.88	2	2.04	2.08	2.04	2.04	1.96	1.92	1.88	1.64
AY648955Hepatitis_D_virus_genotype_4complete_genome_Taiwan
ID	POSITION	LENGTH	SCORE	ABS_SCORE	SEQUENCE	SUB_SCORE
1	526	29	-1.75862	1.75862	GCCCCCACATAGCAGACCCCAGGCCCCCT	-1.56	-1.76	-1.76	-1.76	-1.6
2	618	30	-1.73333	1.73333	CCTCCCTTCTCCACACTCCTTCCCCCCCGC	-1.6	-1.68	-1.76	-1.92	-1.76	-1.68
3	633	31	-1.41935	1.41935	CTCCTTCCCCCCCGCGGGGCCCCCCCATAAG	-1.64	-1.76	-1.76	-1.68	-1.6	-1.6	-1.56
4	1000	41	1.36585	1.36585	CGAGGAGTGGAAGGCGGGGAGGAGGGGGCTGAGGGCTAACC	1.6	1.8	1.92	2.08	1.96	1.88	1.92	1.88	2	2.04	2.08	2.04	2.04	1.96	1.88	1.84	1.6
AY648956Hepatitis_D_virus_genotype_1complete_genome_Taiwan
ID	POSITION	LENGTH	SCORE	ABS_SCORE	SEQUENCE	SUB_SCORE
1	184	26	1.46154	1.46154	TGGAAGGGGAAAGAGGGAAGGTGGAA	1.52	1.52
2	562	28	1.57143	1.57143	GAGGGGGGTGGCTTGGAACACAGGGGAC	1.68	1.8	1.8	1.56
3	609	47	-1.38298	1.38298	TCCTCCCGATGTCCATCCATCCCCCTCCCCCCGAGTGTCGCCCAGGA	-1.56	-1.56	-1.64	-1.72	-1.88	-1.92	-1.96	-2	-2	-2	-1.96	-2	-1.96	-1.88	-1.84	-1.8	-1.92	-1.96	-2	-2	-1.92	-1.68	-1.52
4	996	25	1.52	1.52	GGGGAGAAAAGGGAGGATCGGCTGG	1.52
5	1048	32	-1.5	1.5	GTTTCCCCTTATGTCCAGCCCCTCCCCGGTCC	-1.6	-1.84	-2	-1.92	-1.84	-1.68	-1.6	-1.52
AY648957Hepatitis_D_virus_genotype_1complete_genome_Taiwan
ID	POSITION	LENGTH	SCORE	ABS_SCORE	SEQUENCE	SUB_SCORE
1	184	26	1.46154	1.46154	TGGAAGGGGAAAGAGGGAAGGTGGAA	1.52	1.52
2	562	28	1.57143	1.57143	GAGGGGGGTGGCTTGGAACACAGGGGAC	1.68	1.8	1.8	1.56
3	609	47	-1.3617	1.3617	TCCTCCCGATGTCCGTCCATCCCCCTCCCCCCGAGTGTCGCCCAGGA	-1.52	-1.52	-1.6	-1.68	-1.84	-1.88	-1.92	-1.96	-1.96	-1.96	-1.92	-1.96	-1.92	-1.84	-1.8	-1.8	-1.92	-1.96	-2	-2	-1.92	-1.68	-1.52
4	996	25	1.52	1.52	GGGGAGAAAAGGGAGGATCGGCTGG	1.52
5	1048	33	-1.60606	1.60606	GTTTCCCCTCACGTCCAGCCCCTCCCCAGTCCT	-1.68	-1.92	-2.08	-2.08	-2.04	-1.88	-1.8	-1.72	-1.56
AY648958Hepatitis_D_virus_genotype_1complete_genome_Taiwan
ID	POSITION	LENGTH	SCORE	ABS_SCORE	SEQUENCE	SUB_SCORE
1	183	26	1.46154	1.46154	TGGAAGGGGAAAGAGGGAAGGTGGAA	1.52	1.52
2	196	26	1.61538	1.61538	AGGGAAGGTGGAAAAGAAGGGGCGGG	1.56	1.68
3	560	30	1.5	1.5	CGAGGGGGGTGGCTAGGAACGCGGGGGACC	1.64	1.88	2	2	1.76	1.52
4	625	28	-1.39286	1.39286	CATCTCCCTCCCCCCGAGTGTCGCCCAG	-1.52	-1.6	-1.6	-1.52
5	995	25	1.52	1.52	GGGGAGAAAAGGGAGGATCGGCTGG	1.52
6	1047	32	-1.5625	1.5625	GTTTCCCCTCACGTCCAGCCCCTCCCCGGTCC	-1.68	-1.92	-2.08	-2	-1.92	-1.76	-1.68	-1.6
AY648959Hepatitis_D_virus_genotype_1complete_genome_Taiwan
ID	POSITION	LENGTH	SCORE	ABS_SCORE	SEQUENCE	SUB_SCORE
1	183	26	1.46154	1.46154	TGGAAGGGGAAAGAGGGAAGGTGGAA	1.52	1.52
2	196	26	1.61538	1.61538	AGGGAAGGTGGAAAAGAAGGGGCGGG	1.56	1.68
3	560	30	1.5	1.5	CGAGGGGGGTGGCTAGGAACGCGGGGGACC	1.64	1.88	2	2	1.76	1.52
4	625	28	-1.39286	1.39286	CATCTCCCTCCCCCCGAGTGTCGCCCAG	-1.52	-1.6	-1.6	-1.52
5	995	25	1.52	1.52	GGGGAGAAAAGGGTGGATCGGCTGG	1.52
6	1047	32	-1.5625	1.5625	GTTTCCCCTCACGTCCAGCCCCTCCCCGGTCC	-1.68	-1.92	-2.08	-2	-1.92	-1.76	-1.68	-1.6
D01075Hepatitis_D_virus_genotype_1complete_genome
ID	POSITION	LENGTH	SCORE	ABS_SCORE	SEQUENCE	SUB_SCORE
1	180	27	1.40741	1.40741	TAGGAAGGGGAAAGAGGGAAGGTGGAA	1.52	1.52	1.52
2	389	30	1.46667	1.46667	TAGGAGGGGATGCTAGGAGTTGGGGGAGAC	1.64	1.8	1.8	1.76	1.68	1.6
3	564	26	1.53846	1.53846	AGGGGGGTGACTTTGAACATTGGGGA	1.6	1.6
4	616	28	-1.5	1.5	CGATTCCGCCCAAGCTCCTTCCCCCCAA	-1.52	-1.56	-1.6	-1.6
5	991	33	1.45455	1.45455	ACTCTGGGGAGAGGAGGGAGGGTCGGCTGGGAA	1.52	1.6	1.6	1.6	1.76	1.88	1.84	1.68	1.52
6	1049	28	-1.42857	1.42857	CTTCCCCTTATGTCCAGTCCCTCCCCGG	-1.6	-1.72	-1.64	-1.56
EF514903Hepatitis_D_virus_genotype_1complete_genome_Turkey
ID	POSITION	LENGTH	SCORE	ABS_SCORE	SEQUENCE	SUB_SCORE
1	224	27	-1.48148	1.48148	CTCCCCGATCCGAAACCTCCCATCCCG	-1.52	-1.6	-1.56
2	557	31	1.41935	1.41935	ACTGAGGGGGGAGCTTGGAGAGTGGGGGACC	1.52	1.68	1.88	2.04	2	1.88	1.6
3	606	25	-1.52	1.52	CCCTTCCCGATTCCGAACCCATCCC	-1.52
4	611	29	-1.65517	1.65517	CCCGATTCCGAACCCATCCCTTCCCCCGA	-1.64	-1.68	-1.72	-1.56	-1.6
5	994	26	1.65385	1.65385	GGGGAGAGAAGGGTGGATCGGATGGG	1.6	1.56
6	1046	32	-1.4375	1.4375	GGATCCCCTCACGTCCAGCCCCTCCCCAGTTC	-1.52	-1.8	-2.08	-2.08	-2.04	-1.88	-1.72	-1.6
EF514904Hepatitis_D_virus_genotype_1complete_genome_Turkey
ID	POSITION	LENGTH	SCORE	ABS_SCORE	SEQUENCE	SUB_SCORE
1	560	26	1.5	1.5	GAGGGAGGAGCTTGGAGCGTGGGGGA	1.56	1.52
2	606	25	-1.52	1.52	CCCTTCCCGATTCCGAACCCATCCC	-1.52
3	611	29	-1.65517	1.65517	CCCGATTCCGAACCCATCCCTTCCCCCGA	-1.64	-1.68	-1.72	-1.56	-1.6
4	994	26	1.65385	1.65385	GGGGAGAGGAGGGTGGATCAGATGGG	1.6	1.56
5	1046	32	-1.4375	1.4375	GGATCCCCTCACGTCCAGCCCCTCCCCAGTTC	-1.52	-1.8	-2.08	-2.08	-2.04	-1.88	-1.72	-1.6
EF514905Hepatitis_D_virus_genotype_1complete_genome_Turkey
ID	POSITION	LENGTH	SCORE	ABS_SCORE	SEQUENCE	SUB_SCORE
1	606	25	-1.52	1.52	CCCTTCCCGATTCCGAACCCATCCC	-1.52
2	611	31	-1.51613	1.51613	CCCGATTCCGAACCCATCCCTTCCCCCCAGG	-1.64	-1.68	-1.72	-1.76	-1.8	-1.68	-1.56
3	994	26	1.65385	1.65385	GGGGAGAGAAGGGTGGATCGGATGGG	1.6	1.56
EF514906Hepatitis_D_virus_genotype_1complete_genome_Turkey
ID	POSITION	LENGTH	SCORE	ABS_SCORE	SEQUENCE	SUB_SCORE
1	224	27	-1.48148	1.48148	CTCCCCGATCCGAAACCTCCCATCCCG	-1.52	-1.6	-1.56
2	557	31	1.41935	1.41935	ACTGAGGGGGGAGCTTGGAGAGTGGGGGACC	1.52	1.68	1.88	2.04	2	1.88	1.6
3	606	25	-1.52	1.52	CCCTTCCCGATTCCGAACCCATCCC	-1.52
4	611	29	-1.65517	1.65517	CCCGATTCCGAACCCATCCCTTCCCCCGA	-1.64	-1.68	-1.72	-1.56	-1.6
5	978	26	1.46154	1.46154	TGGGGTCGACAGCTCTGGGGGGAAAA	1.52	1.52
6	990	31	1.51613	1.51613	CTCTGGGGGGAAAAGGGAGGATCGGATGGGA	1.52	1.56	1.56	1.72	1.84	1.8	1.64
EF514907Hepatitis_D_virus_genotype_1complete_genome_Turkey
ID	POSITION	LENGTH	SCORE	ABS_SCORE	SEQUENCE	SUB_SCORE
1	224	26	-1.61538	1.61538	CCCCCCGATCCGAAAGTCCCGATCCC	-1.56	-1.52
2	558	30	1.43333	1.43333	CTGAGGGGGGAGCTTGGAGCGTGGGGGACC	1.64	1.84	2	1.96	1.84	1.56
3	606	25	-1.52	1.52	CCCTTCCCGATTCCGAACCCATCCC	-1.52
4	611	29	-1.65517	1.65517	CCCGATTCCGAACCCATCCCTTCCCCCGA	-1.64	-1.68	-1.72	-1.56	-1.6
5	994	26	1.65385	1.65385	GGGGAGAGAAGGGTGGATCGGATGGG	1.6	1.56
6	1046	32	-1.4375	1.4375	GGATCCCCTCACGTCCAGCCCCTCCCCAGTTC	-1.52	-1.8	-2.08	-2.08	-2.04	-1.88	-1.72	-1.6
GU177114Hepatitis_D_virus_genotype_8complete_genome_Gabon
ID	POSITION	LENGTH	SCORE	ABS_SCORE	SEQUENCE	SUB_SCORE
1	613	32	-1.8125	1.8125	CCGTCCCCCTTCTCCACACTCCTTCCCCCCGC	-1.52	-1.6	-1.68	-1.88	-2.04	-2.04	-1.84	-1.72
2	627	36	-1.41667	1.41667	CACACTCCTTCCCCCCGCGGGCCCCCCCATAAAGCA	-1.56	-1.64	-1.8	-1.92	-1.92	-1.88	-1.88	-1.8	-1.72	-1.68	-1.72	-1.56
3	647	27	-1.48148	1.48148	GCCCCCCCATAAAGCAGAGAACCCCAC	-1.56	-1.68	-1.56
4	993	42	1.28571	1.28571	CTCGAGGAGTGGAAGGCGGGGAGGGGGGGATGGAGCTTGTCC	1.56	1.76	1.92	2.12	2.24	2.24	2.16	2.16	2.24	2.2	2.24	2.12	2.04	2.04	2.08	2	1.8	1.72
HF679404Hepatitis_D_virus_genotype_3complete_genome_Brazil
ID	POSITION	LENGTH	SCORE	ABS_SCORE	SEQUENCE	SUB_SCORE
1	391	25	1.52	1.52	GAGGGGAGATGCTAGGAGTCAGGGG	1.52
2	597	26	-1.65385	1.65385	CCCGATGGAGTTCCCCCACCAACCCC	-1.56	-1.6
3	602	25	-1.56	1.56	TGGAGTTCCCCCACCAACCCCTTCC	-1.56
4	605	29	-1.31034	1.31034	AGTTCCCCCACCAACCCCTTCCGGATAGA	-1.56	-1.56	-1.6	-1.56	-1.56
5	660	27	1.51852	1.51852	TAGGATGGCAGGGGGGGACTCTCGGGT	1.52	1.64	1.64
6	1000	30	1.23333	1.23333	CAGTAATACCCGGGGGGGGGCGGGGTAAAC	1.6	1.72	1.72	1.68	1.68	1.56
7	1010	26	1.46154	1.46154	CGGGGGGGGGCGGGGTAAACCCATAC	1.56	1.64
HF679405Hepatitis_D_virus_genotype_3complete_genome_Brazil
ID	POSITION	LENGTH	SCORE	ABS_SCORE	SEQUENCE	SUB_SCORE
1	390	25	1.52	1.52	GAGGGGAGATGCTAGGAGTCAGGGG	1.52
2	596	26	-1.65385	1.65385	CCCGATGGAGTTCCCCCACCAACCCC	-1.56	-1.6
3	601	25	-1.56	1.56	TGGAGTTCCCCCACCAACCCCTTCC	-1.56
4	604	29	-1.31034	1.31034	AGTTCCCCCACCAACCCCTTCCGGATAGA	-1.56	-1.56	-1.6	-1.56	-1.56
5	999	30	1.23333	1.23333	CAGTAATACCCGGGGGGGGGCGGGGTAAAC	1.6	1.72	1.72	1.68	1.68	1.56
6	1009	26	1.46154	1.46154	CGGGGGGGGGCGGGGTAAACCCATAC	1.56	1.64
HF679406Hepatitis_D_virus_genotype_3complete_genome_Brazil
ID	POSITION	LENGTH	SCORE	ABS_SCORE	SEQUENCE	SUB_SCORE
1	390	28	1.5	1.5	AAGGGGAGATGCTAGGAGTCGGGGGAAG	1.64	1.64	1.64	1.52
HM046802Hepatitis_D_virus_genotype_1complete_genome_China__21-Dec-2009
ID	POSITION	LENGTH	SCORE	ABS_SCORE	SEQUENCE	SUB_SCORE
1	567	26	1.53846	1.53846	GGAGGGGATGCTGGGAACACCGGGGA	1.6	1.52
2	1051	31	-1.45161	1.45161	GTTTCCCCTGATGTCCAGCCCCTCCCCGGTC	-1.56	-1.8	-1.96	-1.88	-1.8	-1.64	-1.56
HQ005364Hepatitis_D_virus_genotype_1complete_genome_Turkey
ID	POSITION	LENGTH	SCORE	ABS_SCORE	SEQUENCE	SUB_SCORE
1	168	25	1.52	1.52	GGGGGGAGATGCTAGGAGTAGGAGG	1.52
2	340	31	1.67742	1.67742	CGAGGGGGGTGGCTAGGAACACGGGGGGGCC	1.6	1.84	1.96	2.12	2.12	1.88	1.64
3	390	44	-1.34091	1.34091	CTTCCCGATTCCGTCCATCCCCTCCCCCCGAGCGTCGCCCAGGA	-1.6	-1.72	-1.88	-2.04	-2.08	-1.92	-1.8	-1.8	-1.84	-1.8	-1.8	-1.76	-1.64	-1.8	-1.92	-1.96	-1.88	-1.8	-1.72	-1.56
4	775	26	1.61538	1.61538	GGGGTGAAAAGGGAGGATCGGATGGG	1.56	1.52
5	828	30	-1.46667	1.46667	GTTCCCCTTGTGTCCAGCCCCTCCCCGGTC	-1.68	-1.96	-1.88	-1.8	-1.64	-1.56
6	1496	27	1.44444	1.44444	GAACGAAGGGTCCGCGGGGGGAGGGAT	1.56	1.52	1.52
7	1500	25	1.52	1.52	GAAGGGTCCGCGGGGGGAGGGATCA	1.52
8	1651	26	1.57692	1.57692	AGGACGGGTGGAAAAGAAGGGGCGGG	1.52	1.64
HQ005365Hepatitis_D_virus_genotype_1complete_genome_Turkey
ID	POSITION	LENGTH	SCORE	ABS_SCORE	SEQUENCE	SUB_SCORE
1	340	29	1.41379	1.41379	CGGAGGGGGAGCTAGGAGCGTGGGGGACC	1.72	1.96	1.88	1.68	1.56
2	386	33	-1.42424	1.42424	GCTTCTCCCGATTCCCTCCAACCCCACTCCCAG	-1.52	-1.56	-1.56	-1.56	-1.68	-1.76	-1.88	-1.76	-1.6
3	396	25	-1.52	1.52	ATTCCCTCCAACCCCACTCCCAGAA	-1.52
4	774	26	1.61538	1.61538	GGGGAGAAAAGGGAGGATCGGATGGG	1.56	1.52
5	827	29	-1.48276	1.48276	GTCCCTCTCACGTCCAGCCCCTCCCCGTG	-1.64	-1.84	-1.8	-1.68	-1.52
HQ005366Hepatitis_D_virus_genotype_1complete_genome_Turkey
ID	POSITION	LENGTH	SCORE	ABS_SCORE	SEQUENCE	SUB_SCORE
1	92	37	-1.24324	1.24324	CAGCGACAACACCCCCCCAGAACCCCTTCAGCGAACA	-1.64	-1.76	-1.76	-1.8	-1.8	-1.84	-1.8	-1.8	-1.76	-1.76	-1.72	-1.76	-1.6
2	341	25	1.56	1.56	GGGGGGGGTAGCTTGGAACATAGGA	1.56
3	387	27	-1.48148	1.48148	GCCCTTCCCGATTCCGTCCATCCCCAC	-1.56	-1.6	-1.52
4	392	27	-1.51852	1.51852	TCCCGATTCCGTCCATCCCCACTCCCA	-1.52	-1.64	-1.52
5	826	32	-1.5625	1.5625	CGATCCCCTTATGTCCAGCCCCTCCCCGGTCC	-1.68	-1.8	-2	-1.92	-1.84	-1.68	-1.6	-1.52
6	1495	25	1.52	1.52	GAGCGAAGGGATCGCGGGGGGAGGA	1.52
7	1497	30	1.36667	1.36667	GCGAAGGGATCGCGGGGGGAGGAAGGAAAA	1.56	1.6	1.64	1.6	1.6	1.6
HQ005367Hepatitis_D_virus_genotype_1complete_genome_Turkey
ID	POSITION	LENGTH	SCORE	ABS_SCORE	SEQUENCE	SUB_SCORE
1	166	27	1.44444	1.44444	ATGGGGGGAGATGCTAGGAGTCGGGAG	1.52	1.52	1.56
2	341	29	1.65517	1.65517	GAAGGGGGGTGCTAGGACCGTGGGGGGAC	1.68	1.8	1.96	1.96	1.72
3	392	27	-1.62963	1.62963	TCCCGATTCCGTCCATCCCTTCCCCCT	-1.6	-1.76	-1.64
4	775	25	1.52	1.52	GGGGAGAAAAGGGAGGATCGGCTGG	1.52
5	827	32	-1.5625	1.5625	GTTTCCCCTCACGTCCAGCCCCTCCCCGGTCC	-1.68	-1.92	-2.08	-2	-1.92	-1.76	-1.68	-1.6
6	1654	27	1.48148	1.48148	AGGTAAGACGGAAGAGAAGGGGGGGGC	1.52	1.68	1.52
HQ005368Hepatitis_D_virus_genotype_1complete_genome_Turkey
ID	POSITION	LENGTH	SCORE	ABS_SCORE	SEQUENCE	SUB_SCORE
1	340	29	1.37931	1.37931	CGGAGGGGGAGCTAGGAGCGCGGGGGACC	1.68	1.92	1.84	1.64	1.52
2	388	33	-1.54545	1.54545	TCCTCCCGATTCCGTCCAACCCCACCCCCAGGA	-1.56	-1.72	-1.8	-1.88	-2.04	-1.92	-1.72	-1.52	-1.56
3	774	26	1.61538	1.61538	GGGGAGAAAAGGGAGGATCGGATGGG	1.56	1.52
4	827	28	-1.5	1.5	GTCCCTCTCGTGTCCAGCCCCTCCCCGT	-1.56	-1.76	-1.72	-1.6
5	1494	25	1.52	1.52	GAGCGAAGGGGGCGCGGGAGGAAGG	1.52
6	1496	30	1.36667	1.36667	GCGAAGGGGGCGCGGGAGGAAGGAGGATTA	1.56	1.6	1.64	1.6	1.6	1.6
HQ005369Hepatitis_D_virus_genotype_1complete_genome_Turkey
ID	POSITION	LENGTH	SCORE	ABS_SCORE	SEQUENCE	SUB_SCORE
1	341	29	1.68966	1.68966	GAGGGGGGTGGCTTGGACCCTGGGGGGGC	1.56	1.68	1.84	1.84	1.6
2	392	29	-1.62069	1.62069	TCCCGATTCCGTCCATCCCTTCCCCCCGA	-1.6	-1.76	-1.8	-1.64	-1.52
3	774	25	1.52	1.52	GGGGAGAAAAGGGAGGATCGGCTGG	1.52
4	826	31	-1.48387	1.48387	GTTTCCCCTCACGTCCAGCCCCTCCCCGGTT	-1.68	-1.92	-2.08	-2	-1.92	-1.76	-1.6
HQ005370Hepatitis_D_virus_genotype_1complete_genome_Turkey
ID	POSITION	LENGTH	SCORE	ABS_SCORE	SEQUENCE	SUB_SCORE
1	300	26	-1.69231	1.69231	CCCCACATAGCAGCTCCCGAGCCCCC	-1.6	-1.6
2	388	33	-1.42424	1.42424	CTTCCCGATTCCGTCCATCCCCCACCCCGAGAG	-1.6	-1.72	-1.88	-2.04	-1.88	-1.76	-1.6	-1.64	-1.52
3	773	26	1.65385	1.65385	GGGGAGAGAAGGGAGGATCGGATGGG	1.6	1.56
4	825	29	-1.55172	1.55172	AGTCCCCCTCGTGTCCAGCCCATCCCCGT	-1.52	-1.68	-1.88	-1.84	-1.68
5	1459	25	-1.52	1.52	TCCCGCCCCCCAAGCCCGAGCATGA	-1.52
HQ005371Hepatitis_D_virus_genotype_1complete_genome_Turkey
ID	POSITION	LENGTH	SCORE	ABS_SCORE	SEQUENCE	SUB_SCORE
1	342	27	1.48148	1.48148	GAAGGGGGTGCTAGGACCGTGGGGGAC	1.68	1.64	1.56
2	388	33	-1.54545	1.54545	TCCTCCCGATTCCGTCCATCCCCACCCCCTGAG	-1.56	-1.72	-1.8	-1.88	-2.04	-1.92	-1.76	-1.64	-1.56
3	773	26	1.61538	1.61538	GGGGAGAAAAGGGAGGATCGGATGGG	1.56	1.52
4	825	32	-1.5625	1.5625	GTTTCCCCTCACGTCCAGCCCCTCCCCGGTCC	-1.68	-1.92	-2.08	-2	-1.92	-1.76	-1.68	-1.6
HQ005372Hepatitis_D_virus_genotype_1complete_genome_Turkey
ID	POSITION	LENGTH	SCORE	ABS_SCORE	SEQUENCE	SUB_SCORE
1	337	30	1.6	1.6	CGAGGGGGGAGCTAGGAGCGTAGGGGGGCC	1.6	1.84	1.96	2.12	1.88	1.64
2	386	32	-1.59375	1.59375	CCTCCCGATTCCGTCCATCCCTCCCCCCAAGA	-1.6	-1.68	-1.76	-1.92	-1.8	-1.68	-1.52	-1.56
3	762	26	1.65385	1.65385	GGGGAGAGAAGGGAGGATCGGATGGG	1.6	1.56
4	814	32	-1.53125	1.53125	GTTTCCCCTCACGTCCAGCCCCTCCCCGTGTC	-1.68	-1.92	-2.08	-2.04	-2.04	-1.84	-1.68	-1.56
5	1629	26	1.46154	1.46154	TGGAAGGGGAAAGAGGATGGGTGGAA	1.52	1.52
HW649776Hepatitis_D_virus_genotype_1complete_genome
ID	POSITION	LENGTH	SCORE	ABS_SCORE	SEQUENCE	SUB_SCORE
1	556	30	1.5	1.5	CGAGGGGGGTGGCTAGGAACGCGGGGGACC	1.64	1.88	2	2	1.76	1.52
2	612	29	-1.34483	1.34483	ATGTCCGATCATCTCCCTCCCCCCCGAGT	-1.64	-1.6	-1.6	-1.6	-1.6
3	621	30	-1.36667	1.36667	CATCTCCCTCCCCCCCGAGTGTCGCCCAGG	-1.56	-1.64	-1.76	-1.76	-1.64	-1.56
4	992	25	1.52	1.52	GGGGAGAAAAGGGAGGATCGGCTGG	1.52
5	1044	32	-1.5625	1.5625	GTTTCCCCTCACGTCCAGCCCCTCCCCGGTCC	-1.68	-1.92	-2.08	-2	-1.92	-1.76	-1.68	-1.6
HW649777Hepatitis_D_virus_genotype_2complete_genome
ID	POSITION	LENGTH	SCORE	ABS_SCORE	SEQUENCE	SUB_SCORE
1	632	34	-1.41176	1.41176	CACTCCTTCCCCCCTGCGGGCCCCCCCATAAGAT	-1.64	-1.76	-1.92	-1.88	-1.88	-1.8	-1.72	-1.68	-1.68	-1.52
2	1424	28	-1.35714	1.35714	GCTCCCTCCCCGTCCTTCCCTTTTCTTA	-1.52	-1.56	-1.52	-1.52
HW649778Hepatitis_D_virus_genotype_3complete_genome
ID	POSITION	LENGTH	SCORE	ABS_SCORE	SEQUENCE	SUB_SCORE
1	39	25	1.52	1.52	GGGGGTCCGAAATCGAGAGCGGGGG	1.52
2	562	25	1.64	1.64	GGGAACAGGGGGAGATCGACCGGGG	1.64
JX888098Hepatitis_D_virus_genotype_1complete_genome_Nigeria__2004
ID	POSITION	LENGTH	SCORE	ABS_SCORE	SEQUENCE	SUB_SCORE
1	386	31	1.67742	1.67742	GATGGGGGGAGATGCTAGGAGTTGGGGGAGA	1.56	1.68	1.84	2	1.84	1.72	1.56
2	562	32	1.5625	1.5625	GGAGGAGGGAGCTAGGAGCGTGGGGGGGCCGG	1.52	1.6	1.68	1.84	1.68	1.52	1.6	1.56
3	574	25	1.52	1.52	TAGGAGCGTGGGGGGGCCGGTGGAG	1.52
4	581	27	1.44444	1.44444	GTGGGGGGGCCGGTGGAGCCATGGGAT	1.56	1.52	1.52
5	609	48	-1.5	1.5	CTCCTCCCGATTCCGTCCATCCCCCCCCCCAGGAGGTCCCCCCAGGAA	-1.6	-1.72	-1.88	-1.96	-2.04	-2.2	-2.08	-1.88	-1.68	-1.72	-1.64	-1.56	-1.56	-1.64	-1.72	-1.92	-2.08	-2.16	-2.24	-2.24	-2.16	-1.92	-1.76	-1.6
6	995	26	1.65385	1.65385	GGGGAGAGAAGGGAGGATCGGATGGG	1.6	1.56
7	1042	27	-1.74074	1.74074	CCCCGTCCTCCCGTCACGTCCAGCCCC	-1.56	-1.56	-1.56
8	1047	30	-1.53333	1.53333	TCCTCCCGTCACGTCCAGCCCCTCCCCGTG	-1.6	-1.76	-1.84	-1.72	-1.72	-1.56
JX888099Hepatitis_D_virus_genotype_1complete_genome_Nigeria__2006
ID	POSITION	LENGTH	SCORE	ABS_SCORE	SEQUENCE	SUB_SCORE
1	391	31	1.67742	1.67742	GATGGGGGGAGATGCTAGGAGTAGGGGGAGA	1.56	1.68	1.84	2	1.84	1.72	1.56
2	565	25	1.52	1.52	GAGGGGGGAGCTAGGARCGCGRGGG	1.52
3	567	25	1.56	1.56	GGGGGGAGCTAGGARCGCGRGGGAG	1.56
4	612	34	-1.5	1.5	TCCTCCCGATTCCGTCCATCCCCACCCCCAAGAG	-1.56	-1.72	-1.8	-1.88	-2.04	-1.92	-1.8	-1.64	-1.68	-1.56
5	996	26	1.61538	1.61538	GGGGAGAAAAGGGAGGATCGGATGGG	1.56	1.52
6	1049	29	-1.48276	1.48276	CTTCCCGTCACGTCCAGCCCCTCCCCGTG	-1.64	-1.76	-1.72	-1.72	-1.56
JX888100Hepatitis_D_virus_genotype_1complete_genome_Nigeria__2006
ID	POSITION	LENGTH	SCORE	ABS_SCORE	SEQUENCE	SUB_SCORE
1	41	28	1.35714	1.35714	CGAAGGGGACGAGTGGGGAGAAGGGCGC	1.68	1.72	1.72	1.56
2	526	26	-1.61538	1.61538	CCCCACATAGCAGCTCCCGGACCCCC	-1.52	-1.52
3	561	34	1.61765	1.61765	GACCGGGGGGGAGTTTGGAGCGCGGGGGGGACCG	1.52	1.64	1.8	2.04	2.28	2.28	2.12	1.88	1.64	1.52
4	583	26	1.46154	1.46154	CGGGGGGGACCGTCGGGTCCGTGGGA	1.52	1.56
5	610	33	-1.60606	1.60606	GCCCTTCCCGATTCCGTCCATCCCCACCCCCGG	-1.56	-1.6	-1.64	-1.68	-1.72	-1.88	-2.04	-1.8	-1.56
6	624	34	-1.5	1.5	CGTCCATCCCCACCCCCGGGTGTCCCCCCAGGAA	-1.56	-1.64	-1.84	-2	-2.08	-2	-1.92	-1.84	-1.68	-1.52
7	995	26	1.61538	1.61538	GGGGAGAAAAGGGAGGATCGGATGGG	1.56	1.52
8	1047	28	-1.60714	1.60714	ATCCCCTCTCACGTCCAACCCATCCCCG	-1.56	-1.72	-1.88	-1.64
JX888101Hepatitis_D_virus_genotype_1complete_genome_Nigeria__2006
ID	POSITION	LENGTH	SCORE	ABS_SCORE	SEQUENCE	SUB_SCORE
1	43	28	1.42857	1.42857	GAAGGGGGCGAAGGAGGGAAGGAAGATG	1.56	1.52	1.52	1.56
2	79	25	1.52	1.52	GGGGTTACCTGGTAAAGAGAGGGGG	1.52
3	522	26	-1.61538	1.61538	CCCCACATAGCAGCTCCCGGACCCCC	-1.52	-1.52
4	559	32	1.71875	1.71875	CCGGGGGGGACGCTTGGAGCGCGGGGGGGACG	1.56	1.8	2.04	2.04	2.04	1.88	1.68	1.56
5	609	30	-1.6	1.6	CTTCCCGATTCCGCCCATCCCTACCCCCAG	-1.52	-1.64	-1.8	-1.96	-1.84	-1.64
6	620	34	-1.58824	1.58824	CGCCCATCCCTACCCCCAGGAAGTCCCCCCAGGA	-1.52	-1.6	-1.8	-1.84	-1.88	-1.92	-1.92	-1.84	-1.64	-1.52
7	988	30	1.56667	1.56667	TCTGGGGAGAGAAGGGAGGGTCGGATGGGA	1.52	1.52	1.68	1.8	1.76	1.6
8	1042	35	-1.51429	1.51429	GATCGCCCCTCACGTCCAGCCCCTCCCCGATCCGA	-1.56	-1.76	-1.92	-2.08	-2	-2.04	-1.88	-1.8	-1.72	-1.52	-1.52
9	1412	27	-1.44444	1.44444	AGCCCCATCCCCGTCCTTATCCTTCTT	-1.56	-1.56	-1.6
JX888102Hepatitis_D_virus_genotype_6complete_genome_Nigeria__2006
ID	POSITION	LENGTH	SCORE	ABS_SCORE	SEQUENCE	SUB_SCORE
1	36	34	1.32353	1.32353	CGACGAAGGGATCGGGGATTTGGGGAGGAAAGAG	1.56	1.64	1.68	1.76	1.8	1.76	1.76	1.8	1.68	1.6
2	56	26	1.46154	1.46154	TGGGGAGGAAAGAGCCCGAGGGGGGT	1.52	1.52
3	393	26	1.53846	1.53846	AGGGGGAGATGCTAGGAGTCTGGGGC	1.64	1.6
4	515	27	-1.51852	1.51852	GCCAAGCCCCTCCATGCCCCGCTCCAC	-1.6	-1.68	-1.64
5	611	25	-1.56	1.56	CCGCTTCTCCACACTCCTTCCCCCC	-1.56
6	624	31	-1.41935	1.41935	CTCCTTCCCCCCTGCGGGCTCCCCCCATAAG	-1.64	-1.76	-1.76	-1.68	-1.6	-1.6	-1.56
7	990	40	1.25	1.25	CGAGGAGTGGAAGGCGGGGAGGGCGGGGAGGAGTGTTACC	1.6	1.8	1.92	2.08	2	2	2.08	2.04	2.08	2	1.96	1.96	1.96	1.88	1.64	1.52
8	1048	26	-1.46154	1.46154	TCCCCTCACGTCCAGCCCATCTCCCG	-1.56	-1.52
9	1414	29	-1.34483	1.34483	AGCTCCCTCCCCATCCTTTCCCTTTCTTA	-1.52	-1.56	-1.6	-1.56	-1.56
JX888103Hepatitis_D_virus_genotype_5complete_genome_Nigeria__2006
ID	POSITION	LENGTH	SCORE	ABS_SCORE	SEQUENCE	SUB_SCORE
1	572	28	1.42857	1.42857	AGCGGGGGGACTTGGAACACGAGGGGAC	1.52	1.68	1.64	1.6
2	630	28	-1.57143	1.57143	TCCCGCTCTCCACACTCCTTCCCCCCGC	-1.6	-1.76	-1.6	-1.52
3	640	35	-1.34286	1.34286	CACACTCCTTCCCCCCGCGGGCCCCCCAATTCAGA	-1.56	-1.64	-1.8	-1.76	-1.76	-1.72	-1.72	-1.68	-1.6	-1.56	-1.56
4	999	30	1.46667	1.46667	CGAGGAGTGGAAGGCGGGGAGGCGGGGTTC	1.56	1.76	1.88	1.88	1.8	1.6
5	1009	25	1.52	1.52	AAGGCGGGGAGGCGGGGTTCCCGGG	1.52
6	1424	28	-1.35714	1.35714	GCTCCCTCCCCGTCCTTCCCTTTTCTTA	-1.52	-1.56	-1.52	-1.52
JX888104Hepatitis_D_virus_genotype_1complete_genome_Nigeria__2006
ID	POSITION	LENGTH	SCORE	ABS_SCORE	SEQUENCE	SUB_SCORE
1	558	30	1.66667	1.66667	CGAGGGGGGAGCTAGGAGCGCGGGGGGAGC	1.72	1.96	2.08	2.08	1.96	1.72
2	609	29	-1.58621	1.58621	CTCCCGATTCCGTCCATCCCTTCCCCCAA	-1.52	-1.6	-1.76	-1.64	-1.52
3	620	35	-1.45714	1.45714	GTCCATCCCTTCCCCCAAAAGTTCCCCCCAGGAAT	-1.56	-1.76	-1.92	-2	-2.08	-2.08	-2	-1.8	-1.68	-1.56	-1.56
4	992	26	1.61538	1.61538	GGGGAGAAAAGGGAGGATCGGATGGG	1.56	1.52
5	1045	29	-1.48276	1.48276	CTTCCCGTCACGTCCAGCCCCTCCCCGTG	-1.64	-1.76	-1.72	-1.72	-1.56
6	1413	28	-1.46429	1.46429	AGCCCCCTCTTCACCCCTGTCCTTCTTT	-1.64	-1.64	-1.68	-1.52
JX888105Hepatitis_D_virus_genotype_1complete_genome_Nigeria__2006
ID	POSITION	LENGTH	SCORE	ABS_SCORE	SEQUENCE	SUB_SCORE
1	78	25	1.56	1.56	GGGGATGGATCGCAAAGGTGCGGGG	1.56
2	184	25	1.52	1.52	GGAATGGGAAAGGGGAAGGTGGAAG	1.52
3	192	30	1.66667	1.66667	AAAGGGGAAGGTGGAAGAGAAAGGGGCGGG	1.52	1.68	1.64	1.76	1.72	1.68
4	391	31	1.64516	1.64516	GATGGGGGGAGATGCTAGGAGTCGGGGGAGA	1.52	1.64	1.8	1.96	1.8	1.68	1.52
5	558	25	1.52	1.52	AAGGACCGAGGGGGGGACTTGGGAG	1.52
6	560	25	1.52	1.52	GGACCGAGGGGGGGACTTGGGAGCG	1.52
7	562	34	1.5	1.5	ACCGAGGGGGGGACTTGGGAGCGTGGGGGAACCG	1.52	1.68	1.92	2.16	2.28	2.28	2.12	1.88	1.64	1.52
8	613	31	-1.48387	1.48387	TCTTCCCGATTCCGCCCATCCCTCCCCCAGG	-1.52	-1.68	-1.8	-1.96	-1.96	-1.76	-1.56
9	1049	29	-1.48276	1.48276	TCGCCCCTCACGTCCAGTCCCTCCCCGTG	-1.64	-1.8	-1.72	-1.76	-1.56
JX888106Hepatitis_D_virus_genotype_5complete_genome_Nigeria__2006
ID	POSITION	LENGTH	SCORE	ABS_SCORE	SEQUENCE	SUB_SCORE
1	629	28	-1.57143	1.57143	TCCCGCTCTCCACACTCCTTCCCCCCGC	-1.6	-1.76	-1.6	-1.52
2	639	35	-1.34286	1.34286	CACACTCCTTCCCCCCGCGGGCCCCCCAATTCAGA	-1.56	-1.64	-1.8	-1.76	-1.76	-1.72	-1.72	-1.68	-1.6	-1.56	-1.56
3	998	30	1.46667	1.46667	CGAGGAGTGGAAGGCGGGGAGGCGGGGTTC	1.56	1.76	1.88	1.88	1.8	1.6
4	1423	28	-1.35714	1.35714	GCTCCCTCCCCGTCCTTCCCTTTTCTTA	-1.52	-1.56	-1.52	-1.52
JX888107Hepatitis_D_virus_genotype_5complete_genome_Nigeria__2006
ID	POSITION	LENGTH	SCORE	ABS_SCORE	SEQUENCE	SUB_SCORE
1	575	28	1.46429	1.46429	AGTGGGGGGACTTGGAACACGAGGGGAC	1.56	1.72	1.68	1.6
2	633	27	-1.55556	1.55556	TCCCGTTCTCCACACTCCTTCCCCCCG	-1.56	-1.72	-1.56
3	643	35	-1.34286	1.34286	CACACTCCTTCCCCCCGCGGGCCCCCCAATTCAGA	-1.56	-1.64	-1.8	-1.76	-1.76	-1.72	-1.72	-1.68	-1.6	-1.56	-1.56
4	1003	28	1.60714	1.60714	GAGGAGTGGAAGGCGGGGAGACGGGGTT	1.64	1.76	1.76	1.68
5	1427	28	-1.35714	1.35714	GCTCCCTCCCCGTCCTTCCCTTTTCTTA	-1.52	-1.56	-1.52	-1.52
6	1688	25	-1.52	1.52	CAGCTTGCCGTTCGCCCCCAGCCCC	-1.52
JX888108Hepatitis_D_virus_genotype_1complete_genome_Chad__2007
ID	POSITION	LENGTH	SCORE	ABS_SCORE	SEQUENCE	SUB_SCORE
1	190	25	1.52	1.52	AGGAGGGAAGGTGGAAAAGAAGGGG	1.52
2	192	27	1.62963	1.62963	GAGGGAAGGTGGAAAAGAAGGGGCGGG	1.52	1.56	1.68
3	390	25	1.52	1.52	GGGGGGAGATGCTAGGAGTTGGAGG	1.52
4	561	32	1.625	1.625	CGGAGGGGGAGCTTAGAGCGCGGGGGGGGCCG	1.56	1.8	1.88	1.96	2.12	1.88	1.64	1.52
5	582	25	1.52	1.52	GGGGGGGGCCGCTAGGAGCCATGGG	1.52
6	611	32	-1.5	1.5	TCTTCCCGATTCCGWCCATCCCCCCCCCAGGA	-1.6	-1.76	-1.88	-2.04	-2.04	-1.84	-1.64	-1.52
7	997	28	1.67857	1.67857	TGGGGAGAAAAGGGAGGTTCGGGTGGGA	1.64	1.76	1.72	1.56
8	1049	31	-1.58065	1.58065	GGTCCCCCCTCGTGTCTAGCCCCTCCCCGTG	-1.56	-1.8	-2.04	-2.2	-2	-1.84	-1.64
JX888109Hepatitis_D_virus_genotype_1complete_genome_Chad__2007
ID	POSITION	LENGTH	SCORE	ABS_SCORE	SEQUENCE	SUB_SCORE
1	195	27	1.48148	1.48148	GAGGAAGGCGAAGAGAAGGGGCGGGGC	1.52	1.64	1.56
2	392	27	1.51852	1.51852	AGGAGGGGATGCTAGGAGTTAGGGGCG	1.64	1.6	1.56
3	525	26	-1.61538	1.61538	CCCCACATAGCAGCTCCCGGACCCCC	-1.52	-1.52
4	559	36	1.58333	1.58333	GACCGAGGGGGGGGCTAGGAGCGCGGGGGGGACCGC	1.52	1.6	1.76	2	2.24	2.36	2.52	2.36	2.12	1.88	1.76	1.52
5	612	33	-1.42424	1.42424	CTTCCCGATTCCGTCCGACCCCACCCCCGAGAG	-1.56	-1.68	-1.84	-2	-1.84	-1.72	-1.56	-1.6	-1.52
6	623	35	-1.54286	1.54286	CGTCCGACCCCACCCCCGAGAGGTCCCCCCAGGAA	-1.52	-1.6	-1.8	-1.96	-2.04	-2.12	-2.16	-2.08	-1.84	-1.68	-1.52
7	996	26	1.65385	1.65385	GGGGAGAGAAGGGTGGATCGGATGGG	1.6	1.56
8	1043	37	-1.67568	1.67568	CCGCGTTCCCCCCTCACGTCCAGCCCCTCCCCGTGTC	-1.56	-1.64	-1.72	-1.76	-1.88	-2.08	-2.24	-2.4	-2.2	-2.04	-1.84	-1.68	-1.56
9	1416	29	-1.37931	1.37931	GAGCCCCCCCATCGCCCTTCTCCTTCTTT	-1.56	-1.68	-1.68	-1.72	-1.56
JX888110Hepatitis_D_virus_genotype_1complete_genome_Central_African_Republic__2009
ID	POSITION	LENGTH	SCORE	ABS_SCORE	SEQUENCE	SUB_SCORE
1	574	30	1.63333	1.63333	CGGAGGGGGAGCTAGGAGCGCGGGGGGAGC	1.68	1.92	2	1.92	1.96	1.72
2	624	45	-1.4	1.4	CTTCCCGATTCCGTCCTACCCCTCCCCCAGGAAGTCCCCCAGGAA	-1.6	-1.72	-1.88	-2.04	-1.92	-1.72	-1.52	-1.56	-1.56	-1.52	-1.52	-1.6	-1.68	-1.88	-2.04	-2.12	-2.04	-1.96	-1.88	-1.72	-1.56
3	1008	26	1.61538	1.61538	GGGGAGAAAAGGGWGGATCGGATGGG	1.56	1.52
4	1061	29	-1.48276	1.48276	CTTCCCGTCACGTCCAGCCCCTCCCCGTG	-1.64	-1.76	-1.72	-1.72	-1.56
JX888111Hepatitis_D_virus_genotype_1complete_genome_Central_African_Republic__2009
ID	POSITION	LENGTH	SCORE	ABS_SCORE	SEQUENCE	SUB_SCORE
1	200	25	1.52	1.52	AGGAGGGAAGGTGGAAAAGAAGGGG	1.52
2	202	27	1.62963	1.62963	GAGGGAAGGTGGAAAAGAAGGGGCGGG	1.52	1.56	1.68
3	399	27	1.44444	1.44444	ATGGGGGAGGATGCTAGGAGTAGGGAG	1.52	1.52	1.56
4	573	28	1.71429	1.71429	GAGGGGCGGAGCTTGGAGCGCGGGGGGA	1.6	1.72	1.88	1.72
5	623	29	-1.58621	1.58621	CCTCCCGATACCGTCCATCCCTCCCCCAG	-1.6	-1.68	-1.76	-1.76	-1.56
6	1009	26	1.61538	1.61538	GGGGAGAAAAGGGAGGATCGGTTGGG	1.56	1.52
7	1062	27	-1.62963	1.62963	TCCCCTCTCACGTCCAGCCCGTCCCCG	-1.64	-1.8	-1.6
JX888112Hepatitis_D_virus_genotype_1complete_genome_Central_African_Republic__2009
ID	POSITION	LENGTH	SCORE	ABS_SCORE	SEQUENCE	SUB_SCORE
1	570	32	1.625	1.625	CGGAGGGGGAGCTAGGAGCGCGGGGAGGGCAG	1.68	1.76	1.8	1.84	1.96	1.76	1.6	1.52
2	591	25	1.52	1.52	GGGGAGGGCAGGTGGAGCCATGGGA	1.52
3	621	28	-1.64286	1.64286	CTCCCGATTCCGTCCATCCCTTCCCCCA	-1.52	-1.6	-1.76	-1.64
4	633	32	-1.5	1.5	TCCATCCCTTCCCCCAGAAGGTCCCCCCAGGA	-1.6	-1.76	-1.84	-1.92	-1.92	-1.84	-1.64	-1.52
5	1004	26	1.61538	1.61538	GGGGAGAAAAGGGAGGATCGGATGGG	1.56	1.52
6	1047	40	-1.7	1.7	GAATCCCCTGTCCCCCCTCGTGTCCAGCCCCTCCCCGTGT	-1.56	-1.68	-1.64	-1.8	-1.96	-1.96	-1.96	-1.8	-1.8	-1.96	-2.16	-2.32	-2.12	-1.96	-1.76	-1.6
JX888113Hepatitis_D_virus_genotype_1complete_genome_Central_African_Republic__2009
ID	POSITION	LENGTH	SCORE	ABS_SCORE	SEQUENCE	SUB_SCORE
1	207	25	1.52	1.52	GGAAGACGAGGGAAAAAGGGGCGGG	1.52
2	400	29	1.44828	1.44828	GACGGGGGGAGAYGCTAGGAGTGGGAGGC	1.56	1.52	1.6	1.72	1.52
3	573	30	1.63333	1.63333	CGAGGGGGGAGCTTGGAGCGCGGGGGGAAC	1.72	1.96	2.08	2.08	1.92	1.68
4	621	50	-1.56	1.56	CTCCTCCCGATTCCGTCCATCCCCCCCCCCCCGAGAGGTTCCCCCAGGAA	-1.6	-1.72	-1.88	-1.96	-2.04	-2.2	-2.24	-2.28	-2.12	-2.16	-2.12	-2.12	-2.04	-1.88	-1.8	-1.84	-2	-2.08	-2.16	-2.32	-2.48	-2.32	-2.08	-1.84	-1.68	-1.52
5	1009	26	1.65385	1.65385	GGGGAGAGAAGGGAGGATCGGATGGG	1.6	1.56
6	1056	37	-1.67568	1.67568	CCGCGATCCCCCCTCACGTCCAGCCCCTCCCCGWGTC	-1.56	-1.64	-1.72	-1.76	-1.88	-2.08	-2.24	-2.4	-2.2	-2.04	-1.84	-1.68	-1.56
7	1354	26	-1.46154	1.46154	ATCTCCCCCTGGAGGTCCCCTTCCCA	-1.52	-1.52
KC590319Hepatitis_D_virus_genotype_3complete_genome_Brazil__10-Jun-2011
ID	POSITION	LENGTH	SCORE	ABS_SCORE	SEQUENCE	SUB_SCORE
KF660598Hepatitis_D_virus_genotype_2complete_genome_Viet_Nam
ID	POSITION	LENGTH	SCORE	ABS_SCORE	SEQUENCE	SUB_SCORE
1	558	27	1.59259	1.59259	GAGGGGGGTGGCTAGGAACCCGGGGGA	1.56	1.68	1.68
2	605	47	-1.3617	1.3617	TCCTCCCGATGTCCGTCCAACCCCCTCCCCCCGAGTGTCGCCCAGGA	-1.52	-1.52	-1.6	-1.68	-1.84	-1.88	-1.92	-1.96	-1.96	-1.96	-1.92	-1.96	-1.92	-1.84	-1.8	-1.8	-1.92	-1.96	-2	-2	-1.92	-1.68	-1.52
3	987	38	1.34211	1.34211	AGGAGTGGAAGGCGTTGTTGGGGGGGAGATGGGTGTAC	1.52	1.68	1.6	1.56	1.56	1.52	1.64	1.68	1.72	1.72	1.76	1.68	1.6	1.56
4	1006	26	1.65385	1.65385	GGGGGGGAGATGGGTGTACCTACGGG	1.6	1.56
5	1041	30	-1.56667	1.56667	TTTCCCCTGATGTCCAGTCCCTCCCCCGTC	-1.52	-1.68	-1.84	-1.8	-1.64	-1.56
6	1407	31	-1.25806	1.25806	GGAGCCCCCTCCCCGTCCTTCCCTTTTCTGA	-1.56	-1.72	-1.88	-1.92	-1.96	-1.76	-1.6
KF660599Hepatitis_D_virus_genotype_2complete_genome_Viet_Nam
ID	POSITION	LENGTH	SCORE	ABS_SCORE	SEQUENCE	SUB_SCORE
1	37	35	1.42857	1.42857	CGGGAGAAGAGGGCGAAGTGGGGAGGGGGAGATCC	1.56	1.8	1.84	1.88	1.92	1.92	1.92	1.92	1.92	1.76	1.64
2	389	28	1.53571	1.53571	GATGGGGGGAGATGCTAGGAGTGGGCGG	1.6	1.52	1.6	1.68
3	552	28	1.39286	1.39286	GAAGTGACGGGGGGGGGTCACTAGGAAC	1.6	1.56	1.56	1.52
4	558	31	1.70968	1.70968	ACGGGGGGGGGTCACTAGGAACACGGGGGAC	1.56	1.72	1.92	1.92	1.92	1.76	1.52
5	614	31	-1.70968	1.70968	CCACCCTCCCAACACACTCCTTCCCCCCTGC	-1.64	-1.72	-1.8	-1.96	-1.84	-1.68	-1.6
6	631	27	-1.48148	1.48148	TCCTTCCCCCCTGCGGGGCCCCCCCAT	-1.6	-1.6	-1.52
7	995	38	1.31579	1.31579	AGGAGTGGAAGGCGTTGTTGGGGGGGAGATGGGCGTAC	1.52	1.68	1.6	1.56	1.56	1.52	1.64	1.68	1.72	1.68	1.72	1.64	1.56	1.52
8	1014	26	1.61538	1.61538	GGGGGGGAGATGGGCGTACCTACGGG	1.56	1.52
9	1049	30	-1.56667	1.56667	TTTCCCCTGATGTCCAGTCCCTCCCCCGTC	-1.52	-1.68	-1.84	-1.8	-1.64	-1.56
10	1415	31	-1.25806	1.25806	GGAGCCCCCTCCCCGTCCTTCCCTTTTCTGA	-1.56	-1.72	-1.88	-1.92	-1.96	-1.76	-1.6
KF660600Hepatitis_D_virus_genotype_1complete_genome_Viet_Nam
ID	POSITION	LENGTH	SCORE	ABS_SCORE	SEQUENCE	SUB_SCORE
1	559	27	1.59259	1.59259	GAGGGGGGTGGCTAGGAACCCGGGGGA	1.56	1.68	1.68
2	606	47	-1.3617	1.3617	TCCTCCCGATGTCCGTCCAACCCCCTCCCCCCGAGTGTCGCCCAGGA	-1.52	-1.52	-1.6	-1.68	-1.84	-1.88	-1.92	-1.96	-1.96	-1.96	-1.92	-1.96	-1.92	-1.84	-1.8	-1.8	-1.92	-1.96	-2	-2	-1.92	-1.68	-1.52
3	993	25	1.52	1.52	GGGGAGAAAAGGGAGGATCGGCTGG	1.52
4	1045	32	-1.59375	1.59375	GTCTCCCCTCAGGTCCAGCCCCCCCCCGGTCC	-1.72	-1.96	-2.12	-2	-1.92	-1.76	-1.68	-1.6
KF660601Hepatitis_D_virus_genotype_1complete_genome_Viet_Nam
ID	POSITION	LENGTH	SCORE	ABS_SCORE	SEQUENCE	SUB_SCORE
1	194	25	1.52	1.52	AGGTAGGTGGAAAAGAAGGGGTGGG	1.52
2	518	28	-1.67857	1.67857	TCCCCACATAGCAGCCCCCGGAGCCCCT	-1.56	-1.72	-1.72	-1.56
3	557	29	1.48276	1.48276	CGAGGGGGGTGGCTAGGAACGCGGGGAAC	1.64	1.88	1.84	1.84	1.6
4	622	27	-1.59259	1.59259	CCATCCCTTCCCCCCGAGTGTCGCCCA	-1.6	-1.64	-1.56
5	1039	26	-1.61538	1.61538	CCTGGCCTCCCCTCACGTCCAGCCCC	-1.52	-1.56
6	1042	33	-1.57576	1.57576	GGCCTCCCCTCACGTCCAGCCCCTCCCCGGTCC	-1.6	-1.84	-2.08	-2.16	-2	-1.92	-1.76	-1.68	-1.6
KF660602Hepatitis_D_virus_genotype_1complete_genome_Viet_Nam
ID	POSITION	LENGTH	SCORE	ABS_SCORE	SEQUENCE	SUB_SCORE
1	194	25	1.52	1.52	AGGTAGGTGGAAAAGAAGGGGTGGG	1.52
2	518	28	-1.67857	1.67857	TCCCCACATAGCAGCCCCCGGAGCCCCT	-1.56	-1.72	-1.72	-1.56
3	557	30	1.5	1.5	CGAGGGGGGTGGCTAGGAACGCGGGGGACC	1.64	1.88	2	2	1.76	1.52
4	622	27	-1.59259	1.59259	CCATCCCTTCCCCCCGAGTGTCGCCCA	-1.6	-1.64	-1.56
5	1039	26	-1.61538	1.61538	CCTGGCCTCCCCTCACGTCCAGCCCC	-1.52	-1.56
6	1042	33	-1.57576	1.57576	GGCCTCCCCTCACGTCCAGCCCCTCCCCGGTCC	-1.6	-1.84	-2.08	-2.16	-2	-1.92	-1.76	-1.68	-1.6
KJ744214Hepatitis_D_virus_genotype_1complete_genome_Iran__Mar-2008
ID	POSITION	LENGTH	SCORE	ABS_SCORE	SEQUENCE	SUB_SCORE
1	564	28	1.42857	1.42857	CGAGGGGGGAGCTTCGAACGGAGGGGAC	1.52	1.76	1.72	1.64
2	618	27	-1.74074	1.74074	CCCGTTCCGTCCGAACCCACCTCCCCC	-1.56	-1.6	-1.64
3	622	26	-1.5	1.5	TTCCGTCCGAACCCACCTCCCCCGCA	-1.56	-1.56
4	1051	33	-1.51515	1.51515	GGTTCCCCCTGACGTCCAGCCCCTCCCCGGTCC	-1.52	-1.76	-2	-2.16	-2.08	-1.84	-1.68	-1.6	-1.52
KJ744215Hepatitis_D_virus_genotype_1complete_genome_Iran__Jun-2006
ID	POSITION	LENGTH	SCORE	ABS_SCORE	SEQUENCE	SUB_SCORE
1	194	26	1.61538	1.61538	GAGGACGGATGGAAGAGAAGGGGGGG	1.52	1.64
2	220	25	-1.52	1.52	CCCCCCCGATCCGAATGGCCCGACC	-1.52
3	613	32	-1.5	1.5	TTCTCCCGATTCCGTCCATCCCCCCCCCAGGA	-1.6	-1.76	-1.92	-2.04	-2.04	-1.84	-1.64	-1.52
4	1049	33	-1.51515	1.51515	GGTTCCCCCTGACGTCCAGCCCCTCCCCGGTCC	-1.52	-1.76	-2	-2.16	-2.08	-1.84	-1.68	-1.6	-1.52
KJ744216Hepatitis_D_virus_genotype_1complete_genome_Iran__Jun-2007
ID	POSITION	LENGTH	SCORE	ABS_SCORE	SEQUENCE	SUB_SCORE
1	195	26	1.61538	1.61538	GAGGACGGATGGAAGAGAAGGGGGGG	1.52	1.64
2	221	25	-1.56	1.56	CCCCCCCGATCCGAATGGCCCAACC	-1.56
3	613	33	-1.57576	1.57576	CCTCTCCCGATTCCGTCCATCCCCCCCCCAGGA	-1.6	-1.68	-1.76	-1.92	-2.04	-2.04	-1.84	-1.64	-1.52
4	1050	33	-1.51515	1.51515	GGTTCCCCCTGACGTCCAGCCCCTCCCCGGTCC	-1.52	-1.76	-2	-2.16	-2.08	-1.84	-1.68	-1.6	-1.52
KJ744217Hepatitis_D_virus_genotype_1complete_genome_Iran__Jun-2008
ID	POSITION	LENGTH	SCORE	ABS_SCORE	SEQUENCE	SUB_SCORE
1	194	26	1.61538	1.61538	GAGGACGGATGGAAGAGAAGGGGGGG	1.52	1.64
2	612	32	-1.5	1.5	TTCTCCCGATTCCGTCCATCCCCCCCCCAGGA	-1.6	-1.76	-1.92	-2.04	-2.04	-1.84	-1.64	-1.52
3	1048	33	-1.51515	1.51515	GGTTCCCCCTGACGTCCAGCCCCTCCCCGGTCC	-1.52	-1.76	-2	-2.16	-2.08	-1.84	-1.68	-1.6	-1.52
KJ744218Hepatitis_D_virus_genotype_1complete_genome_Iran__May-2006
ID	POSITION	LENGTH	SCORE	ABS_SCORE	SEQUENCE	SUB_SCORE
1	566	28	1.46429	1.46429	CGAGGGGGGAGCTTGGGACCCGGGGGAC	1.56	1.8	1.76	1.68
2	614	32	-1.59375	1.59375	CCTCCCGATTCCGTCCAATCCCCACCCCCGAG	-1.56	-1.64	-1.72	-1.88	-1.92	-1.76	-1.64	-1.56
3	996	26	1.61538	1.61538	GGGGAGAAAAGGGTGGATCGGATGGG	1.56	1.52
4	1049	31	-1.54839	1.54839	GTGCCCCTCACGTCCAGCCCCTCCCCGGTCC	-1.76	-2.04	-1.96	-1.92	-1.76	-1.68	-1.6
KJ744220Hepatitis_D_virus_genotype_1complete_genome_Iran__Aug-2007
ID	POSITION	LENGTH	SCORE	ABS_SCORE	SEQUENCE	SUB_SCORE
1	565	27	1.48148	1.48148	GAGGGGGGTGGCTTGGAACGCAGGGAA	1.6	1.56	1.56
2	1001	25	1.52	1.52	GGGGAGAAAAGGGAGGATCGGCTGG	1.52
3	1053	32	-1.5625	1.5625	GCTTCCCCTTACGTCCAGCCCCTCCCCGGTCC	-1.68	-1.92	-2.04	-1.96	-1.88	-1.72	-1.64	-1.56
KJ744221Hepatitis_D_virus_genotype_1complete_genome_Iran__Sep-2007
ID	POSITION	LENGTH	SCORE	ABS_SCORE	SEQUENCE	SUB_SCORE
1	563	27	1.48148	1.48148	GAGGGGGGTGGCTTGGAACGCAGGGAA	1.6	1.56	1.56
2	998	26	1.65385	1.65385	GGGGAGAGAAGGGTGGATCGGATGGG	1.6	1.56
3	1052	26	-1.46154	1.46154	TTCCTCTTACGTCCAGCCCCTCCCCG	-1.6	-1.52
KJ744222Hepatitis_D_virus_genotype_1complete_genome_Iran__Apr-2008
ID	POSITION	LENGTH	SCORE	ABS_SCORE	SEQUENCE	SUB_SCORE
1	998	25	1.52	1.52	GGGGAGAAAAGGGAGGATCGGCTGG	1.52
2	1050	32	-1.5625	1.5625	GCTTCCCCTTACGTCCAGCCCCTCCCCGGTCC	-1.68	-1.92	-2.04	-1.96	-1.88	-1.72	-1.64	-1.56
KJ744223Hepatitis_D_virus_genotype_1complete_genome_Iran__Dec-2008
ID	POSITION	LENGTH	SCORE	ABS_SCORE	SEQUENCE	SUB_SCORE
1	564	27	1.48148	1.48148	GAGGGGGGTGGCTTGGAACGCAGGGAA	1.6	1.56	1.56
2	998	25	1.52	1.52	GGGGAGAAAAGGGAGGATCGGCTGG	1.52
3	1050	32	-1.5625	1.5625	GCTTCCCCTTACGTCCAGCCCCTCCCCGGTCC	-1.68	-1.92	-2.04	-1.96	-1.88	-1.72	-1.64	-1.56
KJ744224Hepatitis_D_virus_genotype_1complete_genome_Iran__Feb-2010
ID	POSITION	LENGTH	SCORE	ABS_SCORE	SEQUENCE	SUB_SCORE
1	390	29	1.62069	1.62069	ATGGGGGGAGATGCTAGGAGTAAGGGGAG	1.52	1.68	1.84	1.68	1.56
2	613	28	-1.64286	1.64286	CTCCCGATTCCGTCCATCCCTTCCCCCA	-1.52	-1.6	-1.76	-1.64
3	995	26	1.61538	1.61538	GGGGAGAAAAGGGAGGATCGGATGGG	1.56	1.52
4	1049	25	-1.56	1.56	TTCCTCTTATGTCCAGCCCCTCCCC	-1.56
KJ744225Hepatitis_D_virus_genotype_1complete_genome_Iran__Sep-2007
ID	POSITION	LENGTH	SCORE	ABS_SCORE	SEQUENCE	SUB_SCORE
1	183	25	1.52	1.52	GGAAGGGGAAAGAGGGAAGGTGGAA	1.52
2	195	26	1.61538	1.61538	AGGGAAGGTGGAAAAGAAGGGGCGGG	1.56	1.68
3	562	30	1.5	1.5	CGAGGGGGGAGCTTGGGACCGTGGGGGACC	1.64	1.88	2	2	1.76	1.52
4	610	34	-1.52941	1.52941	TCCTCCCGATTCCGTCCATCCCCACCCCCCGAGG	-1.56	-1.72	-1.8	-1.88	-2.04	-2.08	-1.92	-1.8	-1.72	-1.6
5	625	27	-1.59259	1.59259	CCATCCCCACCCCCCGAGGGTCGCCCA	-1.6	-1.64	-1.56
6	996	26	1.61538	1.61538	GGGGAGAAAAGGGAGGATCGGATGGG	1.56	1.52
7	1048	32	-1.59375	1.59375	GCTTCCCCTCACGTCCAGCCCCTCCCCGGTCC	-1.72	-1.96	-2.08	-2	-1.92	-1.76	-1.68	-1.6
8	1248	25	-1.52	1.52	CCCTGCTGAGCTTCTTCCCTCCCCC	-1.52
KJ744226Hepatitis_D_virus_genotype_1complete_genome_Iran__Sep-2008
ID	POSITION	LENGTH	SCORE	ABS_SCORE	SEQUENCE	SUB_SCORE
1	562	28	1.57143	1.57143	GAGGGGGGAGCTTAGGACCGTGGGGGAC	1.68	1.8	1.8	1.56
2	609	34	-1.52941	1.52941	TCCTCCCGATTCCGTCCATCCCCACCCCCCGAGG	-1.56	-1.72	-1.8	-1.88	-2.04	-2.08	-1.92	-1.8	-1.72	-1.6
3	624	27	-1.59259	1.59259	CCATCCCCACCCCCCGAGGGTCGCCCA	-1.6	-1.64	-1.56
4	994	26	1.61538	1.61538	GGGGAGAAAAGGGAGGATCGGATGGG	1.56	1.52
5	1046	32	-1.59375	1.59375	GCTTCCCCTCACGTCCAGCCCCTCCCCGGTCC	-1.72	-1.96	-2.08	-2	-1.92	-1.76	-1.68	-1.6
6	1246	25	-1.52	1.52	CCCTGCTGAGCTTCTTCCCTCCCCC	-1.52
KJ744227Hepatitis_D_virus_genotype_1complete_genome_Iran__Jan-2008
ID	POSITION	LENGTH	SCORE	ABS_SCORE	SEQUENCE	SUB_SCORE
1	524	27	-1.77778	1.77778	CCCCACATAGCAGAACCCCGGACCCCC	-1.6	-1.6	-1.6
2	539	25	-1.52	1.52	CCCCGGACCCCCTTCCAAAGTGACC	-1.52
3	562	29	1.51724	1.51724	CCGGGGGGGTCGCTTGGAACGCGGGGGAC	1.52	1.76	2	1.84	1.6
4	612	31	-1.51613	1.51613	TTCCCGATTCCGTCCTATCCCCACCCCCGAG	-1.56	-1.72	-1.88	-1.92	-1.76	-1.64	-1.56
5	996	25	1.52	1.52	GGGGAGAAAAGGGCGGATCGGATGG	1.52
6	1048	31	-1.45161	1.45161	GTTTCCCCTGATGTCCAGCCCCTCCCCGGTC	-1.56	-1.8	-1.96	-1.88	-1.8	-1.64	-1.56
KJ744228Hepatitis_D_virus_genotype_1complete_genome_Iran__Feb-2008
ID	POSITION	LENGTH	SCORE	ABS_SCORE	SEQUENCE	SUB_SCORE
1	524	27	-1.77778	1.77778	CCCCACATAGCAGAACCCCGGACCCCC	-1.6	-1.6	-1.6
2	539	25	-1.52	1.52	CCCCGGACCCCCTTCCAAAGTGACC	-1.52
3	562	29	1.51724	1.51724	CCGGGGGGGTCGCTTGGAACGCGGGGGAC	1.52	1.76	2	1.84	1.6
4	612	34	-1.35294	1.35294	TTCCCGATTCCGTCCTATCCCCACCCCCCAGGGT	-1.56	-1.72	-1.88	-1.92	-1.96	-1.84	-1.76	-1.64	-1.52	-1.52
5	624	29	-1.44828	1.44828	TCCTATCCCCACCCCCCAGGGTCGCCCAG	-1.52	-1.64	-1.68	-1.6	-1.52
6	996	26	1.61538	1.61538	GGGGAGAAAAGGGAGGATCGGATGGG	1.56	1.52
7	1043	27	-1.81481	1.81481	CCCCGGTCTCCCCTCACGTCCAGCCCC	-1.64	-1.64	-1.64
8	1048	32	-1.59375	1.59375	GTCTCCCCTCACGTCCAGCCCCTCCCCGGTCC	-1.72	-1.96	-2.12	-2	-1.92	-1.76	-1.68	-1.6
KJ744229Hepatitis_D_virus_genotype_1complete_genome_Iran__Dec-2008
ID	POSITION	LENGTH	SCORE	ABS_SCORE	SEQUENCE	SUB_SCORE
1	181	30	1.4	1.4	CTTGGGAGGGGAAAGAGGAGGGATGGAAGA	1.56	1.72	1.72	1.72	1.64	1.52
2	526	27	-1.74074	1.74074	CCCCACATAGCAGAGCCCCGGACCCCC	-1.56	-1.56	-1.56
3	541	25	-1.56	1.56	CCCCGGACCCCCTTCCAAAAAGACC	-1.56
4	564	31	1.41935	1.41935	CCGAGGGGGGTGGCTAGGACGTGGGGGCGCC	1.6	1.84	2.08	2	2.04	1.8	1.56
5	616	31	-1.54839	1.54839	TCCCGATTCTGACCTAACCCCTCCCCCAGCA	-1.6	-1.76	-1.8	-1.68	-1.52	-1.6	-1.6
6	1054	25	-1.52	1.52	CTCCTCTCAGGTCCAGCCCCTCCCC	-1.52
KJ744230Hepatitis_D_virus_genotype_1complete_genome_Iran__Oct-2004
ID	POSITION	LENGTH	SCORE	ABS_SCORE	SEQUENCE	SUB_SCORE
1	184	27	1.40741	1.40741	TAGGAAGGGGAAAGAGGGAAGGTGGAA	1.52	1.52	1.52
2	395	28	1.5	1.5	AGGAGGGGATGCTAGGAGTTAGGGGAGA	1.64	1.64	1.6	1.52
3	569	26	1.46154	1.46154	AGGGGGGTGACTTCGAACACTGGGGA	1.52	1.52
4	620	30	-1.43333	1.43333	CCGATTCCGCCCAAACTCCTTCCCCCCAAG	-1.52	-1.56	-1.6	-1.64	-1.64	-1.52
5	1000	28	1.67857	1.67857	TGGGGAGAGAAGGGAGGGTCGGCTGGGA	1.64	1.76	1.72	1.56
6	1054	28	-1.39286	1.39286	TTTCCCCTTATGTCCAGTCCCTCCCCGG	-1.56	-1.72	-1.64	-1.56
KJ744231Hepatitis_D_virus_genotype_1complete_genome_Iran__Jun-2009
ID	POSITION	LENGTH	SCORE	ABS_SCORE	SEQUENCE	SUB_SCORE
1	182	26	1.46154	1.46154	TGGAAGGGGAAAGAGGATGGGTGGAA	1.52	1.52
2	195	27	1.48148	1.48148	AGGATGGGTGGAAAAGAAGGGGCGGGC	1.56	1.68	1.52
3	390	25	1.52	1.52	GATGGGGGGACATGCTAGGAGTGGG	1.52
4	393	25	1.52	1.52	GGGGGGACATGCTAGGAGTGGGAAG	1.52
5	565	29	1.48276	1.48276	CGAGGGGGGAGCTTGGAGCGCGGGGGACC	1.72	1.96	1.92	1.84	1.6
6	612	33	-1.54545	1.54545	TCCTCCCGATTCCGTCCATCCCCACCCCCAGGA	-1.56	-1.72	-1.8	-1.88	-2.04	-1.92	-1.72	-1.52	-1.56
7	998	26	1.65385	1.65385	GGGGAGAGAAGGGAGGATCGGATGGG	1.6	1.56
8	1050	32	-1.5625	1.5625	GTTTCCCCTCACGTCCAGCCCCTCCCCGGTCC	-1.68	-1.92	-2.08	-2	-1.92	-1.76	-1.68	-1.6
KJ744232Hepatitis_D_virus_genotype_1complete_genome_Iran__Jul-2006
ID	POSITION	LENGTH	SCORE	ABS_SCORE	SEQUENCE	SUB_SCORE
1	78	25	1.6	1.6	GGGGATGAACTGGTAAGAGGCGGGG	1.6
2	182	26	1.46154	1.46154	TGGAAGGGGAAAGAGGAGGGTGGAAA	1.52	1.52
3	195	27	1.48148	1.48148	AGGAGGGTGGAAAAGAAAGGGGCGGGC	1.56	1.68	1.52
4	553	25	1.52	1.52	GAAAGGGATCGAGGGGGGAGCTAGG	1.52
5	561	31	1.6129	1.6129	TCGAGGGGGGAGCTAGGAACGCGGGGTGGGC	1.56	1.72	1.76	1.84	1.96	1.92	1.68
6	574	26	1.46154	1.46154	TAGGAACGCGGGGTGGGCCGCGGGGC	1.6	1.52
7	580	29	1.44828	1.44828	CGCGGGGTGGGCCGCGGGGCCATGGGATG	1.52	1.68	1.64	1.68	1.56
8	609	35	-1.51429	1.51429	CTCCTCCCGATTCCGTCCAACCCCCACCCCAAAAG	-1.6	-1.56	-1.72	-1.8	-1.88	-2.04	-1.92	-1.8	-1.68	-1.72	-1.6
9	996	26	1.65385	1.65385	GGGGAGAGAAGGGTGGATCGGATGGG	1.6	1.56
10	1043	27	-1.81481	1.81481	CCCCGGTCTCCCCTCACGTCCAGCCCC	-1.64	-1.64	-1.64
11	1048	36	-1.5	1.5	GTCTCCCCTCACGTCCAGCCCCTCCCCGGCCCGAGA	-1.72	-1.96	-2.12	-2	-1.92	-1.88	-1.84	-1.8	-1.6	-1.6	-1.52	-1.52
12	1417	27	-1.40741	1.40741	AGCCCCCTCTCCATCCCTATCCTTCTT	-1.52	-1.52	-1.56
KJ744233Hepatitis_D_virus_genotype_1complete_genome_Iran__Feb-2008
ID	POSITION	LENGTH	SCORE	ABS_SCORE	SEQUENCE	SUB_SCORE
1	617	25	-1.64	1.64	CCCGATTCCGTCAAACCCTTCCCCC	-1.64
2	999	26	1.61538	1.61538	GGGGAGAAAAGGGTGGATCGGATGGG	1.56	1.52
3	1053	27	-1.51852	1.51852	TTCCCCTGATGTCCAGTCCCTCCCCAG	-1.68	-1.68	-1.64
KJ744234Hepatitis_D_virus_genotype_1complete_genome_Iran__Feb-2008
ID	POSITION	LENGTH	SCORE	ABS_SCORE	SEQUENCE	SUB_SCORE
1	56	26	1.65385	1.65385	GGGGAAGGGGATAGTGCTCGAGAGGG	1.6	1.56
2	183	26	1.46154	1.46154	TGGAAGGGGAAAGAGGATGGGTGGAA	1.52	1.52
3	197	28	1.60714	1.60714	GGATGGGTGGAAAGAAAAGGGGCGGGGC	1.64	1.72	1.8	1.64
4	527	27	-1.77778	1.77778	CCCCACATAGCAGAACCCCGGACCCCC	-1.6	-1.6	-1.6
5	542	25	-1.52	1.52	CCCCGGACCCCCTCCAAAAGTGACC	-1.52
6	615	25	-1.52	1.52	CTTCCCGATTCTGTCCACTCCCCCC	-1.52
7	617	27	-1.51852	1.51852	TCCCGATTCTGTCCACTCCCCCCTCCA	-1.56	-1.64	-1.52
8	1044	38	-1.73684	1.73684	TCCCCGATCTCCCCTCGTGTCCAGCCCCTCCCCGGTCC	-1.52	-1.68	-1.68	-1.68	-1.52	-1.52	-1.72	-1.88	-2.04	-1.92	-1.84	-1.68	-1.6	-1.52
KJ744235Hepatitis_D_virus_genotype_1complete_genome_Iran__Feb-2008
ID	POSITION	LENGTH	SCORE	ABS_SCORE	SEQUENCE	SUB_SCORE
1	563	32	1.6875	1.6875	CGAGGGGGGTGGCTAGGAACAGAGGGGTCGGG	1.52	1.76	1.88	1.88	1.68	1.64	1.6	1.56
2	574	25	1.52	1.52	GCTAGGAACAGAGGGGTCGGGTGGG	1.52
3	582	29	1.34483	1.34483	CAGAGGGGTCGGGTGGGTCCGTGGGATGC	1.56	1.6	1.6	1.6	1.56
4	610	50	-1.52	1.52	CTCTTCCCGATTCCGCCCCAACCCACCCCCCGAGAGGTCCCCCCAGGAAT	-1.52	-1.64	-1.8	-1.92	-2.08	-2.24	-2.28	-2.12	-2	-2	-2	-1.92	-1.84	-1.76	-1.84	-2.04	-2.04	-2.04	-2.04	-2.04	-2.04	-1.96	-1.76	-1.64	-1.52	-1.52
5	995	30	1.56667	1.56667	TCTGGGGAGAGAAGGGAGGGTCGGATGGGA	1.52	1.52	1.68	1.8	1.76	1.6
6	1044	38	-1.73684	1.73684	TCCCCCGGTTCCCCTTATGTCCAGCCCCTCCCCGGTCC	-1.52	-1.68	-1.68	-1.68	-1.52	-1.52	-1.52	-1.76	-2	-1.92	-1.84	-1.68	-1.6	-1.52
KJ744237Hepatitis_D_virus_genotype_1complete_genome_Iran__Feb-2008
ID	POSITION	LENGTH	SCORE	ABS_SCORE	SEQUENCE	SUB_SCORE
1	523	27	-1.74074	1.74074	CCCCACATAGCAGAGCCCCGGACCCCC	-1.56	-1.56	-1.56
2	1049	28	-1.35714	1.35714	TTACCCCTCGTGTCCAGCCCGTCCCCGG	-1.52	-1.68	-1.6	-1.52
KJ744238Hepatitis_D_virus_genotype_1complete_genome_Iran__Feb-2008
ID	POSITION	LENGTH	SCORE	ABS_SCORE	SEQUENCE	SUB_SCORE
1	183	27	1.40741	1.40741	TTGGAAGGGGAAAGAGGAGGGATGGAA	1.52	1.52	1.52
2	563	30	1.4	1.4	CTGAGGGGGGTGGCTAGGACGCAGGGGACC	1.52	1.72	1.88	1.84	1.76	1.52
3	613	30	-1.56667	1.56667	TTCCCGATCTGACCTGACCCCTCCCCCAGC	-1.56	-1.72	-1.88	-1.76	-1.6	-1.52
4	1048	32	-1.5625	1.5625	GTTTCCCCTTGTGTCCAGCCCCTCCCCAGTCC	-1.56	-1.8	-1.96	-1.96	-1.92	-1.76	-1.68	-1.6
KJ744240Hepatitis_D_virus_genotype_1complete_genome_Iran__Feb-2008
ID	POSITION	LENGTH	SCORE	ABS_SCORE	SEQUENCE	SUB_SCORE
1	390	28	1.5	1.5	AGGAGGGGATGCTAGGAGTTAGGGGAGA	1.64	1.64	1.6	1.52
2	523	27	-1.74074	1.74074	CCCCACATAGCAGAGCCCCGGACCCCC	-1.56	-1.56	-1.56
3	538	25	-1.56	1.56	CCCCGGACCCCCTTCCAAAAAGACC	-1.56
4	563	26	1.53846	1.53846	GAGGGGGGTGGCTAGGAACAAAGGGA	1.6	1.56
5	611	31	-1.51613	1.51613	TTCCCGATTCCGCCCAACCAACCCCCCAAGA	-1.6	-1.76	-1.92	-1.8	-1.68	-1.52	-1.56
6	622	31	-1.51613	1.51613	GCCCAACCAACCCCCCAAGAGGTCCCCCAGG	-1.56	-1.76	-1.8	-1.84	-1.72	-1.64	-1.56
7	992	30	1.56667	1.56667	TCTGGGGAGAGAAGGGAGGGTCGGATGGGA	1.52	1.52	1.68	1.8	1.76	1.6
8	1047	32	-1.4375	1.4375	GGAACCCCTTATGTCCAGCCCCTCCCCGGTCC	-1.52	-1.76	-2	-1.92	-1.84	-1.68	-1.6	-1.52
KJ744241Hepatitis_D_virus_genotype_1complete_genome_Iran__Feb-2008
ID	POSITION	LENGTH	SCORE	ABS_SCORE	SEQUENCE	SUB_SCORE
1	525	27	-1.74074	1.74074	CCCCATCTAGCAGAGCCCCGGACCCCC	-1.56	-1.56	-1.56
2	540	25	-1.52	1.52	CCCCGGACCCCCTTCCAAAGAGACC	-1.52
3	616	31	-1.51613	1.51613	TCCCGATTCCGTCCCAACCCTTCCCCCGAGA	-1.64	-1.8	-1.84	-1.68	-1.56	-1.56	-1.56
4	629	29	-1.55172	1.55172	CCAACCCTTCCCCCGAGAGGTCACCCCAG	-1.52	-1.56	-1.6	-1.6	-1.56
5	1002	26	1.61538	1.61538	GGGGAGAAAAGGGAGGATCGGATGGG	1.56	1.52
6	1056	27	-1.51852	1.51852	TTCCCCTGATGTCCAGTCCCTCCCCAG	-1.68	-1.68	-1.64
KJ744242Hepatitis_D_virus_genotype_1complete_genome_Iran__Feb-2008
ID	POSITION	LENGTH	SCORE	ABS_SCORE	SEQUENCE	SUB_SCORE
1	557	30	1.4	1.4	CTGAGGGGGGTGGCTAGGACGCAGGGGACC	1.52	1.72	1.88	1.84	1.76	1.52
2	607	30	-1.6	1.6	TTCCCAATCTGACCTGACCCCTCCCCCAGC	-1.6	-1.76	-1.92	-1.8	-1.64	-1.56
3	987	30	1.56667	1.56667	TCTGGGGAGAGAAGGGAGGGTCGGATGGGA	1.52	1.52	1.68	1.8	1.76	1.6
4	1036	38	-1.73684	1.73684	TCCCCCGGTTCCCCTTATGTCCAGCCCCTCCCCGGTCC	-1.52	-1.68	-1.68	-1.68	-1.52	-1.52	-1.52	-1.76	-2	-1.92	-1.84	-1.68	-1.6	-1.52
KJ744243Hepatitis_D_virus_genotype_1complete_genome_Iran__Feb-2007
ID	POSITION	LENGTH	SCORE	ABS_SCORE	SEQUENCE	SUB_SCORE
1	194	25	1.52	1.52	AGGACAGATGGAAGAGAAGGGGGGG	1.52
2	561	29	1.48276	1.48276	CGAGGGGGGAGCTTGGATCGTGGGGGACC	1.72	1.96	1.92	1.84	1.6
3	610	30	-1.63333	1.63333	CTCCCGATTCCGTCCATCCCTACCCCCCGA	-1.52	-1.6	-1.76	-1.8	-1.64	-1.52
4	993	26	1.61538	1.61538	GGGGAGAAAAGGGAGGATCGGATGGG	1.56	1.52
5	1045	32	-1.5625	1.5625	GTTTCCCCTCACATCCAGCCCCTCCCCGTGTC	-1.72	-1.96	-2.12	-2.08	-2.08	-1.88	-1.72	-1.6
KJ744244Hepatitis_D_virus_genotype_1complete_genome_Iran__Aug-2007
ID	POSITION	LENGTH	SCORE	ABS_SCORE	SEQUENCE	SUB_SCORE
1	177	48	1.47917	1.47917	TAACGTCTTGGAAGGGGAAAGGGGGAAGGTGGAAAAGAAGGGGTGGGC	1.56	1.56	1.56	1.64	1.76	1.72	1.8	1.92	1.92	1.92	1.84	1.76	1.8	1.8	1.64	1.64	1.64	1.64	1.8	1.8	1.92	1.88	1.84	1.6
2	566	29	1.48276	1.48276	CGAGGGGGGAGCTTGGATCGTGGGGGACC	1.72	1.96	1.92	1.84	1.6
3	613	34	-1.52941	1.52941	TCCTCCCGATTCCGTCCATCCCCACCCCCCGAGG	-1.56	-1.72	-1.8	-1.88	-2.04	-2.08	-1.92	-1.8	-1.72	-1.6
4	628	27	-1.59259	1.59259	CCATCCCCACCCCCCGAGGGTCGCCCA	-1.6	-1.64	-1.56
5	998	25	1.52	1.52	GGGGAGAAAAGGGCGGATCGGATGG	1.52
6	1050	31	-1.45161	1.45161	GTTTCCCCTGATGTCCAGCCCCTCCCCGGTC	-1.56	-1.8	-1.96	-1.88	-1.8	-1.64	-1.56
KJ744245Hepatitis_D_virus_genotype_1complete_genome_Iran__May-2006
ID	POSITION	LENGTH	SCORE	ABS_SCORE	SEQUENCE	SUB_SCORE
1	571	29	1.48276	1.48276	CGAGGGGGGAGCTTGGAACGTGGGGGACC	1.72	1.96	1.92	1.84	1.6
2	620	31	-1.51613	1.51613	TTCCCGATTCCGTCCAATCCCCACCCCCGAG	-1.56	-1.72	-1.88	-1.92	-1.76	-1.64	-1.56
3	1004	26	1.61538	1.61538	GGGGAGAAAAGGGAGGATCGGATGGG	1.56	1.52
4	1057	30	-1.4	1.4	GAGCCCCTCAGGTCCAGCCCCTCCCCGGTC	-1.6	-1.88	-1.8	-1.76	-1.6	-1.52
KJ744247Hepatitis_D_virus_genotype_1complete_genome_Iran__May-2007
ID	POSITION	LENGTH	SCORE	ABS_SCORE	SEQUENCE	SUB_SCORE
1	78	27	1.55556	1.55556	AGGGGTGTAGTGGTAAAGAGGCGGGGA	1.52	1.68	1.52
2	182	42	1.66667	1.66667	CCTGGAAGGGGAAAGGGGATAGGTGGAAGAGAAGGGGGCGGG	1.52	1.68	1.76	1.76	1.72	1.64	1.68	1.68	1.52	1.52	1.52	1.52	1.68	1.84	1.8	1.76	1.72	1.68
3	564	28	1.46429	1.46429	CGAGGGGGGAGCTAGGAGCGCGGGGGCC	1.72	1.96	1.8	1.68
4	612	33	-1.48485	1.48485	CTTCCCGATTCCGTCCATCCCCCACCCCCGAGG	-1.6	-1.72	-1.88	-2.04	-2.08	-1.92	-1.8	-1.72	-1.6
5	626	27	-1.59259	1.59259	CCATCCCCCACCCCCGAGGGTCGCCCA	-1.6	-1.64	-1.56
6	997	26	1.61538	1.61538	GGGGAGAAAAGGGAGGATCGGATGGG	1.56	1.52
7	1049	32	-1.59375	1.59375	GCTTCCCCTCACGTCCAGCCCCTCCCCGGTCC	-1.72	-1.96	-2.08	-2	-1.92	-1.76	-1.68	-1.6
KJ744248Hepatitis_D_virus_genotype_1complete_genome_Iran__Apr-2010
ID	POSITION	LENGTH	SCORE	ABS_SCORE	SEQUENCE	SUB_SCORE
1	567	26	1.5	1.5	GAGGGGGGAGCTAGGAGCGCCGGGGC	1.68	1.52
2	614	33	-1.48485	1.48485	CTTCCCGATTCCGTCCATCCCCCACCCCCGAGG	-1.6	-1.72	-1.88	-2.04	-2.08	-1.92	-1.8	-1.72	-1.6
3	628	27	-1.59259	1.59259	CCATCCCCCACCCCCGAGGGTCGCCCA	-1.6	-1.64	-1.56
4	998	26	1.61538	1.61538	GGGGAGAAAAGGGAGGATCGGATGGG	1.56	1.52
5	1051	31	-1.54839	1.54839	GTACCCCTCATGTCCAGCCCCTCCCCGGTCC	-1.76	-2.04	-1.96	-1.88	-1.72	-1.64	-1.56
KJ744249Hepatitis_D_virus_genotype_1complete_genome_Iran__Mar-2007
ID	POSITION	LENGTH	SCORE	ABS_SCORE	SEQUENCE	SUB_SCORE
1	81	25	1.52	1.52	GGGGTGAGATGGTAAAGAAACGGGG	1.52
2	199	25	1.52	1.52	AGGACAGATGGAAGAGAAGGGGGGG	1.52
3	224	25	-1.56	1.56	CCCCCCCCGATCCGAAAGGCCCGAC	-1.56
4	395	27	1.48148	1.48148	ATGGGGGGAGATGCTAGGAGTAGGGAG	1.56	1.56	1.6
5	569	29	1.48276	1.48276	CGAGGGGGGAGCTAGGAGCGCGGGGGACC	1.72	1.96	1.92	1.84	1.6
6	616	34	-1.52941	1.52941	CCTTCCCGATTCCGTCCATCCCTCCCCCCCAAGG	-1.52	-1.56	-1.6	-1.76	-1.92	-1.96	-1.84	-1.72	-1.64	-1.52
7	631	26	-1.57692	1.57692	CCATCCCTCCCCCCCAAGGGTCGCCC	-1.52	-1.56
8	1001	26	1.61538	1.61538	GGGGAGAAAAGGGAGGATCGGATGGG	1.56	1.52
9	1054	31	-1.54839	1.54839	GAGCCCCTCACGTCCAGCCCCTCCCCGGTCC	-1.76	-2.04	-1.96	-1.92	-1.76	-1.68	-1.6
KJ744250Hepatitis_D_virus_genotype_1complete_genome_Iran__Oct-2004
ID	POSITION	LENGTH	SCORE	ABS_SCORE	SEQUENCE	SUB_SCORE
1	616	27	-1.51852	1.51852	TCCCGATTCCGTCCATCCCCACTCCCA	-1.52	-1.64	-1.52
2	1050	31	-1.51613	1.51613	CGATCCCCTGATGTCCAGCCCCTCCCCGGTC	-1.64	-1.76	-1.96	-1.88	-1.8	-1.64	-1.56
3	1421	25	-1.52	1.52	CCCCCTCTCCATCCCTGTCCTTCTT	-1.52
KJ744253Hepatitis_D_virus_genotype_1complete_genome_Iran__Feb-2007
ID	POSITION	LENGTH	SCORE	ABS_SCORE	SEQUENCE	SUB_SCORE
1	566	28	1.42857	1.42857	CGAGGGGGGAGCTTCGAACGGAGGGGAC	1.52	1.76	1.72	1.64
2	609	42	-1.57143	1.57143	AAGCGCTCCCCCCCGTTCCGCCCAAACCCACCTCCCCCAAGG	-1.56	-1.56	-1.68	-1.84	-1.92	-1.96	-2	-2.08	-1.92	-1.92	-1.92	-1.92	-1.92	-1.92	-1.76	-1.8	-1.68	-1.56
3	1001	28	1.67857	1.67857	TGGGGAGAGAAGGGAGGGTCGGCTGGGA	1.64	1.76	1.72	1.56
4	1049	27	-1.81481	1.81481	CCCCGGTCTCCCCTCACGTCCAGCCCC	-1.64	-1.64	-1.64
5	1054	31	-1.51613	1.51613	GTCTCCCCTCACGTCCAGCCCCTCCCCGGTT	-1.72	-1.96	-2.12	-2	-1.92	-1.76	-1.6
KJ744254Hepatitis_D_virus_genotype_1complete_genome_Iran__Apr-2008
ID	POSITION	LENGTH	SCORE	ABS_SCORE	SEQUENCE	SUB_SCORE
1	567	28	1.46429	1.46429	CGAGGGGGGAGCTAGGAGCGCGGGGGCC	1.72	1.96	1.8	1.68
2	615	33	-1.48485	1.48485	CTTCCCGATTCCGTCCATCCCCCACCCCCGAGG	-1.6	-1.72	-1.88	-2.04	-2.08	-1.92	-1.8	-1.72	-1.6
3	629	27	-1.59259	1.59259	CCATCCCCCACCCCCGAGGGTCGCCCA	-1.6	-1.64	-1.56
4	1000	26	1.61538	1.61538	GGGGAGAAAAGGGAGGATCGGATGGG	1.56	1.52
5	1053	31	-1.51613	1.51613	GTACCCCTCGTGTCCAGCCCCTCCCCGGTCC	-1.72	-2	-1.92	-1.84	-1.68	-1.6	-1.52
6	1423	25	-1.52	1.52	CCCCCCCTCCATCCTTATCTTTCTT	-1.52
KJ744255Hepatitis_D_virus_genotype_1complete_genome_Iran__Apr-2003
ID	POSITION	LENGTH	SCORE	ABS_SCORE	SEQUENCE	SUB_SCORE
1	77	28	1.53571	1.53571	GAGGGGATGAGCTGGTAAAGAGGGGTGG	1.56	1.52	1.6	1.52
2	185	26	1.5	1.5	TGGAAGGGGAAAGAGGAGGGTGGAAG	1.52	1.56
3	197	27	1.62963	1.62963	GAGGAGGGTGGAAGAAAAAGGGGTGGG	1.52	1.6	1.72
4	569	27	1.51852	1.51852	GAGAGGGGGTGCTAGGAACACGGGGGC	1.6	1.72	1.6
5	617	32	-1.59375	1.59375	CCTCCCGATTCCGTCCAACCCCTTCCCCCGAG	-1.56	-1.64	-1.72	-1.88	-1.92	-1.76	-1.64	-1.56
6	1001	26	1.61538	1.61538	GGGGAGAAAAGGGAGGATCGGATGGG	1.56	1.52
7	1054	31	-1.51613	1.51613	GTTCCCCTCGTGTCCAGCCCCTCCCCGGTCC	-1.72	-2	-1.92	-1.84	-1.68	-1.6	-1.52
8	1424	25	-1.52	1.52	CCCCCTCTCCATCCCTGTCCTTCTT	-1.52
KJ744256Hepatitis_D_virus_genotype_1complete_genome_Iran__Oct-2005
ID	POSITION	LENGTH	SCORE	ABS_SCORE	SEQUENCE	SUB_SCORE
1	566	29	1.41379	1.41379	CGAGGGGGGAGCTAGGAGCGCGGGGGACC	1.72	1.96	1.92	1.8	1.52
2	612	36	-1.55556	1.55556	GCCCTTCCCGATTCCGTCCAACCCCCACCCCCGAGG	-1.56	-1.76	-1.64	-1.68	-1.72	-1.88	-2.04	-2.08	-1.92	-1.8	-1.72	-1.6
3	629	27	-1.59259	1.59259	CCAACCCCCACCCCCGAGGGTCGCCCA	-1.6	-1.64	-1.56
4	999	26	1.61538	1.61538	GGGGAGAAAAGGGAGGATCGGATGGG	1.56	1.52
5	1046	27	-1.77778	1.77778	CCCCGGTTTCCCCTCACGTCCAGCCCC	-1.6	-1.6	-1.6
6	1051	32	-1.5625	1.5625	GTTTCCCCTCACGTCCAGCCCCTCCCCGGTCC	-1.68	-1.92	-2.08	-2	-1.92	-1.76	-1.68	-1.6
7	1580	34	-1.23529	1.23529	TCTTCTCTTCCCCCGCGCCTCCTCCCCGATTCGG	-1.52	-1.68	-1.8	-1.76	-1.76	-1.72	-1.72	-1.72	-1.64	-1.56
KJ744257Hepatitis_D_virus_genotype_1complete_genome_Iran__Jan-2008
ID	POSITION	LENGTH	SCORE	ABS_SCORE	SEQUENCE	SUB_SCORE
1	182	31	1.35484	1.35484	CTGGAAGGGGAAAGGGGATAGGTGGAAAAGA	1.64	1.76	1.76	1.68	1.6	1.64	1.64
2	194	28	1.64286	1.64286	AGGGGATAGGTGGAAAAGAAAGGGGCGG	1.64	1.6	1.56	1.52
3	566	28	1.42857	1.42857	CGGAGGGGGTGCTGGGAACACCGGGGAC	1.52	1.76	1.68	1.52
4	1000	25	1.52	1.52	GGGGAGAAAAGGGCGGATCGGATGG	1.52
5	1052	31	-1.45161	1.45161	GTTTCCCCTGATGTCCAGCCCCTCCCCGGTC	-1.56	-1.8	-1.96	-1.88	-1.8	-1.64	-1.56
KM110790Hepatitis_D_virus_genotype_1complete_genome_Cameroon
ID	POSITION	LENGTH	SCORE	ABS_SCORE	SEQUENCE	SUB_SCORE
1	201	25	1.52	1.52	GAAGGCGAAGAAAAAAGGGGCGGGG	1.52
2	570	31	1.64516	1.64516	CGAGGGGGGAGCTAGGAGCGCGGGGGGGACC	1.72	1.96	2.08	2.24	2.08	1.84	1.6
3	620	33	-1.42424	1.42424	CTTCCCGATTCCGTCCGACCCCACCCCCGAGAG	-1.56	-1.68	-1.84	-2	-1.84	-1.72	-1.56	-1.6	-1.52
4	631	35	-1.54286	1.54286	CGTCCGACCCCACCCCCGAGAGGTCCCCCCAGGAA	-1.52	-1.6	-1.8	-1.96	-2.04	-2.12	-2.16	-2.08	-1.84	-1.68	-1.52
5	1003	26	1.65385	1.65385	GGGGAGAGAAGGGTGGATCGGATGGG	1.6	1.56
6	1050	37	-1.67568	1.67568	CCGCGATCCCCCCTCACGTCCAGCCCCTCCCCGTGTC	-1.56	-1.64	-1.72	-1.76	-1.88	-2.08	-2.24	-2.4	-2.2	-2.04	-1.84	-1.68	-1.56
KM110791Hepatitis_D_virus_genotype_1complete_genome_Cameroon
ID	POSITION	LENGTH	SCORE	ABS_SCORE	SEQUENCE	SUB_SCORE
1	177	25	1.52	1.52	GGAAGCTCTCGGAAGGGGAAAGGGG	1.52
2	181	25	1.52	1.52	GCTCTCGGAAGGGGAAAGGGGATGG	1.52
3	183	30	1.3	1.3	TCTCGGAAGGGGAAAGGGGATGGCGAAGAA	1.52	1.52	1.56	1.6	1.64	1.56
4	191	25	1.52	1.52	GGGGAAAGGGGATGGCGAAGAAAAG	1.52
5	196	25	1.52	1.52	AAGGGGATGGCGAAGAAAAGAGGGG	1.52
6	198	27	1.7037	1.7037	GGGGATGGCGAAGAAAAGAGGGGCGGG	1.6	1.56	1.52
7	567	31	1.64516	1.64516	CGAGGGGGGAGCTAGGAGCGCGGGGGGGACC	1.72	1.96	2.08	2.24	2.08	1.84	1.6
8	616	34	-1.47059	1.47059	TCCTCCCGATTCCGTCCGACCCCACCCCCGAGAG	-1.52	-1.68	-1.76	-1.84	-2	-1.84	-1.72	-1.56	-1.6	-1.52
9	628	35	-1.54286	1.54286	CGTCCGACCCCACCCCCGAGAGGTCCCCCCAGGAA	-1.52	-1.6	-1.8	-1.96	-2.04	-2.12	-2.16	-2.08	-1.84	-1.68	-1.52
10	1000	26	1.65385	1.65385	GGGGAGAGAAGGGTGGATCGGATGGG	1.6	1.56
11	1047	37	-1.67568	1.67568	CCGCGATCCCCCCTCACGTCCAGCCCCTCCCCGTGTC	-1.56	-1.64	-1.72	-1.76	-1.88	-2.08	-2.24	-2.4	-2.2	-2.04	-1.84	-1.68	-1.56
KM110792Hepatitis_D_virus_genotype_1complete_genome_Cameroon
ID	POSITION	LENGTH	SCORE	ABS_SCORE	SEQUENCE	SUB_SCORE
1	195	30	1.6	1.6	AGAGGGAAGGCGGACAGTCGGGGGGCGGGT	1.6	1.56	1.64	1.76	1.76	1.64
2	395	28	1.57143	1.57143	TAGGGGGAGATGCGTAGGAGTAGGGGAG	1.56	1.72	1.72	1.6
3	568	25	1.56	1.56	GAGGGTGGAGCTAGGAGCGTGGGGG	1.56
4	570	26	1.57692	1.57692	GGGTGGAGCTAGGAGCGTGGGGGCGG	1.56	1.52
5	616	33	-1.54545	1.54545	CCTCCCGATTCCGTCCATCCCCTTCCCCCAGGA	-1.56	-1.64	-1.72	-1.88	-1.92	-1.8	-1.6	-1.56	-1.56
6	629	32	-1.625	1.625	TCCATCCCCTTCCCCCAGGAGGTCCCCCCAGG	-1.6	-1.76	-1.84	-1.92	-2.08	-2.08	-1.84	-1.6
7	1000	26	1.65385	1.65385	GGGGAGAGAAGGGAGGATCGGATGGG	1.6	1.56
8	1051	30	-1.6	1.6	GTTCCCCCCTCACGTCCAGTCCCTCCCCGG	-1.6	-1.8	-1.96	-2.12	-1.88	-1.64
KM110793Hepatitis_D_virus_genotype_1complete_genome_Cameroon
ID	POSITION	LENGTH	SCORE	ABS_SCORE	SEQUENCE	SUB_SCORE
1	195	26	1.61538	1.61538	AGGGAAGGTGGAAAAGAAGGGGCGGG	1.56	1.68
2	525	26	-1.65385	1.65385	CCCCACATAGCAGAGCCCAGACCCCC	-1.56	-1.56
3	563	29	1.48276	1.48276	CGGAGGGGGAGCTTAGAACGCGGGGGGAC	1.52	1.76	1.84	1.76	1.64
4	615	26	-1.53846	1.53846	TCCCGATTCCGTCCAACCCTTCCCCA	-1.6	-1.6
5	999	26	1.61538	1.61538	GGGGAGAAAAGGGAGGATCGGATGGG	1.56	1.52
KM110794Hepatitis_D_virus_genotype_1complete_genome_Cameroon
ID	POSITION	LENGTH	SCORE	ABS_SCORE	SEQUENCE	SUB_SCORE
1	195	30	1.6	1.6	AGAGGGAAGGCGGACAGTCGGGGGGCGGGT	1.6	1.56	1.64	1.76	1.76	1.64
2	394	29	1.58621	1.58621	ATGGGGGGAGATGCTAGGAGTTAGGGGCG	1.52	1.68	1.84	1.64	1.52
3	568	28	1.67857	1.67857	GAGGGGGGTCACTTGGAACGCGGGGGAG	1.68	1.8	1.8	1.68
4	616	34	-1.5	1.5	TCCTCCCGATTCCGCCTTCCCCATCCCCCGAGAG	-1.56	-1.72	-1.8	-1.88	-2.04	-1.88	-1.76	-1.6	-1.64	-1.56
5	628	33	-1.54545	1.54545	CGCCTTCCCCATCCCCCGAGAGGTCCCCCAGGA	-1.56	-1.64	-1.84	-1.92	-2	-2	-1.92	-1.68	-1.52
6	999	26	1.65385	1.65385	GGGGAGAGAAGGGAGGATCGGATGGG	1.6	1.56
7	1050	30	-1.6	1.6	GTTCCCCCCTCACGTCCAGTCCCTCCCCGG	-1.6	-1.8	-1.96	-2.12	-1.88	-1.64
KM110795Hepatitis_D_virus_genotype_1complete_genome_Cameroon
ID	POSITION	LENGTH	SCORE	ABS_SCORE	SEQUENCE	SUB_SCORE
1	204	25	1.52	1.52	GACGGCGAAGAGAAAAGGGGCGGGG	1.52
2	571	31	1.64516	1.64516	CGAGGGGGGAGCTAGGAGCGCGGGGGGGTCC	1.72	1.96	2.08	2.24	2.08	1.84	1.6
3	621	33	-1.39394	1.39394	TTTCCCGATTCCGTCCGACCCCACCCCCGAGAG	-1.52	-1.68	-1.84	-2	-1.84	-1.72	-1.56	-1.6	-1.52
4	632	35	-1.54286	1.54286	CGTCCGACCCCACCCCCGAGAGGTCCCCCCAGGAA	-1.52	-1.6	-1.8	-1.96	-2.04	-2.12	-2.16	-2.08	-1.84	-1.68	-1.52
5	1004	26	1.65385	1.65385	GGGGAGAGAAGGGTGGATCGGATGGG	1.6	1.56
6	1051	37	-1.67568	1.67568	CCGCGTTCCCCCCTCACGTCCAGCCCCTCCCCGTGTC	-1.56	-1.64	-1.72	-1.76	-1.88	-2.08	-2.24	-2.4	-2.2	-2.04	-1.84	-1.68	-1.56
KM110796Hepatitis_D_virus_genotype_1complete_genome_Cameroon
ID	POSITION	LENGTH	SCORE	ABS_SCORE	SEQUENCE	SUB_SCORE
1	199	25	1.6	1.6	GGAAGGCGAAAGAAAAGGGGCGGGG	1.6
2	562	34	1.70588	1.70588	GGAACGGGGGGGACTCGGAGCGCGGGGGGGACCG	1.64	1.72	1.8	1.96	2.12	2.32	2.16	1.92	1.68	1.56
3	611	36	-1.5	1.5	GCCCTTCCCGATTCCGTCCGACCCCACCCCCGAGAG	-1.52	-1.56	-1.6	-1.64	-1.68	-1.84	-2	-1.84	-1.72	-1.56	-1.6	-1.52
4	625	34	-1.47059	1.47059	CGTCCGACCCCACCCCCGAGAGGTCCCCCAGGAA	-1.52	-1.6	-1.8	-1.96	-2.04	-1.96	-1.92	-1.84	-1.68	-1.52
5	996	26	1.65385	1.65385	GGGGAGAGAAGGGTGGATCGGATGGG	1.6	1.56
6	1043	37	-1.7027	1.7027	CCGCGTTCCCCCCTCACGTCCAGCCCCTCCCCAGTTC	-1.56	-1.64	-1.72	-1.76	-1.88	-2.08	-2.24	-2.4	-2.24	-2.04	-1.88	-1.72	-1.6
KM110797Hepatitis_D_virus_genotype_1complete_genome_Cameroon
ID	POSITION	LENGTH	SCORE	ABS_SCORE	SEQUENCE	SUB_SCORE
1	92	25	1.52	1.52	GTAAGAGACGGGGAACCTCGGGGGG	1.52
2	199	28	1.5	1.5	GAGGAGGGCGGACAATCAGGGGGTGGGC	1.52	1.6	1.72	1.56
3	396	29	1.58621	1.58621	ATGGGGGGAGATGCTAGGAGTTAGGGGCG	1.52	1.68	1.84	1.64	1.52
4	531	26	-1.61538	1.61538	CCCCACATAGCAGCTCCCGGACCCCC	-1.52	-1.52
5	568	33	1.75758	1.75758	CGAGGGGGGTGGCTTGGAGCGCGGGGGGGAAGC	1.68	1.92	2.04	2.2	2.2	2.04	1.88	1.76	1.56
6	582	26	1.46154	1.46154	TGGAGCGCGGGGGGGAAGCGCCGGGT	1.52	1.52
7	590	25	1.6	1.6	GGGGGGGAAGCGCCGGGTCCGTGGG	1.6
8	619	34	-1.5	1.5	TCCTCCCGATTCCGCCAACCCCATCCCCCGAGAG	-1.56	-1.72	-1.8	-1.88	-2.04	-1.88	-1.76	-1.6	-1.64	-1.56
9	631	33	-1.54545	1.54545	CGCCAACCCCATCCCCCGAGAGGTCCCCCAGGA	-1.56	-1.64	-1.84	-1.92	-2	-2	-1.92	-1.68	-1.52
10	1002	26	1.61538	1.61538	GGGGAGAAAAGGGAGGATCGGATGGG	1.56	1.52
11	1053	30	-1.6	1.6	GTTCCCCCCTCACGTCCAGTCCCTCCCCGG	-1.6	-1.8	-1.96	-2.12	-1.88	-1.64
12	1423	27	-1.40741	1.40741	GCCCCCCTCTCCGTCCCTATCCTTCTT	-1.52	-1.68	-1.52
KM110798Hepatitis_D_virus_genotype_1complete_genome_Cameroon
ID	POSITION	LENGTH	SCORE	ABS_SCORE	SEQUENCE	SUB_SCORE
1	200	25	1.6	1.6	AGGAAGGCGAAGAAAAGGGGCGGGG	1.6
2	395	28	1.46429	1.46429	TAGGAGGGGATGCTAGGAGTAGGGGCGA	1.64	1.6	1.64	1.56
3	566	30	1.63333	1.63333	CGAGGGGGGAGCTAGGAGCGCGGGGGGAAC	1.72	1.96	2.08	2.08	1.92	1.68
4	616	33	-1.45455	1.45455	CTTCCCGATTCCGTCCAACCCCACCCCCGAGAG	-1.6	-1.72	-1.88	-2.04	-1.88	-1.76	-1.6	-1.64	-1.56
5	627	35	-1.57143	1.57143	CGTCCAACCCCACCCCCGAGAGGTCCCCCCAGGAA	-1.56	-1.64	-1.84	-2	-2.08	-2.16	-2.16	-2.08	-1.84	-1.68	-1.52
6	999	26	1.65385	1.65385	GGGGAGAGAAGGGTGGATCGGATGGG	1.6	1.56
7	1047	35	-1.62857	1.62857	CGCGATCCCCCCTCGTGTCCAGCCCCTCCCCGTGT	-1.56	-1.64	-1.68	-1.8	-2	-2.16	-2.32	-2.12	-1.96	-1.76	-1.6
KM110799Hepatitis_D_virus_genotype_1complete_genome_Cameroon
ID	POSITION	LENGTH	SCORE	ABS_SCORE	SEQUENCE	SUB_SCORE
1	395	25	1.68	1.68	GGGGGAAGATGCTAGGAGTAAGGGG	1.68
2	567	32	1.71875	1.71875	CGGAGGGGGGTGACTAGGAGCGCGGGGGGAGT	1.52	1.76	1.84	1.92	2.08	1.92	1.8	1.64
3	617	46	-1.47826	1.47826	CTCCTCCCGATTCCGCCCATCCCACCCCCCGAGAGGTCCCCCAGGA	-1.52	-1.64	-1.8	-1.88	-1.96	-2.12	-1.96	-1.84	-1.68	-1.72	-1.64	-1.56	-1.56	-1.64	-1.72	-1.92	-1.96	-2	-1.88	-1.8	-1.72	-1.6
4	999	30	1.56667	1.56667	TCTGGGGAGAGAAGGGAGGGTCGGATGGGA	1.52	1.52	1.68	1.8	1.76	1.6
5	1052	31	-1.6129	1.6129	CCACTCCCCCTCACGTCCAGTCCCTCCCCGG	-1.52	-1.6	-1.68	-1.84	-1.96	-1.88	-1.64
KM110800Hepatitis_D_virus_genotype_1complete_genome_Cameroon
ID	POSITION	LENGTH	SCORE	ABS_SCORE	SEQUENCE	SUB_SCORE
1	398	30	1.43333	1.43333	TAGGAGGGGATGCTAGGAGTTGGGGGCGAC	1.64	1.8	1.76	1.72	1.64	1.56
2	570	30	1.6	1.6	CGAGGGGGGAGCTAGGAGCACGGGGGGAAC	1.68	1.92	2.04	2.04	1.88	1.64
3	620	33	-1.45455	1.45455	CTTCCCGATTCCGTCCAACCCCACCCCCGAGAG	-1.6	-1.72	-1.88	-2.04	-1.88	-1.76	-1.6	-1.64	-1.56
4	631	35	-1.57143	1.57143	CGTCCAACCCCACCCCCGAGAGGTCCCCCCAGGAA	-1.56	-1.64	-1.84	-2	-2.08	-2.16	-2.16	-2.08	-1.84	-1.68	-1.52
5	1002	26	1.65385	1.65385	GGGGAGAGAAGGGWGGATCGGATGGG	1.6	1.56
6	1050	35	-1.62857	1.62857	CGCGATCCCCCCTCGTGTCCAGCCCCTCCCCGTGT	-1.56	-1.64	-1.68	-1.8	-2	-2.16	-2.32	-2.12	-1.96	-1.76	-1.6
7	1423	28	-1.5	1.5	AGCCCCCCCTTCGCCCTTCTCCTTCTTT	-1.68	-1.68	-1.72	-1.56
KM110801Hepatitis_D_virus_genotype_1complete_genome_Cameroon
ID	POSITION	LENGTH	SCORE	ABS_SCORE	SEQUENCE	SUB_SCORE
1	43	30	1.36667	1.36667	AACGAGGGGACCGACGGGGGAGGAGGTAAG	1.52	1.6	1.6	1.64	1.6	1.64
2	205	25	1.52	1.52	GAAGGCGAAAGAAAAAGGGGCGGGG	1.52
3	572	31	1.64516	1.64516	CGAGGGGGGAGCTAGGAGCGCGGGGGGGACC	1.72	1.96	2.08	2.24	2.08	1.84	1.6
4	619	36	-1.5	1.5	GCCCTTCCCGATTCCGTCCGTCCCCACCCCCGAGAG	-1.52	-1.56	-1.6	-1.64	-1.68	-1.84	-2	-1.84	-1.72	-1.56	-1.6	-1.52
5	633	35	-1.54286	1.54286	CGTCCGTCCCCACCCCCGAGAGGTCCCCCCAGGAA	-1.52	-1.6	-1.8	-1.96	-2.04	-2.12	-2.16	-2.08	-1.84	-1.68	-1.52
6	1005	26	1.65385	1.65385	GGGGAGAGAAGGGAGGATCGGATGGG	1.6	1.56
7	1053	35	-1.62857	1.62857	CGCGATCCCCCCTCGTGTCCAGCCCCTCCCCGTGT	-1.56	-1.64	-1.68	-1.8	-2	-2.16	-2.32	-2.12	-1.96	-1.76	-1.6
8	1586	26	-1.46154	1.46154	TCCTCCCTTCCCCCTCGATTCTTCCT	-1.52	-1.52
KM110802Hepatitis_D_virus_genotype_7complete_genome_Cameroon
ID	POSITION	LENGTH	SCORE	ABS_SCORE	SEQUENCE	SUB_SCORE
1	526	26	-1.69231	1.69231	CCCCAACTAGCCGGCCCCGGATCCCC	-1.6	-1.6
2	604	29	-1.48276	1.48276	GAACCCCGAGTCCCCCACTCCACACTCCT	-1.56	-1.64	-1.72	-1.8	-1.64
3	612	31	-1.6129	1.6129	AGTCCCCCACTCCACACTCCTTCCCCCCGCG	-1.68	-1.84	-2.04	-2.2	-2	-1.88	-1.56
4	987	42	1.16667	1.16667	CTCGAGGAGTGGAAGGCGGGGAGGGGGGGCCGGTCTAGTTCC	1.56	1.76	1.92	2.12	2.24	2.16	2	2	2.08	2.04	2	1.92	1.84	1.88	1.88	1.8	1.6	1.52
5	1413	30	-1.4	1.4	AGCTCCCTCCCCTCTCCCGTCCTTTCCAAT	-1.52	-1.6	-1.72	-1.68	-1.68	-1.56
KM110803Hepatitis_D_virus_genotype_7complete_genome_Cameroon
ID	POSITION	LENGTH	SCORE	ABS_SCORE	SEQUENCE	SUB_SCORE
1	526	26	-1.69231	1.69231	CCCCAACTAGCCGGCCCCGGATCCCC	-1.6	-1.6
2	560	29	1.48276	1.48276	GATCGGGGGGGGTCCCGGCAGCGGGGGAC	1.52	1.64	1.8	1.8	1.72
3	606	29	-1.48276	1.48276	ACGCCCGCAGCCCCCCACTCCACACTCCT	-1.56	-1.56	-1.6	-1.72	-1.6
4	612	33	-1.63636	1.63636	GCAGCCCCCCACTCCACACTCCTTCCCCCCGCG	-1.52	-1.72	-1.84	-2	-2.2	-2.2	-2	-1.88	-1.56
5	988	42	1.2381	1.2381	CTCGAGGAGTGGAAGGCGGGGAGGGGGGGTCGGATTACGTCC	1.56	1.76	1.92	2.12	2.24	2.24	2.12	2.12	2.2	2.16	2.16	2.08	2	1.96	2	1.92	1.72	1.64
6	1048	25	-1.52	1.52	TCCCCGGATGTCGAGCCCGTCCCCC	-1.52
7	1416	25	-1.52	1.52	CTCCCTCCCCACTCCTGTCCTTTCC	-1.52
KM110804Hepatitis_D_virus_genotype_7complete_genome_Cameroon
ID	POSITION	LENGTH	SCORE	ABS_SCORE	SEQUENCE	SUB_SCORE
1	560	28	1.42857	1.42857	AACGGAGGGGACTCTGGCGGCGGGGGAC	1.56	1.72	1.72	1.64
2	596	38	-1.36842	1.36842	CCATGGTGAACCCCCGTAGCCCCCCACTCCACACTCCT	-1.64	-1.56	-1.52	-1.52	-1.6	-1.76	-1.84	-1.88	-1.92	-1.96	-1.96	-1.88	-1.8	-1.64
3	612	32	-1.6875	1.6875	TAGCCCCCCACTCCACACTCCTTCCCCCCGCG	-1.68	-1.84	-2	-2.2	-2.2	-2	-1.88	-1.56
4	631	26	-1.53846	1.53846	CCTTCCCCCCGCGGGGCCCCCCATCC	-1.52	-1.52
5	987	42	1.30952	1.30952	CTCGAGGAGTGGAAGGCGGGGAGGGGGGGTCGGACTAGGTCC	1.56	1.76	1.92	2.12	2.24	2.24	2.12	2.12	2.2	2.16	2.12	2.04	1.96	2.04	2.12	2.04	1.84	1.76
6	1413	30	-1.36667	1.36667	AGCTCCCTCCCCACTCCCGACCTTTCCGAT	-1.52	-1.6	-1.72	-1.64	-1.64	-1.52
KM110805Hepatitis_D_virus_genotype_7complete_genome_Cameroon
ID	POSITION	LENGTH	SCORE	ABS_SCORE	SEQUENCE	SUB_SCORE
1	526	26	-1.69231	1.69231	CCCCAACTAGCCGGCCCCGGATCCCC	-1.6	-1.6
2	560	29	1.48276	1.48276	GATCGGGGGGGGTCCCGGCAGCGGGGGAC	1.52	1.64	1.8	1.8	1.72
3	606	29	-1.44828	1.44828	ACGCCCGTAGCCCCCCACTCCACACTCCT	-1.52	-1.52	-1.56	-1.68	-1.56
4	613	32	-1.6875	1.6875	TAGCCCCCCACTCCACACTCCTTCCCCCCGCG	-1.68	-1.84	-2	-2.2	-2.2	-2	-1.88	-1.56
5	988	42	1.2381	1.2381	CTCGAGGAGTGGAAGGCGGGGAGGGGGGGTCGGATTACGTCC	1.56	1.76	1.92	2.12	2.24	2.24	2.12	2.12	2.2	2.16	2.16	2.08	2	1.96	2	1.92	1.72	1.64
6	1048	25	-1.52	1.52	TCCCCGGATGTCGAGCCCGTCCCCC	-1.52
7	1416	25	-1.52	1.52	CTCCCTCCCCACTCCTGTCCTTTCC	-1.52
KR363257Hepatitis_D_virus_genotype_1complete_genome_1048__China
ID	POSITION	LENGTH	SCORE	ABS_SCORE	SEQUENCE	SUB_SCORE
1	182	26	1.46154	1.46154	TGGAAGGGGAAAGAGGGAAGGTGGAA	1.52	1.52
2	195	26	1.61538	1.61538	AGGGAAGGTGGAAAAGAAGGGGCGGG	1.56	1.68
3	560	30	1.5	1.5	CGAGGGGGGTGGCTAGGAACGCGGGGGACC	1.64	1.88	2	2	1.76	1.52
4	615	27	-1.37037	1.37037	GATGTCCGTCCAATCCCTTCCCCCCGA	-1.52	-1.52	-1.52
5	619	26	-1.46154	1.46154	TCCGTCCAATCCCTTCCCCCCGAGCG	-1.56	-1.52
6	624	29	-1.44828	1.44828	CCAATCCCTTCCCCCCGAGCGTCGCCCAG	-1.52	-1.56	-1.6	-1.6	-1.52
7	995	25	1.52	1.52	GGGGAGAAAAGGGAGGATCGGCTGG	1.52
8	1042	27	-1.77778	1.77778	CCCCGGTTTCCCCTCACGTCCAGCCCC	-1.6	-1.6	-1.6
9	1047	32	-1.5625	1.5625	GTTTCCCCTCACGTCCAGCCCCTCCCCGGTCC	-1.68	-1.92	-2.08	-2	-1.92	-1.76	-1.68	-1.6
KR363258Hepatitis_D_virus_genotype_1complete_genome_1054__China
ID	POSITION	LENGTH	SCORE	ABS_SCORE	SEQUENCE	SUB_SCORE
1	182	26	1.46154	1.46154	TGGAAGGGGAAAGAGGGAAGGTGGAA	1.52	1.52
2	195	26	1.61538	1.61538	AGGGAAGGTGGAAAAGAAGGGGCGGG	1.56	1.68
3	560	30	1.5	1.5	CGAGGGGGGTGGCTAGGAACGCGGGGGACC	1.64	1.88	2	2	1.76	1.52
4	615	27	-1.37037	1.37037	GATGTCCGTCCAATCCCTTCCCCCCGA	-1.52	-1.52	-1.52
5	619	26	-1.46154	1.46154	TCCGTCCAATCCCTTCCCCCCGAGCG	-1.56	-1.52
6	624	29	-1.44828	1.44828	CCAATCCCTTCCCCCCGAGCGTCGCCCAG	-1.52	-1.56	-1.6	-1.6	-1.52
7	995	25	1.52	1.52	GGGGAGAAAAGGGAGGATCGGCTGG	1.52
8	1047	32	-1.5625	1.5625	GTTTCCCCTCACGTCCAGCCCCTCCCCGGTCC	-1.68	-1.92	-2.08	-2	-1.92	-1.76	-1.68	-1.6
KR363259Hepatitis_D_virus_genotype_1complete_genome_255__China
ID	POSITION	LENGTH	SCORE	ABS_SCORE	SEQUENCE	SUB_SCORE
1	182	26	1.46154	1.46154	TGGAAGGGGAAAGAGGGAAGGTGGAA	1.52	1.52
2	195	26	1.61538	1.61538	AGGGAAGGTGGAAAAGAAGGGGCGGG	1.56	1.68
3	522	26	-1.65385	1.65385	CCCCACATAACAGCTCCCGGACCCCC	-1.56	-1.56
4	560	30	1.5	1.5	CGAGGGGGGTGGCTAGGAACGCGGGGGACC	1.64	1.88	2	2	1.76	1.52
5	615	27	-1.37037	1.37037	GATGTCCGTCCAATCCCTTCCCCCCGA	-1.52	-1.52	-1.52
6	619	26	-1.46154	1.46154	TCCGTCCAATCCCTTCCCCCCGAGCG	-1.56	-1.52
7	624	29	-1.44828	1.44828	CCAATCCCTTCCCCCCGAGCGTCGCCCAG	-1.52	-1.56	-1.6	-1.6	-1.52
8	995	25	1.52	1.52	GGGGAGAAAAGGGAGGATCGGCTGG	1.52
9	1047	32	-1.5625	1.5625	GTTTCCCCTCACGTCCAGCCCCTCCCCGGTCC	-1.68	-1.92	-2.08	-2	-1.92	-1.76	-1.68	-1.6
KT722840Hepatitis_D_virus_genotype_1complete_genome_China__12-Aug-2014
ID	POSITION	LENGTH	SCORE	ABS_SCORE	SEQUENCE	SUB_SCORE
1	188	25	1.52	1.52	GGAAGGGGAAAGAAGGAAGGTGGGA	1.52
2	201	27	1.48148	1.48148	AGGAAGGTGGGAAAGAAAGGGGCGGGC	1.56	1.68	1.52
3	396	28	1.53571	1.53571	TAGGGGGAGATGCTAGGAGTTAGGGGAG	1.52	1.68	1.68	1.56
4	532	25	-1.52	1.52	CCACATAGCAGACCCCAGGACCCCC	-1.52
5	570	28	1.57143	1.57143	GAGGGGGGTGGCTAGGAACACAGGGGAC	1.68	1.8	1.8	1.56
6	624	27	-1.37037	1.37037	GATGTCCGAATCCATCCCTCCCCCCGA	-1.52	-1.52	-1.52
7	1003	25	1.52	1.52	GGGGAGAAAAGGGAGGATCGGCTGG	1.52
8	1050	27	-1.74074	1.74074	CCCCGGTCTCCCCTTATGTCCAGCCCC	-1.56	-1.56	-1.56
9	1055	32	-1.53125	1.53125	GTCTCCCCTTATGTCCAGCCCCTCCCCGGTCC	-1.64	-1.88	-2.04	-1.92	-1.84	-1.68	-1.6	-1.52
KY379246Hepatitis_D_virus_genotype_1complete_genome_Canada__06-Jan-2015
ID	POSITION	LENGTH	SCORE	ABS_SCORE	SEQUENCE	SUB_SCORE
1	198	28	1.5	1.5	GAGGCGGGAGGAAAAGAAGGGGTGGGCT	1.6	1.68	1.64	1.56
2	562	27	1.48148	1.48148	CGGGGGGGGATCTAGAGCATGAGGGAA	1.6	1.68	1.52
3	613	28	-1.57143	1.57143	TCCCGATTCCGTCCATCCCTTCCCCCTA	-1.6	-1.76	-1.64	-1.52
4	625	26	-1.53846	1.53846	CCATCCCTTCCCCCTAGTGTCGCCCA	-1.6	-1.52
5	994	26	1.61538	1.61538	GGGGAGAAAAGGGAGGATCGGATGGG	1.56	1.52
KY379247Hepatitis_D_virus_genotype_1complete_genome_Canada__08-Jul-2015
ID	POSITION	LENGTH	SCORE	ABS_SCORE	SEQUENCE	SUB_SCORE
1	197	28	1.5	1.5	GAGGCGGGAGGAAAAGAAGGGGTGGGCT	1.6	1.68	1.64	1.56
2	563	27	1.48148	1.48148	CGGGGGGGGATCTAGAGCATGAGGGAA	1.6	1.68	1.52
3	614	28	-1.57143	1.57143	TCCCGATTCCGTCCATCCCTTCCCCCTA	-1.6	-1.76	-1.64	-1.52
4	626	26	-1.53846	1.53846	CCATCCCTTCCCCCTAGTGTCGCCCA	-1.6	-1.52
5	995	26	1.61538	1.61538	GGGGAGAAAAGGGAGGATCGGATGGG	1.56	1.52
KY463677Hepatitis_D_virus_genotype_1complete_genome_Ethiopia__2013
ID	POSITION	LENGTH	SCORE	ABS_SCORE	SEQUENCE	SUB_SCORE
1	55	29	1.44828	1.44828	CCGGGGAAGGGGGGCGAACCGACGGGAGT	1.52	1.72	1.8	1.68	1.52
2	576	29	1.62069	1.62069	CGAGGGGGGGTGCTTGGAGCACGGGGGTC	1.68	1.92	2.04	2.04	1.76
3	627	27	-1.51852	1.51852	CTCCCGATTCCGATATCCCTTCCCCCG	-1.52	-1.6	-1.56
4	639	29	-1.34483	1.34483	ATATCCCTTCCCCCGAGAGGTCCCCCAGG	-1.56	-1.72	-1.72	-1.64	-1.56
5	1010	26	1.61538	1.61538	GGGGAGAAAAGGGAGGATCGGATGGG	1.56	1.52
6	1057	27	-1.7037	1.7037	CCCCCGGTCCCTCTCACGTCCAGCCCC	-1.52	-1.52	-1.52
7	1063	29	-1.44828	1.44828	GTCCCTCTCACGTCCAGCCCCTCCCCGTG	-1.6	-1.84	-1.8	-1.68	-1.52
8	1428	32	-1.3125	1.3125	AGGCGCCCCCTCCCCGTCCTTATCCTTCTTTC	-1.56	-1.56	-1.64	-1.76	-1.72	-1.76	-1.6	-1.52
KY463678Hepatitis_D_virus_genotype_1complete_genome_Ethiopia__2013
ID	POSITION	LENGTH	SCORE	ABS_SCORE	SEQUENCE	SUB_SCORE
1	522	26	-1.65385	1.65385	CCCCGCACTGCAGACCCCGGAGCCCC	-1.56	-1.56
2	559	32	1.625	1.625	CGGAGGGGGAGCTAGGAGCGTGGGGGGAGCAG	1.72	1.96	2.04	1.96	2	1.8	1.64	1.52
3	610	29	-1.62069	1.62069	TCCCGATTCCGTCCATCCCTTCCCCCCGA	-1.6	-1.76	-1.8	-1.64	-1.52
4	977	26	1.61538	1.61538	GGGGAGAAAAGGGAGGATCGGATGGG	1.56	1.52
5	1024	27	-1.7037	1.7037	CCCTGCCGCCCCGTCACGTCCAGCCCC	-1.52	-1.56	-1.6
6	1028	31	-1.64516	1.64516	GCCGCCCCGTCACGTCCAGCCCCTCCCCGTG	-1.64	-1.84	-1.92	-2	-2	-1.84	-1.64
KY463679Hepatitis_D_virus_genotype_1complete_genome_Ethiopia__2013
ID	POSITION	LENGTH	SCORE	ABS_SCORE	SEQUENCE	SUB_SCORE
1	195	26	1.57692	1.57692	AGGAAGGTGGAAGAAAAGGGGGCGGG	1.52	1.64
2	608	47	-1.46809	1.46809	CCTCCCGATTCCGCCAACCCYTCCCCCCCGAGAAGTCCCCCAGGAAT	-1.6	-1.68	-1.76	-1.92	-1.96	-1.8	-1.68	-1.68	-1.68	-1.68	-1.64	-1.56	-1.64	-1.84	-1.92	-2	-2.16	-2.16	-1.96	-1.76	-1.64	-1.64	-1.64
3	993	26	1.65385	1.65385	GGGGAGAGAAGGGAGGATCGGATGGG	1.6	1.56
KY463680Hepatitis_D_virus_genotype_1complete_genome_Ethiopia__2013
ID	POSITION	LENGTH	SCORE	ABS_SCORE	SEQUENCE	SUB_SCORE
1	185	25	1.52	1.52	GGAAGGGGAAAGAGGGAAGGTGGAA	1.52
2	196	28	1.53571	1.53571	GAGGGAAGGTGGAAAAGAAGGGGAGGGC	1.52	1.6	1.72	1.56
3	391	31	1.70968	1.70968	GATGGGGGGAGATGCTGGGAGTAAGGGGAGA	1.6	1.72	1.88	2.04	1.88	1.76	1.6
4	529	26	-1.61538	1.61538	CCCACATAGCGGACCCCCGGACCCCC	-1.52	-1.56
5	542	25	-1.52	1.52	CCCCCGGACCCCCTTCCAAAAGGAC	-1.52
6	567	30	1.5	1.5	CGGAGGGGGAGCTAGGAACGCGGGGGAACG	1.64	1.88	1.8	1.72	1.68	1.56
7	618	31	-1.54839	1.54839	TTCCCGATTCCGTCCATCCCTCCCCCCCGAG	-1.6	-1.76	-1.92	-1.96	-1.8	-1.68	-1.6
8	632	25	-1.52	1.52	CATCCCTCCCCCCCGAGGGTCGCCC	-1.52
9	999	26	1.61538	1.61538	GGGGAGAAAAGGGAGGATCGGATGGG	1.56	1.52
10	1046	27	-1.7037	1.7037	CCCTGCCGCCCCGTCACGTCCAGCCCC	-1.52	-1.56	-1.6
11	1050	31	-1.64516	1.64516	GCCGCCCCGTCACGTCCAGCCCCTCCCCGTG	-1.64	-1.84	-1.92	-2	-2	-1.84	-1.64
KY463681Hepatitis_D_virus_genotype_1complete_genome_Ethiopia__2013
ID	POSITION	LENGTH	SCORE	ABS_SCORE	SEQUENCE	SUB_SCORE
1	45	29	1.31034	1.31034	CGAAGAGACCGCCGGGGGAGGGGGGCGAA	1.52	1.56	1.56	1.56	1.56
2	54	35	1.57143	1.57143	CGCCGGGGGAGGGGGGCGAACCGGCGGGGAGTCAG	1.52	1.76	1.88	2.12	2.36	2.2	2.08	1.92	1.72	1.56	1.6
3	520	26	-1.46154	1.46154	ATGCCCCCACATAGCAGAGTCCCCCA	-1.52	-1.52
4	523	43	-1.48837	1.48837	CCCCCACATAGCAGAGTCCCCCAGCCCCCTCCAAAAAAGACCG	-1.68	-1.68	-1.68	-1.68	-1.68	-1.52	-1.6	-1.64	-1.64	-1.64	-1.64	-1.68	-1.64	-1.64	-1.64	-1.64	-1.76	-1.84	-1.64
5	566	26	1.5	1.5	AGGGGAGGCGCTTGGAGCGCAGGGGA	1.56	1.56
6	617	26	-1.5	1.5	TCCCGATTCCGATATCCCTTCCCCCG	-1.6	-1.56
7	628	29	-1.34483	1.34483	ATATCCCTTCCCCCGAGAGGTCCCCCAGG	-1.56	-1.72	-1.72	-1.64	-1.56
8	997	26	1.61538	1.61538	GGGGAGAAAAGGGAGGATCGGATGGG	1.56	1.52
9	1044	27	-1.7037	1.7037	CCCCCGGTCCCTCTCACGTCCAGCCCC	-1.52	-1.52	-1.52
10	1050	29	-1.44828	1.44828	GTCCCTCTCACGTCCAGCCCCTCCCCGTG	-1.6	-1.84	-1.8	-1.68	-1.52
KY463682Hepatitis_D_virus_genotype_1complete_genome_Ethiopia__2013
ID	POSITION	LENGTH	SCORE	ABS_SCORE	SEQUENCE	SUB_SCORE
1	619	32	-1.53125	1.53125	CTCCCGATTCCGTCCCATCCCTTCCCCCGAGA	-1.56	-1.64	-1.8	-1.84	-1.68	-1.56	-1.56	-1.56
2	631	31	-1.54839	1.54839	TCCCATCCCTTCCCCCGAGAGGTCCCCCAGG	-1.6	-1.76	-1.8	-1.84	-1.72	-1.64	-1.56
3	1003	26	1.61538	1.61538	GGGGAGAAAAGGGAGGATCGGATGGG	1.56	1.52
4	1050	27	-1.7037	1.7037	CCCCCGGTCCCTCTCACGTCCAGCCCC	-1.52	-1.52	-1.52
5	1056	29	-1.44828	1.44828	GTCCCTCTCACGTCCAGCCCCTCCCCGTG	-1.6	-1.84	-1.8	-1.68	-1.52
KY495779Hepatitis_D_virus_genotype_1complete_genome
ID	POSITION	LENGTH	SCORE	ABS_SCORE	SEQUENCE	SUB_SCORE
1	563	29	1.68966	1.68966	GAGGGGGGTGGCTTGGACCCTGGGGGGGC	1.56	1.68	1.84	1.84	1.6
2	614	29	-1.62069	1.62069	TCCCGATTCCGTCCATCCCTTCCCCCCGA	-1.6	-1.76	-1.8	-1.64	-1.52
3	996	25	1.52	1.52	GGGGAGAAAAGGGAGGATCGGCTGG	1.52
4	1048	31	-1.48387	1.48387	GTTTCCCCTCACGTCCAGCCCCTCCCCGGTT	-1.68	-1.92	-2.08	-2	-1.92	-1.76	-1.6
KY861350Hepatitis_D_virus_genotype_1complete_genome_Cameroon__04-Sep-2008
ID	POSITION	LENGTH	SCORE	ABS_SCORE	SEQUENCE	SUB_SCORE
1	579	25	1.52	1.52	GGAAGACGAGGGAAAAAGGGGCGGG	1.52
2	774	27	1.44444	1.44444	ACGGGGGGAGATGCTAGGAGTAGGGAG	1.52	1.52	1.6
3	945	31	1.64516	1.64516	CGAGGGGGGAGCTTGGAGCGCGGGGGGGACC	1.72	1.96	2.08	2.24	2.08	1.84	1.6
4	965	26	1.46154	1.46154	CGGGGGGGACCGTCGGGTCCGTGGGA	1.52	1.56
5	996	29	-1.62069	1.62069	TTCCCGATTCCGTCCATCCCACCCCCCGA	-1.6	-1.76	-1.92	-1.76	-1.64
6	1002	25	-1.52	1.52	ATTCCGTCCATCCCACCCCCCGAGA	-1.52
7	1007	35	-1.42857	1.42857	GTCCATCCCACCCCCCGAGAGGTCCCCCCAGGAAT	-1.52	-1.72	-1.88	-1.96	-2.04	-2.04	-1.96	-1.76	-1.64	-1.52	-1.52
8	1379	26	1.65385	1.65385	GGGGAGAGAAGGGAGGATCGGATGGG	1.6	1.56
9	1426	37	-1.67568	1.67568	CCGCGATCCCCCCTCACGTCCAGCCCCTCCCCGTGTC	-1.56	-1.64	-1.72	-1.76	-1.88	-2.08	-2.24	-2.4	-2.2	-2.04	-1.84	-1.68	-1.56
KY861351Hepatitis_D_virus_genotype_1complete_genome_Cameroon__12-Jan-2008
ID	POSITION	LENGTH	SCORE	ABS_SCORE	SEQUENCE	SUB_SCORE
1	269	26	1.65385	1.65385	GGGGAGAGAAGGGTGGATCGGATGGG	1.6	1.56
2	316	37	-1.67568	1.67568	CCGCGTTCCCCCCTCACGTCCAGCCCCTCCCCGTGTC	-1.56	-1.64	-1.72	-1.76	-1.88	-2.08	-2.24	-2.4	-2.2	-2.04	-1.84	-1.68	-1.56
3	1149	25	1.64	1.64	GGAGGKCGAAGAGAAAGGGGCGGGG	1.64
4	1515	31	1.64516	1.64516	CGAGGGGGGAGCTAGGAGCGCGGGGGGGACC	1.72	1.96	2.08	2.24	2.08	1.84	1.6
5	1566	32	-1.34375	1.34375	CYYCCGATTCCGTCCGACCCCACCCCCGAGAG	-1.56	-1.64	-1.8	-1.76	-1.68	-1.56	-1.6	-1.52
6	1576	35	-1.54286	1.54286	CGTCCGACCCCACCCCCGAGAGGTCCCCCCAGGAA	-1.52	-1.6	-1.8	-1.96	-2.04	-2.12	-2.16	-2.08	-1.84	-1.68	-1.52
KY861353Hepatitis_D_virus_genotype_6complete_genome_Cameroon__25-Mar-2008
ID	POSITION	LENGTH	SCORE	ABS_SCORE	SEQUENCE	SUB_SCORE
1	102	29	-1.34483	1.34483	TGCTCCCTCCCCTTCCTTTCCCTTTCTTA	-1.52	-1.56	-1.6	-1.56	-1.56
2	410	29	1.37931	1.37931	GATCGAGGATTTGGGGAGGTGAGGGGAAC	1.52	1.64	1.64	1.64	1.6
3	416	25	1.52	1.52	GGATTTGGGGAGGTGAGGGGAACCG	1.52
4	418	36	1.61111	1.61111	ATTTGGGGAGGTGAGGGGAACCGAGGGGGGTTCGAA	1.52	1.68	1.84	2	2.16	2.16	2	1.84	1.64	1.68	1.6	1.52
5	760	28	1.5	1.5	ATGGGGAGAGAGGCTAGGAGTGGGGAGC	1.68	1.68	1.72	1.52
6	885	25	-1.52	1.52	CAAGCCCCCCCATGCCCGTTCCACG	-1.52
7	889	27	-1.7037	1.7037	CCCCCCCATGCCCGTTCCACGGCTCCC	-1.6	-1.56	-1.52
8	992	33	-1.33333	1.33333	CACTCCTTCCCCCCTGCGGGCCCCCCATAAGAT	-1.64	-1.76	-1.76	-1.72	-1.72	-1.64	-1.52	-1.52	-1.52
9	1363	41	1.36585	1.36585	CGAGGAGTGGAAGGCGGGGAGGGCGGGGAGGAGAGYTACTC	1.6	1.8	1.92	2.08	2	2	2.08	2.04	2.08	2	1.96	1.96	1.96	1.88	1.76	1.8	1.6
10	1420	29	-1.58621	1.58621	TGCCCCTGATGTCCAGACCCTCCCCCGAC	-1.64	-1.8	-1.8	-1.64	-1.56
KY861354Hepatitis_D_virus_genotype_1complete_genome_Cameroon__2009
ID	POSITION	LENGTH	SCORE	ABS_SCORE	SEQUENCE	SUB_SCORE
1	269	25	1.52	1.52	GGAAGGGGAAAGAGGAGGGCGGAAG	1.52
2	458	30	1.43333	1.43333	GGAGAGGGGTCCATAGCGATGGGGGGAGAT	1.52	1.6	1.52	1.56	1.52	1.52
3	475	28	1.42857	1.42857	GATGGGGGGAGATGCTAGGAGTGGGAGC	1.6	1.56	1.6	1.56
4	646	33	1.63636	1.63636	GGCCGGGGGGGCACTTGGAGCGCGGGGGGGACC	1.52	1.6	1.68	1.92	2.16	2.16	2	1.76	1.52
5	698	48	-1.4375	1.4375	YTTCCCGATTCCGCCTACCCCTTCCCCCCGAGAGGTCCCCCCAGGAAT	-1.56	-1.72	-1.88	-2.04	-2.08	-1.92	-1.8	-1.8	-1.8	-1.72	-1.64	-1.56	-1.64	-1.84	-1.92	-2	-2.16	-2.32	-2.16	-1.92	-1.68	-1.52	-1.52	-1.52
6	1082	26	1.65385	1.65385	GGGGAGAGAAGGGAGGATCGGATGGG	1.6	1.56
7	1134	28	-1.60714	1.60714	TTCCCCCCTCACGTCCAGTCCGTCCCCG	-1.56	-1.72	-1.88	-1.64
8	1503	27	-1.48148	1.48148	AGCCCCCCCTCCGCYTCCATCCTTCTT	-1.6	-1.6	-1.64
KY861355Hepatitis_D_virus_genotype_1complete_genome_Cameroon__2010
ID	POSITION	LENGTH	SCORE	ABS_SCORE	SEQUENCE	SUB_SCORE
1	574	25	1.52	1.52	GAGGACGAAGAAAAAAGGGGCGGGG	1.52
2	768	27	1.62963	1.62963	TGGGGGAGGATGCTRGGAGTTAGGGGC	1.64	1.8	1.6
3	937	35	1.51429	1.51429	GACCGAGGGGGGGCTAGGAGCGCGGGGGGGACCAC	1.52	1.6	1.76	2	2.24	2.36	2.36	2.12	1.88	1.72	1.52
4	986	36	-1.52778	1.52778	GCCCTTCCCGATTCCGTCCAACCCCACCCCCGAGAG	-1.56	-1.6	-1.64	-1.68	-1.72	-1.88	-2.04	-1.88	-1.76	-1.6	-1.64	-1.56
5	1000	35	-1.57143	1.57143	CGTCCAACCCCACCCCCGAGAGGTCCCCCCAGGAA	-1.56	-1.64	-1.84	-2	-2.08	-2.16	-2.16	-2.08	-1.84	-1.68	-1.52
6	1373	26	1.65385	1.65385	GGGGAGAGAAGGGAGGATCGGATGGG	1.6	1.56
7	1425	28	-1.60714	1.60714	WTCCCCYCTCACGTCCAGACCCTCCCCG	-1.52	-1.68	-1.84	-1.64
L22063Hepatitis_D_virus_genotype_3complete_genome_genotype_III
ID	POSITION	LENGTH	SCORE	ABS_SCORE	SEQUENCE	SUB_SCORE
1	41	25	1.52	1.52	GGGGGTCCGAAATCGAGAGCGGGGG	1.52
2	564	25	1.64	1.64	GGGAACAGGGGGAGATCGACCGGGG	1.64
L22066Hepatitis_D_virus_genotype_1complete_genome_genotype_I
ID	POSITION	LENGTH	SCORE	ABS_SCORE	SEQUENCE	SUB_SCORE
1	55	27	1.81481	1.81481	GGGGGAGGAAGGGGACCCGAGAGGGGA	1.8	1.8	1.64
2	61	25	1.52	1.52	GGAAGGGGACCCGAGAGGGGATGGG	1.52
3	183	27	1.40741	1.40741	TAGGAAGGGGAGAAAGGAGGGAGGAAA	1.52	1.52	1.52
4	197	26	1.57692	1.57692	AGGAGGGAGGAAAAAAAAGGGGCGGG	1.52	1.64
5	527	27	-1.74074	1.74074	CCCCACATAGCAGAGCCCCGGACCCCC	-1.56	-1.56	-1.56
6	542	25	-1.56	1.56	CCCCGGACCCCCTTCCAAAGCGACC	-1.56
7	565	30	1.36667	1.36667	CCGAGGGGGGTGGCTTGGACGCGGGGGACC	1.56	1.8	2.04	2	1.88	1.6
8	629	34	-1.44118	1.44118	TACGACTCCCTCCCCCCAGGTGCCCCCCAGGAAT	-1.64	-1.8	-1.96	-2.08	-2.12	-2.04	-1.92	-1.92	-1.8	-1.68
9	999	26	1.61538	1.61538	GGGGAGAGAAGGGAGGATCGGCTGGG	1.56	1.52
10	1053	26	-1.5	1.5	TTCCTCTCACGTCCAGCCCCTCCCCG	-1.64	-1.56
11	1420	27	-1.40741	1.40741	AGCCCCCTCTCCTTCCCTATCCTTCTT	-1.52	-1.52	-1.56
LC426721Hepatitis_D_virus_genotype_1complete_genome_Mongolia__2018-03-29
ID	POSITION	LENGTH	SCORE	ABS_SCORE	SEQUENCE	SUB_SCORE
1	38	27	1.48148	1.48148	CGGGCGAAGGGAGCGCGGGGGAAGGAT	1.6	1.68	1.56
2	179	44	1.54545	1.54545	ACCTTGGAAGGGGAAAGGGGATGGGAGGAAAAGAAGGGGCGGGC	1.64	1.64	1.8	1.96	1.96	1.96	1.88	1.8	1.84	1.84	1.68	1.68	1.68	1.68	1.84	1.8	1.92	1.88	1.84	1.6
3	563	30	1.5	1.5	CGAGGGGGGTGGCTTGGAGCATAGGGGAGC	1.52	1.76	1.88	1.88	1.76	1.52
4	1049	32	-1.5	1.5	GTTTCCCCTTATGTCCAGCCCCTCCCCGGTCC	-1.6	-1.84	-2	-1.92	-1.84	-1.68	-1.6	-1.52
LC426722Hepatitis_D_virus_genotype_1complete_genome_Mongolia__2018-03-29
ID	POSITION	LENGTH	SCORE	ABS_SCORE	SEQUENCE	SUB_SCORE
1	560	25	1.52	1.52	GGAGGGGGAGCTAGGAGCATGAGGG	1.52
2	563	25	1.52	1.52	GGGGGAGCTAGGAGCATGAGGGAGG	1.52
3	610	28	-1.57143	1.57143	TCCCGATTCCGTCCATCCCTTCCCCCTA	-1.6	-1.76	-1.64	-1.52
4	622	26	-1.53846	1.53846	CCATCCCTTCCCCCTAGTGTCGCCCA	-1.6	-1.52
5	993	25	1.52	1.52	GGGGAGAAAAGGGAGGATCGGCTGG	1.52
6	1047	25	-1.52	1.52	CTCCTCTCAGGTCCAGCCCCTCCCC	-1.52
7	1124	28	-1.64286	1.64286	GCCCCCGGGTGCTCCCCTCGATCCCCCT	-1.52	-1.72	-1.72	-1.56
LT594472Hepatitis_D_virus_genotype_5complete_genome_dFr3229__Mali
ID	POSITION	LENGTH	SCORE	ABS_SCORE	SEQUENCE	SUB_SCORE
1	566	29	1.44828	1.44828	CCGGGGGGGTCCTTGGAACACGGGGGAGC	1.52	1.76	1.84	1.72	1.52
2	1002	27	1.62963	1.62963	AGGAGTGGAAGGCGGGGAGGCCGGGGT	1.6	1.76	1.68
3	1057	25	-1.52	1.52	CTCCCCTGATGTCCAGTCCTTCCCC	-1.52
4	1425	28	-1.35714	1.35714	GCTCCCTCCCCGTCCTTCCCTTTTCTTA	-1.52	-1.56	-1.52	-1.52
LT594473Hepatitis_D_virus_genotype_1complete_genome_dFr2025__Central_African_Republic
ID	POSITION	LENGTH	SCORE	ABS_SCORE	SEQUENCE	SUB_SCORE
1	214	25	1.52	1.52	GACGGCGAAGAGAAAAGGGGCGGGG	1.52
2	581	31	1.64516	1.64516	CGAGGGGGGAGCTAGGAGCGCGGGGGGGTCC	1.72	1.96	2.08	2.24	2.08	1.84	1.6
3	631	33	-1.39394	1.39394	YTTCCCGATTCCGTCCGACCCCACCCCCGAGAG	-1.52	-1.68	-1.84	-2	-1.84	-1.72	-1.56	-1.6	-1.52
4	642	35	-1.54286	1.54286	CGTCCGACCCCACCCCCGAGAGGTCCCCCCAGGAA	-1.52	-1.6	-1.8	-1.96	-2.04	-2.12	-2.16	-2.08	-1.84	-1.68	-1.52
5	1014	26	1.65385	1.65385	GGGGAGAGAAGGGTGGATCGGATGGG	1.6	1.56
6	1061	37	-1.67568	1.67568	CCGCGTTCCCCCCTCACGTCCAGCCCCTCCCCGTGTC	-1.56	-1.64	-1.72	-1.76	-1.88	-2.08	-2.24	-2.4	-2.2	-2.04	-1.84	-1.68	-1.56
LT594474Hepatitis_D_virus_genotype_1complete_genome_dFr2095__China
ID	POSITION	LENGTH	SCORE	ABS_SCORE	SEQUENCE	SUB_SCORE
1	521	26	-1.61538	1.61538	CCCCACATAGCAGCTCCCGGACCCCC	-1.52	-1.52
2	558	29	1.58621	1.58621	CTGGGGGTGGAGCTTGGAACGCGGGGGTT	1.52	1.72	1.88	1.72	1.56
3	606	31	-1.70968	1.70968	CCCTTCCCGATTCCGTCCAAACCCCCTCCCA	-1.6	-1.64	-1.52	-1.52	-1.64	-1.76	-1.64
4	1048	30	-1.63333	1.63333	TGCCCCTCGTGTCCAGCCCATCCCCCGTCC	-1.68	-1.84	-1.84	-1.68	-1.6	-1.52
LT594475Hepatitis_D_virus_genotype_1complete_genome_dFr5143__Romania
ID	POSITION	LENGTH	SCORE	ABS_SCORE	SEQUENCE	SUB_SCORE
1	388	33	1.45455	1.45455	GATAGGAGGGGATGCTGGGAGTTGGGGGAGACC	1.56	1.68	1.84	2	2	1.96	1.88	1.8	1.56
2	562	30	1.6	1.6	CGAGGGGGGTGGCTAGGAACTCGGGGGGCC	1.6	1.84	1.96	2.12	1.88	1.64
3	613	31	-1.51613	1.51613	TCCCGATGTCCGTCCATCCCTCCCCCCCGAG	-1.56	-1.72	-1.76	-1.8	-1.64	-1.68	-1.56
4	627	25	-1.52	1.52	CATCCCTCCCCCCCGAGGGTCGCCC	-1.52
5	994	26	1.61538	1.61538	GGGGAGAGAAGGGAGGATCGGCTGGG	1.56	1.52
6	1046	31	-1.45161	1.45161	GTTTCCCCTCAAGTCCAGCCCCTCCCCGGTT	-1.64	-1.88	-2.04	-1.96	-1.88	-1.72	-1.56
LT594476Hepatitis_D_virus_genotype_1complete_genome_dFr5405__Central_African_Republic
ID	POSITION	LENGTH	SCORE	ABS_SCORE	SEQUENCE	SUB_SCORE
1	135	38	1.31579	1.31579	AAGAAGGGAGTAGAGGGGATCGGGGGGTGGACGATCTC	1.72	1.88	2.04	2	2.08	2.16	2.04	1.88	1.8	1.8	1.76	1.72	1.72	1.52
2	208	29	1.51724	1.51724	GGACGGTGGAAAGAAAAGGGGGTGGGGTC	1.6	1.68	1.76	1.76	1.64
3	404	28	1.57143	1.57143	TGGGAGGAGATGCTAGGAGTGGGGGGAG	1.56	1.72	1.6	1.52
4	625	33	-1.63636	1.63636	CCTTCCCGATTCCGTCCATCCCTCCCCCCCGAG	-1.52	-1.56	-1.6	-1.76	-1.92	-1.96	-1.8	-1.68	-1.6
5	641	25	-1.52	1.52	CATCCCTCCCCCCCGAGGGTCGCCC	-1.52
6	1010	26	1.61538	1.61538	GGGGAGAAAAGGGAGGATCGGATGGG	1.56	1.52
7	1434	26	-1.5	1.5	TCCCCCCTCTCCATCCTTCTCCTTCT	-1.56	-1.56
LT594477Hepatitis_D_virus_genotype_1complete_genome_dFr5985__Georgia
ID	POSITION	LENGTH	SCORE	ABS_SCORE	SEQUENCE	SUB_SCORE
1	200	25	1.52	1.52	GGAAGGTGGAAAAGAAAGGGGWGGG	1.52
2	396	28	1.53571	1.53571	TAGGGGGAGATGCTAGGAGTTAGGGGAG	1.52	1.68	1.68	1.56
3	620	32	-1.5	1.5	TCCCGATTCCGTCCGAACCCCATCCCCCACAG	-1.52	-1.68	-1.72	-1.76	-1.64	-1.72	-1.72	-1.6
4	1003	26	1.61538	1.61538	GGGGAGAAAAGGGAGGATCGGATGGG	1.56	1.52
5	1054	32	-1.4375	1.4375	GTTCTCCCCTTATGTCCAGTCCCCCCCCGGTT	-1.52	-1.72	-1.88	-2.04	-1.92	-1.84	-1.68	-1.52
LT594478Hepatitis_D_virus_genotype_1complete_genome_dFr6155__Cameroon
ID	POSITION	LENGTH	SCORE	ABS_SCORE	SEQUENCE	SUB_SCORE
1	569	31	1.64516	1.64516	CGAGGGGGGAGCTAGGAGCGCGGGGGGGACC	1.72	1.96	2.08	2.24	2.08	1.84	1.6
2	618	34	-1.5	1.5	TCCTCCCGATTCCGTCCAACCCCACCCCCGAGAG	-1.56	-1.72	-1.8	-1.88	-2.04	-1.88	-1.76	-1.6	-1.64	-1.56
3	630	35	-1.57143	1.57143	CGTCCAACCCCACCCCCGAGAGGTCCCCCCAGGAA	-1.56	-1.64	-1.84	-2	-2.08	-2.16	-2.16	-2.08	-1.84	-1.68	-1.52
4	1002	26	1.65385	1.65385	GGGGAGAGAAGGGAGGATCGGATGGG	1.6	1.56
5	1049	37	-1.67568	1.67568	CCGCGTTCCCCCCTCACGTCCAGCCCCTCCCCGTGTC	-1.56	-1.64	-1.72	-1.76	-1.88	-2.08	-2.24	-2.4	-2.2	-2.04	-1.84	-1.68	-1.56
LT594479Hepatitis_D_virus_genotype_1complete_genome_dFr677__Central_African_Republic
ID	POSITION	LENGTH	SCORE	ABS_SCORE	SEQUENCE	SUB_SCORE
1	50	26	1.61538	1.61538	GGGCGAAGGACCGCAGGGGGGAGGGT	1.68	1.56
2	207	25	1.52	1.52	AGGAAGGTGGAAAAGAAGGGGYGGG	1.52
3	401	31	1.64516	1.64516	GATGGGGGGAGATGCTAGGAGTCGGGGGAGA	1.52	1.64	1.8	1.96	1.8	1.68	1.52
4	537	26	-1.73077	1.73077	CCCCACATAGCGGACCCCGGACCCCC	-1.64	-1.64
5	625	29	-1.58621	1.58621	CCTCCCGATTCCGTCCATCCCTCCCCCAG	-1.6	-1.68	-1.76	-1.76	-1.56
6	1011	26	1.61538	1.61538	GGGGAGAAAAGGGAGGATCGGATGGG	1.56	1.52
7	1063	30	-1.6	1.6	GTCCCCCCTCGCGTCCAGCCCTTCCCCGTG	-1.68	-1.92	-2.08	-1.88	-1.72	-1.52
LT594480Hepatitis_D_virus_genotype_1complete_genome_dFr6801__Romania
ID	POSITION	LENGTH	SCORE	ABS_SCORE	SEQUENCE	SUB_SCORE
1	394	30	1.46667	1.46667	TAGGAGGGGATGCTAGGAGTTGGGGGAGAC	1.64	1.8	1.8	1.76	1.68	1.6
2	567	27	1.51852	1.51852	GAGGGGGGTGGCTTGGGACCTGGAGGA	1.56	1.6	1.6
3	1053	33	-1.33333	1.33333	TCTCCTCTCACGTCCAGCCCCTCCCCAGTCCGA	-1.52	-1.68	-1.64	-1.6	-1.52	-1.52	-1.6	-1.52	-1.52
LT594481Hepatitis_D_virus_genotype_1complete_genome_dFr5820__China
ID	POSITION	LENGTH	SCORE	ABS_SCORE	SEQUENCE	SUB_SCORE
1	37	37	1.32432	1.32432	ACCGGGCGAGAGGGGCGAAGTGGGGAAGGGGAAATCC	1.56	1.56	1.64	1.88	1.92	1.96	2	2.04	2	2	1.96	1.84	1.56
2	394	25	1.52	1.52	GGGGGGAGATGCTAGGAGTAGGAGG	1.52
3	554	28	1.39286	1.39286	GAAGTGACGGGGGGGGGTCACTAGGAAC	1.6	1.56	1.56	1.52
4	560	31	1.70968	1.70968	ACGGGGGGGGGTCACTAGGAACACGGGGGAC	1.56	1.72	1.92	1.92	1.92	1.76	1.52
5	616	31	-1.70968	1.70968	CCACCCTCCCAACACACTCCTTCCCCCCTGC	-1.64	-1.72	-1.8	-1.96	-1.84	-1.68	-1.6
6	633	27	-1.48148	1.48148	TCCTTCCCCCCTGCGGGGCCCCCCCAT	-1.6	-1.6	-1.52
7	997	38	1.31579	1.31579	AGGAGTGGAAGGCGTTGTTGGGGGGGAGATGGGTGTAC	1.52	1.68	1.6	1.56	1.56	1.52	1.64	1.68	1.72	1.72	1.76	1.68	1.6	1.52
8	1052	29	-1.62069	1.62069	TTCCCCTGATGTCCAGTCCCTCCCCCGTC	-1.68	-1.84	-1.8	-1.64	-1.56
9	1417	31	-1.25806	1.25806	GGAGCCCCCTCCCCGTCCTTCCCTTTTCTGA	-1.56	-1.72	-1.88	-1.92	-1.96	-1.76	-1.6
LT594482Hepatitis_D_virus_genotype_5complete_genome_dFr3634__Cote_dIvoire
ID	POSITION	LENGTH	SCORE	ABS_SCORE	SEQUENCE	SUB_SCORE
1	563	30	1.26667	1.26667	AAAAAGGGACGGGGGGAGGACTTGGAGCAC	1.56	1.56	1.6	1.56	1.56	1.52
2	572	27	1.59259	1.59259	CGGGGGGAGGACTTGGAGCACAGGGGC	1.64	1.84	1.6
3	1007	29	1.55172	1.55172	GAGGAGTGGAAGGCGGGGAGGTCGGGGTC	1.6	1.72	1.88	1.8	1.6
4	1016	27	1.40741	1.40741	AAGGCGGGGAGGTCGGGGTCCCGGGTT	1.52	1.52	1.52
5	1431	28	-1.35714	1.35714	GCTCCCTCCCCGTCCTTCCCTTTTCTTA	-1.52	-1.56	-1.52	-1.52
LT594483Hepatitis_D_virus_genotype_5complete_genome_dFr7068__Ghana
ID	POSITION	LENGTH	SCORE	ABS_SCORE	SEQUENCE	SUB_SCORE
1	627	27	-1.55556	1.55556	TCCCGTTCTCCACACTCCTTCCCCCCG	-1.56	-1.72	-1.56
2	1004	30	1.46667	1.46667	CGAGGAGTGGAAGGCGGGGAGGCGGGGATC	1.56	1.76	1.88	1.88	1.8	1.6
3	1014	25	1.52	1.52	AAGGCGGGGAGGCGGGGATCCCGGG	1.52
4	1061	26	-1.5	1.5	TCCCTCTCACGTCCAGTCCCTCCCCT	-1.56	-1.56
LT594484Hepatitis_D_virus_genotype_6complete_genome_dFr1594__Angola
ID	POSITION	LENGTH	SCORE	ABS_SCORE	SEQUENCE	SUB_SCORE
1	399	26	1.46154	1.46154	AGGGGGAGATGCTAGGAGTGGGAGGC	1.56	1.52
2	523	25	-1.6	1.6	CTAAGTCCCCCATGCCCCGCTCCAC	-1.6
3	528	28	-1.64286	1.64286	TCCCCCATGCCCCGCTCCACGGCTCCCT	-1.6	-1.72	-1.68	-1.52
4	558	35	1.22857	1.22857	CGAAGTGTCGGGGGGGGGCTGGAACGCAGGGACCA	1.52	1.64	1.56	1.56	1.68	1.76	1.88	1.84	1.76	1.72	1.56
5	618	28	-1.5	1.5	CCGCTTCTCCACACTCCTTCCCCCCCGT	-1.56	-1.64	-1.52	-1.56
6	630	33	-1.42424	1.42424	ACTCCTTCCCCCCCGTGGGCYCCCCCCATAAGA	-1.6	-1.76	-1.88	-1.88	-1.8	-1.72	-1.72	-1.68	-1.52
7	995	39	1.33333	1.33333	CAAGGAGTGGAAGGCGGGGAGGGCGGGGAGGATYGTTAC	1.56	1.76	1.92	2.08	2	2	2.08	2.04	2.04	1.96	1.92	1.92	1.92	1.84	1.6
8	1052	28	-1.5	1.5	TTCCCCTTACGTCCAGTCCTTCCCCCGT	-1.56	-1.72	-1.68	-1.52
9	1420	28	-1.35714	1.35714	GCTCCCTCCCCGTCCTTTCCCTTTCTTA	-1.52	-1.56	-1.52	-1.52
LT594485Hepatitis_D_virus_genotype_6complete_genome_dFr3046__Cameroon
ID	POSITION	LENGTH	SCORE	ABS_SCORE	SEQUENCE	SUB_SCORE
1	63	28	1.64286	1.64286	TGGGGAGGATAGAGGAACCGAGGGGGGT	1.52	1.68	1.68	1.52
2	399	29	1.62069	1.62069	ATGGGGAGAGATGCTAGGAGTGGGGGGCG	1.56	1.72	1.88	1.68	1.56
3	620	25	-1.56	1.56	CCGCTTCTCCACACTCCTTCCCCCC	-1.56
4	631	33	-1.42424	1.42424	CACTCCTTCCCCCCTGTGGGCCCCCCCATAAGA	-1.6	-1.72	-1.88	-1.84	-1.84	-1.76	-1.68	-1.64	-1.64
5	1005	41	1.31707	1.31707	CAAGGAGTGGAAGGCGGGGAGGGCGGGGAGGAGGGCTACCC	1.56	1.76	1.92	2.08	2	2	2.08	2.04	2.16	2.2	2.24	2.2	2.2	2.12	1.92	1.84	1.56
6	1062	30	-1.7	1.7	CACCCCTGACGTCCAGACCATCCCCCCTCC	-1.56	-1.68	-1.84	-1.68	-1.6	-1.52
7	1428	31	-1.29032	1.29032	GTGCTCCCTCCCCTTCCCTTCCCTTTCTTAT	-1.56	-1.72	-1.76	-1.8	-1.76	-1.76	-1.64
LT594486Hepatitis_D_virus_genotype_7complete_genome_dFr1200__Cameroon
ID	POSITION	LENGTH	SCORE	ABS_SCORE	SEQUENCE	SUB_SCORE
1	527	28	-1.71429	1.71429	TCCCCAACTAGCCGGCCCCGGACCCCCT	-1.6	-1.76	-1.76	-1.6
2	600	38	-1.36842	1.36842	CCATGGTGAACCCCCGTAGCCCCCCACTCCACACTCCT	-1.64	-1.56	-1.52	-1.52	-1.6	-1.76	-1.84	-1.88	-1.92	-1.96	-1.96	-1.88	-1.8	-1.64
3	616	32	-1.6875	1.6875	TAGCCCCCCACTCCACACTCCTTCCCCCCGCG	-1.68	-1.84	-2	-2.2	-2.2	-2	-1.88	-1.56
4	991	42	1.30952	1.30952	CTCGAGGAGTGGAAGGCGGGGAGGGGGGGTCGGACTAGGTCC	1.56	1.76	1.92	2.12	2.24	2.24	2.12	2.12	2.2	2.16	2.12	2.04	1.96	2.04	2.12	2.04	1.84	1.76
LT594487Hepatitis_D_virus_genotype_7complete_genome_dFr1650__Cameroon
ID	POSITION	LENGTH	SCORE	ABS_SCORE	SEQUENCE	SUB_SCORE
1	276	30	1.53333	1.53333	YAAGGGGATCWAGATGGAACGGGGGGGCAA	1.56	1.72	1.88	1.84	1.68	1.52
2	562	26	1.61538	1.61538	CGGGGGGACCTCGACAGATCGGGGGG	1.52	1.72
3	597	25	-1.52	1.52	CCATGGTGGACCCCCGTAGCCCCCC	-1.52
4	602	33	-1.42424	1.42424	GTGGACCCCCGTAGCCCCCCACTCCACACTCCT	-1.64	-1.72	-1.76	-1.84	-1.96	-1.96	-1.88	-1.8	-1.64
5	613	32	-1.6875	1.6875	TAGCCCCCCACTCCACACTCCTTCCCCCCGCG	-1.68	-1.84	-2	-2.2	-2.2	-2	-1.88	-1.56
6	632	26	-1.53846	1.53846	CCTTCCCCCCGCGGGGCCCCCCATCC	-1.52	-1.52
7	989	43	1.25581	1.25581	CTCGAGGAGTGGAAGGCGGGGAGGGGGGGTCGGACTGGGTCCC	1.56	1.76	1.92	2.12	2.24	2.24	2.12	2.12	2.2	2.16	2.12	2.04	2.08	2.2	2.32	2.24	2	1.88	1.56
LT594488Hepatitis_D_virus_genotype_8complete_genome_dFr7707__Democratic_Republic_of_the_Congo
ID	POSITION	LENGTH	SCORE	ABS_SCORE	SEQUENCE	SUB_SCORE
1	295	25	1.6	1.6	GGGTTGAGAAAAGCGGAGAGGGGGG	1.6
2	625	31	-1.77419	1.77419	CGTCCCCCTTCTCCACACTCCTTCCCCCCGC	-1.56	-1.68	-1.88	-2.04	-2.04	-1.84	-1.72
3	638	35	-1.31429	1.31429	CACACTCCTTCCCCCCGCGGGCCCCCCCGTAAAGG	-1.56	-1.64	-1.8	-1.92	-1.88	-1.84	-1.84	-1.76	-1.68	-1.6	-1.52
4	1004	42	1.28571	1.28571	CTCGAGGAGTGGAAGGCGGGGAGGGGGGGGCGGCTGCTGTCC	1.56	1.76	1.92	2.12	2.24	2.4	2.28	2.28	2.36	2.28	2.28	2.24	2.12	2.12	2.16	2.08	1.84	1.72
5	1430	31	-1.25806	1.25806	AGCTCTCTCCCCGTCTCCCCCTTTTCTAATT	-1.52	-1.56	-1.6	-1.56	-1.56	-1.52	-1.52
LT604935Hepatitis_D_virus_genotype_1complete_genome_dFr2110__Cameroon
ID	POSITION	LENGTH	SCORE	ABS_SCORE	SEQUENCE	SUB_SCORE
1	186	27	1.40741	1.40741	TAGGAAGGGGAAAGAGGGAAGGTGGAA	1.52	1.52	1.52
2	396	28	1.5	1.5	AGGAGGGGATGCTAGGAGTTAGGGGAGA	1.64	1.64	1.6	1.52
3	570	26	1.53846	1.53846	AGGGGGGTGACTTTGAACATTGGGGA	1.6	1.6
4	622	28	-1.5	1.5	CGATTCCGCCCAAGCTCCTTCCCCCCAA	-1.52	-1.56	-1.6	-1.6
5	1001	28	1.67857	1.67857	TGGGGAGAGAAGGGAGGGTCGGCTGGGA	1.64	1.76	1.72	1.56
6	1055	28	-1.53571	1.53571	CCTCCCCTTATGTCCAGTCCCTCCCCGG	-1.72	-1.8	-1.64	-1.56
LT604936Hepatitis_D_virus_genotype_1complete_genome_dFr2136__France
ID	POSITION	LENGTH	SCORE	ABS_SCORE	SEQUENCE	SUB_SCORE
1	516	27	-1.74074	1.74074	CCCCACATAGCAGAGCCCCGGACCCCC	-1.56	-1.56	-1.56
2	531	25	-1.52	1.52	CCCCGGACCCCCTTCCAAAGTGACC	-1.52
3	613	37	-1.32432	1.32432	TGCTCGGATCCCCTTCCTTCCCCCCAAGCGTCGCCCA	-1.64	-1.64	-1.68	-1.6	-1.64	-1.56	-1.64	-1.76	-1.72	-1.84	-1.8	-1.76	-1.6
4	991	25	1.52	1.52	GGGGAGAAAAGGGAGGATCGGCTGG	1.52
5	1045	26	-1.5	1.5	CTCCTCTCARGTCCAGCCCCTCCCCG	-1.64	-1.52
6	1113	32	-1.21875	1.21875	ACGAAGCCGCCCCCCGGCGCTCCCCTCGRTGC	-1.56	-1.56	-1.56	-1.56	-1.56	-1.56	-1.56	-1.52
7	1122	25	-1.56	1.56	CCCCCCGGCGCTCCCCTCGRTGCTC	-1.56
LT604937Hepatitis_D_virus_genotype_1complete_genome_dFr2410__Mayotte
ID	POSITION	LENGTH	SCORE	ABS_SCORE	SEQUENCE	SUB_SCORE
1	395	30	1.46667	1.46667	TAGGAGGGGATGCTAGGAGTAGGGGGAGAC	1.64	1.8	1.8	1.76	1.68	1.6
2	570	26	1.5	1.5	AGGGGGGTGACTTTGAACACTGGGGA	1.56	1.56
3	614	46	-1.32609	1.32609	GCTCCTCCCGATTCCGCCCGTCCCCTTCCCCCCAAGGGTCGCCCAG	-1.56	-1.6	-1.56	-1.72	-1.8	-1.88	-2.04	-2.08	-2.12	-2	-2.04	-1.92	-1.8	-1.68	-1.6	-1.56	-1.56	-1.56	-1.56	-1.56	-1.6	-1.52
4	999	30	1.56667	1.56667	TCTGGGGAGAGAAGGGAGGGTCGGATGGGA	1.52	1.52	1.68	1.8	1.76	1.6
5	1055	28	-1.39286	1.39286	TTTCCCCTCGTGTCCAGTCCCTCCCCGG	-1.56	-1.72	-1.64	-1.56
LT604938Hepatitis_D_virus_genotype_1complete_genome_dFr4194__Portugal
ID	POSITION	LENGTH	SCORE	ABS_SCORE	SEQUENCE	SUB_SCORE
1	567	26	1.61538	1.61538	GGGGGGGTCGCTAGGAACACCGGGGA	1.68	1.52
2	999	25	1.52	1.52	GGGGAGAAAAGGGTGGATCGGCTGG	1.52
3	1051	31	-1.45161	1.45161	GTTTCCCCTGATGTCCAGCCCCTCCCCGGTC	-1.56	-1.8	-1.96	-1.88	-1.8	-1.64	-1.56
LT604939Hepatitis_D_virus_genotype_1complete_genome_dFr4586__Romania
ID	POSITION	LENGTH	SCORE	ABS_SCORE	SEQUENCE	SUB_SCORE
1	390	27	1.48148	1.48148	ATGGGGAGGGATGCTAGGAGTTGGGAG	1.56	1.56	1.6
2	555	29	1.34483	1.34483	AAAAGGGACTGAGGGGGGTGGCTTGGAAC	1.52	1.6	1.6	1.6	1.56
3	563	31	1.48387	1.48387	CTGAGGGGGGTGGCTTGGAACATGGGGGACC	1.52	1.72	1.88	2	2	1.76	1.52
4	615	31	-1.51613	1.51613	TCCCGATGTCCGTCCATCCCTCCCCCCCGAG	-1.56	-1.72	-1.76	-1.8	-1.64	-1.68	-1.56
5	629	25	-1.52	1.52	CATCCCTCCCCCCCGAGGGTCGCCC	-1.52
6	995	26	1.61538	1.61538	GGGGAGAGAAGGGAGGATCGGCTGGG	1.56	1.52
7	1047	32	-1.59375	1.59375	GTTTCCCCTTATGTCCAGCCCCTCCCCAGTCC	-1.6	-1.84	-2	-2	-1.96	-1.8	-1.72	-1.64
LT604940Hepatitis_D_virus_genotype_1complete_genome_dFr4941__France
ID	POSITION	LENGTH	SCORE	ABS_SCORE	SEQUENCE	SUB_SCORE
1	37	28	1.57143	1.57143	TCGGGGCGAAGAGATCGCGGGGGCGGGA	1.52	1.64	1.8	1.64
2	565	26	1.46154	1.46154	AGGGGGGTGGCTAGGAACCCAGGGGA	1.52	1.52
3	614	31	-1.51613	1.51613	TCCCGATGTCCGTCCATCCCTCCCCCCCGAG	-1.56	-1.72	-1.76	-1.8	-1.64	-1.68	-1.56
4	628	25	-1.52	1.52	CATCCCTCCCCCCCGAGGGTCGCCC	-1.52
5	994	26	1.61538	1.61538	GGGGAGAGAAGGGAGGATCGGCTGGG	1.56	1.52
6	1046	31	-1.45161	1.45161	GTCTCCCCTCAGGTCCAGCCCCTCCCCGGTC	-1.56	-1.8	-1.96	-1.84	-1.76	-1.6	-1.52
LT604941Hepatitis_D_virus_genotype_1complete_genome_dFr5008__Poland
ID	POSITION	LENGTH	SCORE	ABS_SCORE	SEQUENCE	SUB_SCORE
1	37	29	1.44828	1.44828	CCGGGCGAAGAGAGCGCGGGGGGGGGATC	1.56	1.8	1.88	1.76	1.6
2	43	25	1.56	1.56	GAAGAGAGCGCGGGGGGGGGATCAG	1.56
3	45	25	1.52	1.52	AGAGAGCGCGGGGGGGGGATCAGCG	1.52
4	181	27	1.44444	1.44444	TTGGAAGGGGAAAGAGGAGGGATGGAG	1.52	1.52	1.56
5	195	29	1.65517	1.65517	AGGAGGGATGGAGAAGAGAAGGGGGGGGC	1.6	1.76	1.84	1.92	1.76
6	528	26	-1.65385	1.65385	CCCCACCTAGCAGAGCCCGGACCCCC	-1.56	-1.56
7	615	32	-1.53125	1.53125	CTTCCCGATTCCGCCYAACCCCTCCCCCAGCG	-1.6	-1.72	-1.88	-2.04	-1.92	-1.76	-1.68	-1.6
8	998	26	1.61538	1.61538	GGGGAGAAAAGGGAGGATCGGATGGG	1.56	1.52
9	1052	25	-1.56	1.56	TTCCTCTTATGTCCAGCCCCTCCCC	-1.56
LT604942Hepatitis_D_virus_genotype_1complete_genome_dFr5056__Russia
ID	POSITION	LENGTH	SCORE	ABS_SCORE	SEQUENCE	SUB_SCORE
1	393	28	1.5	1.5	AGGAGGGGATGCTAGGAGTTAGGGGAGA	1.64	1.64	1.6	1.52
2	564	30	1.53333	1.53333	CGAGGGGGGTACTAGGAGCATGGGGGGCCA	1.68	1.92	2.04	1.96	1.72	1.56
3	614	33	-1.42424	1.42424	TCCCGATGTCCGTCCATCCCCTTCCCCCCGAGG	-1.52	-1.68	-1.72	-1.76	-1.8	-1.8	-1.8	-1.68	-1.6
4	628	29	-1.55172	1.55172	CATCCCCTTCCCCCCGAGGGTTGCCCCAG	-1.56	-1.64	-1.8	-1.8	-1.56
5	999	26	1.61538	1.61538	GGGGAGAGAAGGGAGGATCGGCTGGG	1.56	1.52
6	1052	28	-1.46429	1.46429	TTTCCCCTCACGTCCAGTCCCTCCCCGG	-1.64	-1.8	-1.72	-1.64
LT604943Hepatitis_D_virus_genotype_1complete_genome_dFr5177__France
ID	POSITION	LENGTH	SCORE	ABS_SCORE	SEQUENCE	SUB_SCORE
1	392	27	1.48148	1.48148	ATGGGAGGGGATGCTAGGAGTAGGGAG	1.56	1.56	1.6
2	619	40	-1.35	1.35	CCCGATGCTCGATCCCTTCCCTCCCCCCAAGCGTCSCCSA	-1.52	-1.56	-1.6	-1.64	-1.68	-1.68	-1.64	-1.72	-1.64	-1.64	-1.64	-1.68	-1.76	-1.84	-1.72	-1.6
3	1000	25	1.52	1.52	GGGGAGAAAAGGGAGGATCGGCTGG	1.52
4	1053	27	-1.48148	1.48148	TCTCCTCTCACGTCCAGCCCCTCCCCG	-1.52	-1.68	-1.56
LT604944Hepatitis_D_virus_genotype_1complete_genome_dFr8336__France
ID	POSITION	LENGTH	SCORE	ABS_SCORE	SEQUENCE	SUB_SCORE
1	565	25	1.64	1.64	GGGGGGGTCRCTTGGAGYGTAAGGG	1.64
2	616	41	-1.36585	1.36585	CCCGATGCTCGATCCCTTCCCTCCCCCCAAGCGTCGCCCAG	-1.52	-1.56	-1.6	-1.64	-1.68	-1.68	-1.64	-1.72	-1.64	-1.64	-1.64	-1.64	-1.76	-1.88	-1.88	-1.76	-1.56
3	997	25	1.52	1.52	GGGGAGAAAAGGGAGGATCGGCTGG	1.52
4	1051	25	-1.6	1.6	CTCCTCTTATGTCCAGCCCCTCCCC	-1.6
LT604945Hepatitis_D_virus_genotype_1complete_genome_dFr8581__China
ID	POSITION	LENGTH	SCORE	ABS_SCORE	SEQUENCE	SUB_SCORE
1	568	31	1.54839	1.54839	CGGAGGGGGTGGCTTGGAGCCTGGGGGGCCG	1.52	1.76	1.84	1.92	1.84	1.6	1.52
2	618	31	-1.54839	1.54839	TTCCCGATTCCGTCCATCCCTCCCCCCCGAG	-1.6	-1.76	-1.92	-1.96	-1.8	-1.68	-1.6
3	632	25	-1.52	1.52	CATCCCTCCCCCCCGAGGGTCGCCC	-1.52
4	1000	26	1.61538	1.61538	GGGGAGAAAAGGGAGGATCGGATGGG	1.56	1.52
5	1052	30	-1.43333	1.43333	GTCTCCCCTCAGGTCCAGCCCCTCCCCGGA	-1.56	-1.8	-1.96	-1.84	-1.76	-1.6
LT604946Hepatitis_D_virus_genotype_1complete_genome_dTk36__Turkey
ID	POSITION	LENGTH	SCORE	ABS_SCORE	SEQUENCE	SUB_SCORE
1	199	25	1.64	1.64	GGAAAAACGGAAGAGAAGGGGGGGG	1.64
2	567	26	1.5	1.5	CGGGGGGGGAGCTTGGAGCATAGGAG	1.52	1.64
3	613	27	-1.48148	1.48148	GCCCTTCCCGATTCCGTCCATCCCCAC	-1.56	-1.6	-1.52
4	618	27	-1.51852	1.51852	TCCCGATTCCGTCCATCCCCACTCCCA	-1.52	-1.64	-1.52
5	1053	28	-1.35714	1.35714	GWTCCCCTYAYGTCCAGYCCCTCCCCGG	-1.52	-1.72	-1.64	-1.56
LT604947Hepatitis_D_virus_genotype_1complete_genome_0687dTn10__Tunisia
ID	POSITION	LENGTH	SCORE	ABS_SCORE	SEQUENCE	SUB_SCORE
1	201	29	1.44828	1.44828	AGACGGATGGAAGAGAAAGGGGGGGGGTC	1.52	1.68	1.8	1.8	1.68
2	397	28	1.64286	1.64286	CGGGGGGAGATGCTAGGAGTTAGGGGAG	1.64	1.84	1.68	1.56
3	619	31	-1.51613	1.51613	TCTTCCCGATTCCGTCCATCCCCCCTCCCAG	-1.6	-1.6	-1.68	-1.8	-1.92	-1.8	-1.6
4	1006	26	1.61538	1.61538	GGGGAGAAAAGGGAGGATCGGATGGG	1.56	1.52
LT604948Hepatitis_D_virus_genotype_1complete_genome_0062dTn11__Tunisia
ID	POSITION	LENGTH	SCORE	ABS_SCORE	SEQUENCE	SUB_SCORE
1	397	25	1.52	1.52	GGGGGGAGATGCTAGGAGTAGGAGG	1.52
2	566	30	1.43333	1.43333	ACCGGGGGGGCGCTTGGAGCGCGGGGGACC	1.56	1.72	1.96	2.04	1.8	1.56
3	612	39	-1.4359	1.4359	GCCCTTCCCGATTCCGCCCTTTCCCCTCCCCCAGGAGGT	-1.6	-1.8	-1.68	-1.72	-1.76	-1.92	-2.08	-2.12	-2	-1.8	-1.76	-1.76	-1.68	-1.6	-1.52
4	999	28	1.67857	1.67857	TGGGGAGAAAAGGGAGGGTCGGATGGGA	1.64	1.76	1.72	1.56
5	1052	32	-1.4375	1.4375	GGATCCCCTCACGTCCAGCCCCTCCCCGGTCC	-1.52	-1.8	-2.08	-2	-1.92	-1.76	-1.68	-1.6
LT604949Hepatitis_D_virus_genotype_1complete_genome_1063dTn06__Tunisia
ID	POSITION	LENGTH	SCORE	ABS_SCORE	SEQUENCE	SUB_SCORE
1	398	25	1.52	1.52	GGGGGGAGATGCTAGGAGTAGGAGG	1.52
2	568	30	1.43333	1.43333	ACCGGGGGGGCGCTTGGAGCGCGGGGGACC	1.56	1.72	1.96	2.04	1.8	1.56
3	614	39	-1.4359	1.4359	GCCCTTCCCGATTCCGCCCTTTCCCCTCCCCCAGGAGGT	-1.6	-1.8	-1.68	-1.72	-1.76	-1.92	-2.08	-2.12	-2	-1.8	-1.76	-1.76	-1.68	-1.6	-1.52
4	1000	28	1.67857	1.67857	TGGGGAGAAAAGGGAGGGTCGGATGGGA	1.64	1.76	1.72	1.56
5	1053	32	-1.46875	1.46875	GGCTCCCCTCACGTCCAGCCCCTCCCCGGTCC	-1.56	-1.84	-2.12	-2	-1.92	-1.76	-1.68	-1.6
LT604950Hepatitis_D_virus_genotype_1complete_genome_0866dTn05__Tunisia
ID	POSITION	LENGTH	SCORE	ABS_SCORE	SEQUENCE	SUB_SCORE
1	198	25	1.52	1.52	AGGAAGGTGGAAAAGAAGGGGTGGG	1.52
2	616	35	-1.48571	1.48571	CTCCTCCCGATTCCGTCCATCCCCCACCCCAAGAG	-1.6	-1.56	-1.72	-1.8	-1.88	-2.04	-1.92	-1.8	-1.64	-1.68	-1.56
3	1004	26	1.61538	1.61538	GGGGAGAAAAGGGAGGATCGGATGGG	1.56	1.52
4	1057	28	-1.60714	1.60714	TTCCCCCTCGTGTCCAGCCCGTCCCCGT	-1.68	-1.84	-1.8	-1.64
LT604951Hepatitis_D_virus_genotype_1complete_genome_1621dTn08__Tunisia
ID	POSITION	LENGTH	SCORE	ABS_SCORE	SEQUENCE	SUB_SCORE
1	568	29	1.48276	1.48276	CGAGGGGGGAGCTAGGAGCATGGGGGACC	1.72	1.96	1.92	1.84	1.6
2	998	28	1.67857	1.67857	TGGGGAGAAAAGGGTGGGTCGGATGGGA	1.64	1.76	1.72	1.56
3	1050	33	-1.51515	1.51515	GTCTTCCCCTTATGTCCAGCCCCTCCCCGGTCC	-1.52	-1.72	-1.88	-2	-1.92	-1.84	-1.68	-1.6	-1.52
LT604952Hepatitis_D_virus_genotype_2complete_genome_dFr8462__Viet_Nam
ID	POSITION	LENGTH	SCORE	ABS_SCORE	SEQUENCE	SUB_SCORE
1	37	38	1.5	1.5	AACCGGGCGAAGGGGGCGAAGTGGGGAGGGGGAGATCC	1.52	1.68	1.68	1.92	2.16	2.2	2.24	2.28	2.32	2.32	2.32	2.32	2.04	1.76
2	392	29	1.48276	1.48276	GATGGGGGGAGATGCTAGGAGTGGGAGGC	1.6	1.56	1.64	1.72	1.52
3	554	27	1.44444	1.44444	CGAAGTGACGGGGGGGGGTACTAGGAA	1.56	1.64	1.6
4	562	28	1.75	1.75	CGGGGGGGGGTACTAGGAACCCGGGGGA	1.64	1.84	1.84	1.68
5	584	25	1.56	1.56	GGGGGACCGGTGGATCCGGGGGACT	1.56
6	605	33	-1.45455	1.45455	GACTGCCCCTCTCCACCCTCCCAACCCGCTCCT	-1.52	-1.8	-1.92	-1.84	-1.88	-1.92	-1.84	-1.76	-1.6
7	615	34	-1.64706	1.64706	CTCCACCCTCCCAACCCGCTCCTTCCCCCCTGCG	-1.6	-1.72	-1.88	-1.96	-2.04	-2.2	-2.08	-1.92	-1.84	-1.68
8	634	27	-1.48148	1.48148	TCCTTCCCCCCTGCGGGGCCCCCCCAT	-1.6	-1.6	-1.52
9	998	37	1.37838	1.37838	AGGAGTGGAAGGCGTTGTTGGGGGGGAGATGGGTTCA	1.52	1.68	1.6	1.56	1.56	1.52	1.64	1.68	1.72	1.72	1.72	1.6	1.52
10	1418	31	-1.25806	1.25806	GGAGCCCCCTCCCCGTCCTTCCCTTTTCTGA	-1.56	-1.72	-1.88	-1.92	-1.96	-1.76	-1.6
LT604953Hepatitis_D_virus_genotype_6complete_genome_Yakut-6__Russia
ID	POSITION	LENGTH	SCORE	ABS_SCORE	SEQUENCE	SUB_SCORE
1	627	30	-1.66667	1.66667	CCACCCCCGCGGCACACTCCTTCCCCCCTG	-1.56	-1.64	-1.72	-1.88	-1.72	-1.52
2	641	34	-1.41176	1.41176	CACTCCTTCCCCCCTGCGGGCCCCCCCATAAGAT	-1.64	-1.76	-1.92	-1.88	-1.88	-1.8	-1.72	-1.68	-1.68	-1.52
3	1064	29	-1.58621	1.58621	TGCCCCTGATGTCCAGTCCCTCCCCCGTC	-1.64	-1.8	-1.8	-1.64	-1.56
4	1432	28	-1.35714	1.35714	GCTCCCTCCCCGTCCTTCCCTTTTCTTA	-1.52	-1.56	-1.52	-1.52
LT604954Hepatitis_D_virus_genotype_3complete_genome_dFr6727__Bolivia
ID	POSITION	LENGTH	SCORE	ABS_SCORE	SEQUENCE	SUB_SCORE
1	559	25	1.52	1.52	AGGAATGGGAATGGGGGGAGATCGA	1.52
2	564	26	1.5	1.5	TGGGAATGGGGGGAGATCGACCGGGT	1.56	1.56
3	1579	26	-1.57692	1.57692	CCTCCCTCCCCTTCGAGGATTCCCCT	-1.64	-1.56
4	1675	25	-1.52	1.52	GCTCTCGAACGCCCCCCCGACCCTC	-1.52
LT604955Hepatitis_D_virus_genotype_3complete_genome_dFr8790__Brazil
ID	POSITION	LENGTH	SCORE	ABS_SCORE	SEQUENCE	SUB_SCORE
1	1000	31	1.16129	1.16129	CAGTAATGCCCGGGGGGGGGCGGGGTAAGCC	1.64	1.76	1.76	1.72	1.76	1.64	1.52
2	1010	26	1.46154	1.46154	CGGGGGGGGGCGGGGTAAGCCCATAC	1.6	1.64
LT604956Hepatitis_D_virus_genotype_5complete_genome_dFr4066__Mali
ID	POSITION	LENGTH	SCORE	ABS_SCORE	SEQUENCE	SUB_SCORE
1	560	37	1.54054	1.54054	CAAAATGGAGGGGRAGGGGYCTTGGAGCGYGGGGGAC	1.52	1.56	1.6	1.56	1.6	1.6	1.76	1.84	1.92	2.08	2.08	1.92	1.68
2	574	26	1.53846	1.53846	AGGGGYCTTGGAGCGYGGGGGACCGG	1.52	1.6
3	626	27	-1.55556	1.55556	TCCCGTTCTCCACACTCCTTCCCCCCG	-1.56	-1.72	-1.56
4	1005	30	1.46667	1.46667	CGAGGAGTGGAAGGCGGGGAGGCGGGGATC	1.56	1.76	1.88	1.88	1.8	1.6
5	1015	25	1.52	1.52	AAGGCGGGGAGGCGGGGATCCCGGG	1.52
6	1061	33	-1.66667	1.66667	TTACCCCTCACGTCCAGACCCTCCCCCCTCCTG	-1.64	-1.8	-1.96	-2.12	-1.96	-1.88	-1.8	-1.64	-1.56
7	1428	31	-1.25806	1.25806	GAGCTCCCTCCCCGTCCCTCCCTTTTCTTAT	-1.52	-1.68	-1.72	-1.76	-1.72	-1.72	-1.6
8	1689	25	-1.52	1.52	CAGGACTCCGCCCGCCCCCGCACCC	-1.52
LT604957Hepatitis_D_virus_genotype_5complete_genome_dFr4410__Mali
ID	POSITION	LENGTH	SCORE	ABS_SCORE	SEQUENCE	SUB_SCORE
1	552	25	1.52	1.52	ACTTCAAAAAGGGACTGGGGGGGGT	1.52
2	557	30	1.33333	1.33333	AAAAAGGGACTGGGGGGGGTCCTTGGAGCA	1.52	1.6	1.6	1.64	1.6	1.6
3	567	26	1.53846	1.53846	TGGGGGGGGTCCTTGGAGCATGGAGG	1.52	1.6
4	624	27	-1.55556	1.55556	TCCCGTTCTCCACACTCCTTCCCCCCG	-1.56	-1.72	-1.56
5	1002	30	1.46667	1.46667	CGAGGAGTGGAAGGCGGGGAGGCGGGGATC	1.56	1.76	1.88	1.88	1.8	1.6
6	1012	25	1.52	1.52	AAGGCGGGGAGGCGGGGATCCCGGG	1.52
7	1427	28	-1.35714	1.35714	GCTCCCTCCCCGTCCTTCCCTTTTCTTA	-1.52	-1.56	-1.52	-1.52
LT604958Hepatitis_D_virus_genotype_5complete_genome_dFr4417__Cote_dIvoire
ID	POSITION	LENGTH	SCORE	ABS_SCORE	SEQUENCE	SUB_SCORE
1	571	25	1.56	1.56	AAGGGGTGGACTTGGAGCATAGGGG	1.56
2	629	28	-1.28571	1.28571	CGGCTCTCCACACTCCTTCCCCCCCCGG	-1.52	-1.6	-1.56	-1.52
3	1007	28	1.46429	1.46429	GAGGAGTGGAAGGCGGGGAGGTCGGGAT	1.52	1.6	1.6	1.52
4	1062	29	-1.58621	1.58621	TTCCCCCTTATGTCCAGCCCATCCCCAGT	-1.72	-1.88	-1.88	-1.68	-1.52
5	1431	28	-1.35714	1.35714	GCTCCCTCCCCGTCCTTCCCTTTTCTTA	-1.52	-1.56	-1.52	-1.52
LT604959Hepatitis_D_virus_genotype_5complete_genome_dFr4735__Mali
ID	POSITION	LENGTH	SCORE	ABS_SCORE	SEQUENCE	SUB_SCORE
1	56	25	1.52	1.52	GGAGAGGAGTGGGGTCCCGAGGGGG	1.52
2	1002	27	1.48148	1.48148	GAGGAGTGGAAGGCGGGGAGGTCGGGC	1.52	1.6	1.56
3	1426	28	-1.35714	1.35714	GCTCCCTCCCCGTCCTTCCCTTTTCTTA	-1.52	-1.56	-1.52	-1.52
LT604960Hepatitis_D_virus_genotype_5complete_genome_dFr4824__Mali
ID	POSITION	LENGTH	SCORE	ABS_SCORE	SEQUENCE	SUB_SCORE
1	57	26	1.57692	1.57692	GGAGAGGAAGGGGTCCCGAGGGGGGA	1.64	1.56
2	60	25	1.52	1.52	GAGGAAGGGGTCCCGAGGGGGGATG	1.52
3	558	25	1.52	1.52	GAAAAGGAGGGAGGGGGGACCTTGG	1.52
4	568	27	1.55556	1.55556	GAGGGGGGACCTTGGAACACGAGGGGA	1.52	1.56	1.56
5	626	29	-1.62069	1.62069	TCCCGTTCTCCACACTCCTTCCCCCCCGC	-1.56	-1.72	-1.76	-1.6	-1.52
6	1006	30	1.46667	1.46667	CGAGGAGTGGAAGGCGGGGAGGCGGGGATC	1.56	1.76	1.88	1.88	1.8	1.6
7	1016	25	1.52	1.52	AAGGCGGGGAGGCGGGGATCCCGGG	1.52
8	1063	28	-1.53571	1.53571	TTCCCCTTATGTCCAGGCCCTCCCCCGA	-1.6	-1.76	-1.72	-1.56
9	1431	28	-1.35714	1.35714	GCTCCCTCCCCGTCCTTCCCTTTTCTTA	-1.52	-1.56	-1.52	-1.52
10	1689	29	-1.37931	1.37931	ACAGCTCTCCGCCCGCCCCCGCACCCGAG	-1.56	-1.68	-1.6	-1.6	-1.6
LT604961Hepatitis_D_virus_genotype_5complete_genome_dFr5026__Guinea-Bissau
ID	POSITION	LENGTH	SCORE	ABS_SCORE	SEQUENCE	SUB_SCORE
1	572	30	1.5	1.5	GRRAGGGGGGGACTTGGAGCAGAGGGGCCA	1.64	1.76	1.92	1.84	1.76	1.6
2	642	25	-1.52	1.52	CACTCCTTCCCCCCGCGGGCTCCCC	-1.52
3	1010	28	1.46429	1.46429	GAGGAGTGGAAGGCGGGGAGGTCGGGAT	1.52	1.6	1.6	1.52
4	1065	29	-1.55172	1.55172	TCTCCCCTTATGTCCAGTCCCTCCCCTCT	-1.6	-1.76	-1.72	-1.76	-1.6
5	1432	31	-1.25806	1.25806	GAGCTCCCTCCCCGTCCCTCCCTTTTCTTAT	-1.52	-1.68	-1.72	-1.76	-1.72	-1.72	-1.6
LT604962Hepatitis_D_virus_genotype_5complete_genome_dFr5334__Guinea-Bissau
ID	POSITION	LENGTH	SCORE	ABS_SCORE	SEQUENCE	SUB_SCORE
1	632	27	-1.59259	1.59259	TCCCGTTCTCCACACTCCTTCCCCCCT	-1.56	-1.72	-1.6
2	644	33	-1.36364	1.36364	CACTCCTTCCCCCCTGCGGGCCCCCCAATAAAA	-1.64	-1.76	-1.76	-1.72	-1.72	-1.64	-1.56	-1.56	-1.56
3	1011	31	1.45161	1.45161	CGAGGAGTGGAAGGCGGGGAGGCGGGGGTCC	1.56	1.76	1.88	2.04	1.96	1.76	1.64
4	1019	30	1.5	1.5	GGAAGGCGGGGAGGCGGGGGTCCCGGGCTT	1.6	1.64	1.68	1.64	1.64	1.56
5	1694	28	-1.39286	1.39286	ACAGCTTGCCGCCTGCCCCCGCCCCGAG	-1.64	-1.6	-1.56	-1.52
LT604963Hepatitis_D_virus_genotype_5complete_genome_dFr7761__Mali
ID	POSITION	LENGTH	SCORE	ABS_SCORE	SEQUENCE	SUB_SCORE
1	622	27	-1.55556	1.55556	TCCCGTTCTCCACACTCCTTCCCCCCG	-1.56	-1.72	-1.56
2	999	30	1.46667	1.46667	CGAGGAGTGGAAGGCGGGGAGGCGGGGATC	1.56	1.76	1.88	1.88	1.8	1.6
3	1009	25	1.52	1.52	AAGGCGGGGAGGCGGGGATCCCGGG	1.52
4	1056	26	-1.5	1.5	TCCCTCTCACGTCCAGTCCCTCCCCT	-1.56	-1.56
LT604964Hepatitis_D_virus_genotype_6complete_genome_dFr3006__Cote_dIvoire
ID	POSITION	LENGTH	SCORE	ABS_SCORE	SEQUENCE	SUB_SCORE
1	613	27	-1.55556	1.55556	ACCGCCTCTCCACACTCCTTCCCCCCT	-1.52	-1.68	-1.6
2	617	25	-1.56	1.56	CCTCTCCACACTCCTTCCCCCCTGC	-1.56
3	627	31	-1.41935	1.41935	CTCCTTCCCCCCTGCGGGCTCCCCCCATAAG	-1.64	-1.76	-1.76	-1.68	-1.6	-1.6	-1.56
4	993	40	1.25	1.25	CGAGGAGTGGAAGGCGGGGAGGGCGGGGAGGAGTGTTACC	1.6	1.8	1.92	2.08	2	2	2.08	2.04	2.08	2	1.96	1.96	1.96	1.88	1.64	1.52
5	1417	29	-1.34483	1.34483	AGCTCCCTCCCCATCCTTTCCCTTTCTTA	-1.52	-1.56	-1.6	-1.56	-1.56
LT604965Hepatitis_D_virus_genotype_6complete_genome_dFr3795__Mali
ID	POSITION	LENGTH	SCORE	ABS_SCORE	SEQUENCE	SUB_SCORE
1	58	27	1.59259	1.59259	TGGGAGCTAGGGAGGACCGAGGGGGGT	1.56	1.72	1.6
2	395	29	1.62069	1.62069	ATGGGGAGAGATGCTAGGAGTGGGGGGCG	1.56	1.72	1.88	1.68	1.56
3	526	26	-1.65385	1.65385	CCCCCCATGCCCGCTCCACGGCTCCC	-1.6	-1.56
4	616	25	-1.56	1.56	CCGCTTCTCCACACTCCTTCCCCCC	-1.56
5	627	33	-1.42424	1.42424	CACTCCTTCCCCCCTGTGGGCCCCCCCATAAGA	-1.6	-1.72	-1.88	-1.84	-1.84	-1.76	-1.68	-1.64	-1.64
6	1001	40	1.225	1.225	CAAGGAGTGGAAGGCGGGGAGGGCGGGGAGGAGTGTTACC	1.56	1.76	1.92	2.08	2	2	2.08	2.04	2.08	2	1.96	1.96	1.96	1.88	1.64	1.52
7	1057	31	-1.64516	1.64516	TCTCCCCTGACGTCCAGACCCTCCCCCGTCC	-1.6	-1.76	-1.88	-1.84	-1.68	-1.6	-1.52
8	1426	28	-1.35714	1.35714	GCTCCCTCCCCGTCCTTTCCCTTTCTTA	-1.52	-1.56	-1.52	-1.52
LT604966Hepatitis_D_virus_genotype_6complete_genome_dFr7029__Cameroon
ID	POSITION	LENGTH	SCORE	ABS_SCORE	SEQUENCE	SUB_SCORE
1	61	27	1.66667	1.66667	TGGGGAGAGAGAGGAGCCGAGGGGGGT	1.64	1.8	1.64
2	619	25	-1.56	1.56	CCGCTTCTCCACACTCCTTCCCCCC	-1.56
3	632	31	-1.41935	1.41935	CTCCTTCCCCCCTGCGGGCTCCCCCCATAAG	-1.64	-1.76	-1.76	-1.68	-1.6	-1.6	-1.56
4	1005	40	1.25	1.25	CGAGGAGTGGAAGGCGGGGAGGGCGGGGAGGAGTGTTACC	1.6	1.8	1.92	2.08	2	2	2.08	2.04	2.08	2	1.96	1.96	1.96	1.88	1.64	1.52
5	1429	29	-1.34483	1.34483	CGCTCCCTCCCCGTCCTTTCCCTTTCTTA	-1.52	-1.52	-1.56	-1.52	-1.52
LT604967Hepatitis_D_virus_genotype_6complete_genome_dFr7057__Cameroon
ID	POSITION	LENGTH	SCORE	ABS_SCORE	SEQUENCE	SUB_SCORE
1	61	27	1.66667	1.66667	TGGGGAGGAGGAGGAACCGAAGGGGGT	1.64	1.8	1.64
2	533	25	-1.56	1.56	CCCCCCACGCCCGCTCCACGGCTCC	-1.56
3	623	25	-1.56	1.56	CCGCTTCTCCACACTCCTTCCCCCC	-1.56
4	636	31	-1.41935	1.41935	CTCCTTCCCCCCTGCGGGCTCCCCCCATAAG	-1.64	-1.76	-1.76	-1.68	-1.6	-1.6	-1.56
5	1007	40	1.25	1.25	CGAGGAGTGGAAGGCGGGGAGGGCGGGGAGGAGTGTTACC	1.6	1.8	1.92	2.08	2	2	2.08	2.04	2.08	2	1.96	1.96	1.96	1.88	1.64	1.52
6	1065	26	-1.5	1.5	ACCCCTGATGTCCAGACCGTCCCCCG	-1.6	-1.56
7	1432	28	-1.35714	1.35714	GCTCCCTCCCCGTCCTTTCCCTTTCTTA	-1.52	-1.56	-1.52	-1.52
LT604968Hepatitis_D_virus_genotype_1complete_genome_dFr7543__Angola
ID	POSITION	LENGTH	SCORE	ABS_SCORE	SEQUENCE	SUB_SCORE
1	58	31	1.6129	1.6129	TTTGGGGAGGAGGGAGAACCGAGGGGGGTTC	1.56	1.72	1.88	2.04	1.88	1.72	1.52
2	397	29	1.62069	1.62069	ATGGGGAGAGATGCTAGGAGTGGGGGGCG	1.56	1.72	1.88	1.68	1.56
3	528	26	-1.65385	1.65385	CCCCCCACGCCCGTTCCACGGCTCCC	-1.6	-1.56
4	618	25	-1.56	1.56	CCGCTTCTCCACACTCCTTCCCCCC	-1.56
5	629	34	-1.41176	1.41176	CACTCCTTCCCCCCTGCGGGCCCCCCCATAAGAT	-1.64	-1.76	-1.92	-1.88	-1.88	-1.8	-1.72	-1.68	-1.68	-1.52
6	1002	39	1.35897	1.35897	CGAGGAGTGGAAGGCGGGGAGGGCGGGGAGGAGCGTTAC	1.6	1.8	1.92	2.08	2	2	2.08	2.04	2.08	1.96	1.92	1.92	1.92	1.84	1.6
7	1425	31	-1.25806	1.25806	GTGCTCCCTCCCCGTCCCTTCCCTTTCTTAT	-1.52	-1.68	-1.72	-1.76	-1.72	-1.72	-1.6
LT604969Hepatitis_D_virus_genotype_7complete_genome_dFr2202__Cameroon
ID	POSITION	LENGTH	SCORE	ABS_SCORE	SEQUENCE	SUB_SCORE
1	397	25	1.52	1.52	GGAGGAGATGCTAGGAGTAGGGGGG	1.52
2	597	40	-1.425	1.425	TCCCATGGTGAACCCCCGTAGCCCCCCACTCCACACTCCT	-1.52	-1.68	-1.72	-1.6	-1.52	-1.52	-1.6	-1.76	-1.84	-1.88	-1.92	-1.96	-1.96	-1.88	-1.8	-1.64
3	615	32	-1.6875	1.6875	TAGCCCCCCACTCCACACTCCTTCCCCCCGCG	-1.68	-1.84	-2	-2.2	-2.2	-2	-1.88	-1.56
4	991	42	1.2619	1.2619	CTCGAGGAGTGGAAGGCGGGGAGGGGGGGTCGGACTAGGTCC	1.56	1.76	1.92	2.12	2.24	2.24	2.12	2.12	2.2	2.16	2.12	2.04	1.96	2.04	2.12	2.04	1.8	1.68
5	1419	25	-1.52	1.52	CTCCCTCCCCACTCCTGTCCTTTCC	-1.52
LT604970Hepatitis_D_virus_genotype_7complete_genome_dFr3363__Cameroon
ID	POSITION	LENGTH	SCORE	ABS_SCORE	SEQUENCE	SUB_SCORE
1	280	27	1.44444	1.44444	AAGGGGTCAAAGGAAGGGCAGGGAGGC	1.52	1.6	1.56
2	392	33	1.69697	1.69697	CGATGGGGGGAGATGCTAGGAGTGGGGGGAGGC	1.52	1.72	1.84	2	2.16	2	1.92	1.84	1.6
3	410	30	1.43333	1.43333	GGAGTGGGGGGAGGCCGGTGCGAGGGAGCA	1.6	1.64	1.56	1.6	1.52	1.52
4	561	29	1.51724	1.51724	AGAAGGGGGGGACTGGCAACTCGGGGAGC	1.64	1.8	1.76	1.8	1.72
5	598	26	-1.57692	1.57692	CCATGGTGATCCCCCGTAGCCCCCCT	-1.64	-1.56
6	602	34	-1.35294	1.35294	GGTGATCCCCCGTAGCCCCCCTGTCCACACTCCT	-1.52	-1.68	-1.76	-1.8	-1.84	-1.88	-1.88	-1.8	-1.72	-1.56
7	614	32	-1.875	1.875	TAGCCCCCCTGTCCACACTCCTTCCCCCCCGC	-1.6	-1.76	-1.92	-2.12	-2.12	-2.12	-1.92	-1.8
8	631	31	-1.41935	1.41935	CTCCTTCCCCCCCGCGGGGCCCCCCGTCCAA	-1.64	-1.56	-1.56	-1.56	-1.56	-1.56	-1.56
9	991	42	1.2619	1.2619	CTCGAGGAGTGGAAGGCGGGGAGGGGGGGTCGGACTAGGACC	1.56	1.76	1.92	2.12	2.24	2.24	2.12	2.12	2.2	2.16	2.12	2.04	1.96	2.04	2.12	2.04	1.8	1.68
LT604971Hepatitis_D_virus_genotype_7complete_genome_dFr3836__Cameroon
ID	POSITION	LENGTH	SCORE	ABS_SCORE	SEQUENCE	SUB_SCORE
1	565	28	1.5	1.5	AAGGGGGGACTTCGGCAGTTCGGGGGAC	1.64	1.8	1.8	1.52
2	613	25	-1.52	1.52	CCCGYAGTCCCCCACTCCACACTCC	-1.52
3	617	32	-1.5625	1.5625	YAGTCCCCCACTCCACACTCCTTCCCCCCGCG	-1.52	-1.68	-1.84	-2.04	-2.2	-2	-1.88	-1.56
4	636	26	-1.53846	1.53846	CCTTCCCCCCGCGGGGCCCCCCATCC	-1.52	-1.52
5	995	34	1.32353	1.32353	CGAGGAGTGGAAGGCGGGGAGAGGGGACCGGATT	1.64	1.84	1.8	1.72	1.56	1.56	1.64	1.6	1.6	1.52
LT604972Hepatitis_D_virus_genotype_7complete_genome_dFr4797__Cameroon
ID	POSITION	LENGTH	SCORE	ABS_SCORE	SEQUENCE	SUB_SCORE
1	529	26	-1.69231	1.69231	CCCCAACTAGCCGGCCCCGGATCCCC	-1.6	-1.6
2	597	51	-1.62745	1.62745	AGCCCCATGGAGAACCCCCGTGCCCCCCACTCCACACTCCTTCCCCCCGCG	-1.6	-1.76	-1.96	-1.96	-1.8	-1.68	-1.52	-1.6	-1.68	-1.76	-1.88	-1.88	-1.96	-1.96	-2.04	-1.96	-1.8	-1.64	-1.64	-1.64	-1.84	-2	-2.2	-2.2	-2	-1.88	-1.56
3	992	43	1.27907	1.27907	CTCGAGGAGTGGAAGGCGGGGAGGGGGGGTCGGACTAGGTTCC	1.56	1.76	1.92	2.12	2.24	2.24	2.12	2.12	2.2	2.16	2.12	2.04	1.96	2.04	2.12	2.04	1.96	1.88	1.6
4	1419	28	-1.42857	1.42857	GCTCCCTCCCCAGTCCCGACCTTTCCAA	-1.52	-1.64	-1.6	-1.6
LT604973Hepatitis_D_virus_genotype_8complete_genome_dFr2790__Democratic_Republic_of_the_Congo
ID	POSITION	LENGTH	SCORE	ABS_SCORE	SEQUENCE	SUB_SCORE
1	622	31	-1.77419	1.77419	CGTCCCCCTTCTCCACACTCCTTCCCCCCGC	-1.56	-1.68	-1.88	-2.04	-2.04	-1.84	-1.72
2	635	35	-1.31429	1.31429	CACACTCCTTCCCCCCGCGGGCCCCCCCGTAAAGG	-1.56	-1.64	-1.8	-1.92	-1.88	-1.84	-1.84	-1.76	-1.68	-1.6	-1.52
3	1001	42	1.19048	1.19048	CTCGAGGAGTGGAAGGCGGGGAGGGGGGGACGGCTGCTGTCC	1.56	1.76	1.92	2.12	2.24	2.24	2.12	2.12	2.2	2.12	2.12	2.08	1.96	1.96	2	1.92	1.68	1.56
4	1427	29	-1.31034	1.31034	AGCTCTCTCCCCGTCTCCCCCTTTTCTGA	-1.52	-1.56	-1.6	-1.52	-1.52
LT604974Hepatitis_D_virus_genotype_8complete_genome_dFr3111__Republic_of_the_Congo
ID	POSITION	LENGTH	SCORE	ABS_SCORE	SEQUENCE	SUB_SCORE
1	620	30	-1.63333	1.63333	GTCCCCTTTCTCCACACTCCTTCCCCCCTG	-1.52	-1.72	-1.88	-1.88	-1.72	-1.52
2	634	34	-1.41176	1.41176	CACTCCTTCCCCCCTGCGGGCCCCCCCATAAAGT	-1.64	-1.76	-1.92	-1.88	-1.88	-1.8	-1.72	-1.72	-1.68	-1.52
3	654	25	-1.52	1.52	CCCCCCCATAAAGTGGAGAACCCCA	-1.52
4	999	43	1.27907	1.27907	CTCGAGGAGTGGAAGGCGGGGAGGGGGGGGCGGTGGTTGTCCC	1.56	1.76	1.92	2.12	2.24	2.4	2.28	2.28	2.36	2.32	2.4	2.4	2.32	2.32	2.36	2.28	2.04	1.92	1.6
5	1058	25	-1.52	1.52	CTCCCCGAATGTCCAGTCCATCCCC	-1.52
6	1424	32	-1.3125	1.3125	GAGCTCCCTCCCCTTCCTTCCCCTTTCTTATT	-1.64	-1.8	-1.84	-1.88	-1.84	-1.84	-1.72	-1.6
LT703299Hepatitis_D_virus_genotype_1complete_genome_RDC_13-168__Democratic_Republic_of_the_Congo
ID	POSITION	LENGTH	SCORE	ABS_SCORE	SEQUENCE	SUB_SCORE
1	139	29	1.51724	1.51724	AGAGGGGAGTAGAGGGGATCGAGAGGTGG	1.52	1.6	1.56	1.64	1.56
2	209	25	1.52	1.52	GAGGAAGGTGGAAGAAAAAGGGGGG	1.52
3	211	26	1.53846	1.53846	GGAAGGTGGAAGAAAAAGGGGGGCGG	1.52	1.52
4	628	44	-1.36364	1.36364	TCCTCCCGATTCCGTCCATCCCCACCCCCCCGAGGGTCGCCCAG	-1.56	-1.72	-1.8	-1.88	-2.04	-2.08	-2.12	-1.96	-2	-1.88	-1.76	-1.64	-1.56	-1.52	-1.52	-1.64	-1.68	-1.72	-1.72	-1.64
5	1014	26	1.65385	1.65385	GGGGAGAGAAGGGAGGATCGGATGGG	1.6	1.56
M21012Hepatitis_D_virus_genotype_1complete_genome
ID	POSITION	LENGTH	SCORE	ABS_SCORE	SEQUENCE	SUB_SCORE
1	560	28	1.42857	1.42857	CGGAGGGGGTGCTGGGAACACCGGGGAC	1.52	1.76	1.68	1.52
2	615	28	-1.32143	1.32143	ATGCTCGATTCCGACTCCCCCCCCCAAG	-1.6	-1.6	-1.6	-1.52
3	626	25	-1.52	1.52	CGACTCCCCCCCCCAAGGGTCGCCC	-1.52
4	1046	31	-1.45161	1.45161	GTTTCCCCTGATGTCCAGCCCCTCCCCGGTC	-1.56	-1.8	-1.96	-1.88	-1.8	-1.64	-1.56
M28267Hepatitis_D_virus_genotype_1complete_genome
ID	POSITION	LENGTH	SCORE	ABS_SCORE	SEQUENCE	SUB_SCORE
1	388	30	1.56667	1.56667	ATGGGAGGGGATGCTAGGAGTTAGGGGAGA	1.52	1.68	1.84	1.72	1.64	1.52
2	523	27	-1.74074	1.74074	CCCCACATAGCAGAGCCCCGGACCCCC	-1.56	-1.56	-1.56
3	564	26	1.53846	1.53846	AGGGGGGTGACTTTGAACATTGGGGA	1.6	1.6
4	615	31	-1.51613	1.51613	CCGATTCCGCCCAAACTCCTTCCCCCCCAAG	-1.52	-1.56	-1.6	-1.8	-1.8	-1.8	-1.68
5	996	28	1.67857	1.67857	TGGGGAGAGAAGGGAGGGTCGGCTGGGA	1.64	1.76	1.72	1.56
6	1050	28	-1.42857	1.42857	CTTCCCCTTATGTCCAGTCCCTCCCCGG	-1.6	-1.72	-1.64	-1.56
M55042Hepatitis_D_virus_genotype_1complete_genome
ID	POSITION	LENGTH	SCORE	ABS_SCORE	SEQUENCE	SUB_SCORE
1	561	25	1.56	1.56	GGAGGGGGTGCTAGGAACACCGGGG	1.56
2	615	28	-1.35714	1.35714	ATGCTCGACTCCGACTCCCCCCCCCAAG	-1.64	-1.64	-1.64	-1.56
3	626	25	-1.52	1.52	CGACTCCCCCCCCCAAGGGTCGCCC	-1.52
4	1046	31	-1.45161	1.45161	GTTTCCCCTGATGTCCAGCCCCTCCCCGGTC	-1.56	-1.8	-1.96	-1.88	-1.8	-1.64	-1.56
M84917Hepatitis_D_virus_genotype_1complete_genome_Lebanon_1
ID	POSITION	LENGTH	SCORE	ABS_SCORE	SEQUENCE	SUB_SCORE
1	375	26	1.61538	1.61538	GGGGGTAAGACCATAGCGATGGGGGG	1.52	1.52
2	395	25	1.52	1.52	GGGGGGAGATGCTAGGAGTGGTAGG	1.52
3	558	29	1.37931	1.37931	AAAAGGACCGGGGGGGGAGCTCGGGAACG	1.6	1.6	1.6	1.56	1.6
4	564	33	1.72727	1.72727	ACCGGGGGGGGAGCTCGGGAACGCGGGGGGGCC	1.56	1.72	1.96	2.2	2.2	2.2	2.2	1.92	1.64
5	613	44	-1.43182	1.43182	GCTCCTCCCGATTCCGCCCATCCCCACCCCCGAGAGGTCGCCCA	-1.6	-1.64	-1.76	-1.92	-2	-2.08	-2.24	-2.08	-1.96	-1.8	-1.84	-1.76	-1.68	-1.68	-1.64	-1.52	-1.68	-1.68	-1.68	-1.56
6	994	30	1.56667	1.56667	TCTGGGGAGAGAAGGGAGGGTCGGATGGGA	1.52	1.52	1.68	1.8	1.76	1.6
7	1044	27	-1.77778	1.77778	CCCCGGTCCCCTCTCGCGTCCAGCCCC	-1.6	-1.6	-1.6
8	1049	30	-1.6	1.6	GTCCCCTCTCGCGTCCAGCCCCTCCCCGTG	-1.68	-1.92	-2.08	-1.88	-1.72	-1.52
M92448Hepatitis_D_virus_genotype_1complete_genome_Taiwan
ID	POSITION	LENGTH	SCORE	ABS_SCORE	SEQUENCE	SUB_SCORE
1	560	30	1.5	1.5	CGAGGGGGGTGGCTAGGAACGCGGGGGACC	1.64	1.88	2	2	1.76	1.52
2	608	48	-1.4375	1.4375	TCCTCCCGATGTCCGTCCATCCCCCTCCCCCCCGAGCGTCGCCCAGGA	-1.52	-1.52	-1.6	-1.68	-1.84	-1.88	-1.92	-1.96	-2.16	-2.12	-2.12	-2.12	-2.16	-2.04	-1.96	-2.04	-2	-2.04	-2.08	-2.2	-2.2	-1.96	-1.72	-1.56
3	996	25	1.52	1.52	GGGGAGAAAAGGGAGGATCGGCTGG	1.52
4	1048	32	-1.4375	1.4375	GGTTCCCCTCACGTCCAGCCCCTCCCCGGTCC	-1.52	-1.8	-2.08	-2	-1.92	-1.76	-1.68	-1.6
5	1417	27	-1.40741	1.40741	AGCCCCCTCTCCATCCTTATCCCTCTT	-1.52	-1.52	-1.56
MG557658Hepatitis_D_virus_genotype_2complete_genome_Taiwan
ID	POSITION	LENGTH	SCORE	ABS_SCORE	SEQUENCE	SUB_SCORE
1	38	35	1.48571	1.48571	CCGGGCGAAGGGGCGAAGCGGGGAGGGGGAGATCC	1.64	1.88	2.12	2.16	2.2	2.08	2.16	2.12	2.12	2	1.72
2	390	28	1.53571	1.53571	GATGGGGGGAGATGCTAGGAGTGGGCGG	1.6	1.52	1.6	1.68
3	559	29	1.82759	1.82759	CGGGGGGGGTCACTGAGAACACGGGGGGA	1.64	1.84	1.84	1.84	1.68
4	616	28	-1.64286	1.64286	CACCCTCCTAACACACTCCTTCCCCCCT	-1.52	-1.6	-1.76	-1.64
5	632	27	-1.48148	1.48148	TCCTTCCCCCCTGCGGGGCCCCCCCAT	-1.6	-1.6	-1.52
6	996	38	1.31579	1.31579	AGGAGTGGAAGGCGTTGTTGGGGGGGAGATGGGTGTAC	1.52	1.68	1.6	1.56	1.56	1.52	1.64	1.68	1.72	1.72	1.76	1.68	1.6	1.52
7	1416	31	-1.25806	1.25806	GGAGCCCCCTCCCCGTCCTTCCCTTTTCTGA	-1.56	-1.72	-1.88	-1.92	-1.96	-1.76	-1.6
MG557659Hepatitis_D_virus_genotype_2complete_genome_Taiwan
ID	POSITION	LENGTH	SCORE	ABS_SCORE	SEQUENCE	SUB_SCORE
1	37	37	1.35135	1.35135	ACCGGGCGAGAGGGGCGAAGTGGGGAAGGGGAGATCC	1.56	1.56	1.64	1.88	1.92	1.96	2	2.04	2.04	2.04	2	1.88	1.6
2	55	29	1.58621	1.58621	AGTGGGGAAGGGGAGATCCCGAGGGGGAT	1.52	1.68	1.8	1.8	1.64
3	554	25	1.52	1.52	GAAGCAACGGGGGGGGGTCACTAGG	1.52
4	560	30	1.7	1.7	ACGGGGGGGGGTCACTAGGAACACGGGGAA	1.56	1.72	1.92	1.92	1.76	1.6
5	616	31	-1.70968	1.70968	CCACCCTCCCAACACACTCCTTCCCCCCTGC	-1.64	-1.72	-1.8	-1.96	-1.84	-1.68	-1.6
6	633	27	-1.48148	1.48148	TCCTTCCCCCCTGCGGGGCCCCCCCAT	-1.6	-1.6	-1.52
7	997	37	1.37838	1.37838	AGGAGTGGAAGGCGTTGTTGGGGGGGAGATGGGCGCA	1.52	1.68	1.6	1.56	1.56	1.52	1.64	1.68	1.72	1.68	1.72	1.6	1.52
8	1051	29	-1.58621	1.58621	TCTCCCCTGATGTCCAGTCCCTCCCCCGT	-1.56	-1.72	-1.84	-1.8	-1.64
9	1417	31	-1.25806	1.25806	GGAGCCCCCTCCCCGTCCTTCCCTTTTCTGA	-1.56	-1.72	-1.88	-1.92	-1.96	-1.76	-1.6
MG711661Hepatitis_D_virus_genotype_1_Partial_complete_genome_Cameroon__2016
ID	POSITION	LENGTH	SCORE	ABS_SCORE	SEQUENCE	SUB_SCORE
1	313	32	1.375	1.375	GACCGAGGGGAGCGATGGGGGAGGAGGGCYTC	1.56	1.64	1.76	1.96	2	1.96	1.96	1.68
2	797	26	-1.65385	1.65385	CCCCACCTAGCAGAGCCCGGACCCCC	-1.56	-1.56
3	885	33	-1.45455	1.45455	CTTCCCGATTCCGYCCATCCCCACCCCCGAGAG	-1.6	-1.72	-1.88	-2.04	-1.88	-1.76	-1.6	-1.64	-1.56
4	896	35	-1.57143	1.57143	CGYCCATCCCCACCCCCGAGAGGTCCCCCCAGGAA	-1.56	-1.64	-1.84	-2	-2.08	-2.16	-2.16	-2.08	-1.84	-1.68	-1.52
5	1267	26	1.65385	1.65385	GGGGAGAGAAGGGAGGRTCGGATGGG	1.6	1.56
MG711662Hepatitis_D_virus_genotype_1_Partial_complete_genome_Cameroon__2016
ID	POSITION	LENGTH	SCORE	ABS_SCORE	SEQUENCE	SUB_SCORE
1	313	32	1.375	1.375	GACCGAGGGGAGCGATGGGGGAGGAGGGCTTC	1.56	1.64	1.76	1.96	2	1.96	1.96	1.68
2	328	28	1.71429	1.71429	TGGGGGAGGAGGGCTTCCCGAGGGGGGT	1.6	1.76	1.76	1.6
3	366	25	1.56	1.56	GGAAAGAGGGGACACTTCGAGGGGG	1.56
4	797	26	-1.65385	1.65385	CCCCACCTAGCAGAGCCCGGACCCCC	-1.56	-1.56
5	885	33	-1.45455	1.45455	CTTCCCGATTCCGTCCATCCCCACCCCCGAGAG	-1.6	-1.72	-1.88	-2.04	-1.88	-1.76	-1.6	-1.64	-1.56
6	896	35	-1.57143	1.57143	CGTCCATCCCCACCCCCGAGAGGTCCCCCCAGGAA	-1.56	-1.64	-1.84	-2	-2.08	-2.16	-2.16	-2.08	-1.84	-1.68	-1.52
7	1264	30	1.56667	1.56667	TCTGGGGAGAGAAGGGAGGGTCGGATGGGA	1.52	1.52	1.68	1.8	1.76	1.6
MG711663Hepatitis_D_virus_genotype_1complete_genome_Cameroon__2015
ID	POSITION	LENGTH	SCORE	ABS_SCORE	SEQUENCE	SUB_SCORE
1	41	34	1.26471	1.26471	GACCGAAGGGTGCGATGGGGGAGGGGGATCTTCC	1.6	1.72	1.88	1.96	2.04	1.96	1.96	1.96	1.76	1.56
2	54	32	1.71875	1.71875	GATGGGGGAGGGGGATCTTCCGAGAGGGGYTG	1.52	1.64	1.8	1.96	1.96	1.8	1.64	1.52
3	524	27	-1.74074	1.74074	CCCCACATAGCAGAGCCCCGGACCCCC	-1.56	-1.56	-1.56
4	539	25	-1.52	1.52	CCCCGGACCCCCTTCCAAAGAGACC	-1.52
5	563	30	1.56667	1.56667	CGGAGGGGGTGGCTTGGAACGYGGGGGAAC	1.64	1.88	1.96	1.88	1.88	1.64
6	614	32	-1.5	1.5	CTCCCGATTCCGTCCAAACCCTCCCCCCGAGA	-1.52	-1.6	-1.76	-1.8	-1.64	-1.52	-1.52	-1.52
7	626	35	-1.45714	1.45714	TCCAAACCCTCCCCCCGAGAGGTCCCCCCAGGAAT	-1.56	-1.72	-1.8	-1.88	-2.04	-2.04	-1.96	-1.76	-1.64	-1.52	-1.52
8	996	26	1.61538	1.61538	GGGGAGAAAAGGGAGGATCGGATGGG	1.56	1.52
9	1049	27	-1.48148	1.48148	TCTCCYCTCACGTCCAGCCCCTCCCCG	-1.52	-1.68	-1.56
MG711664Hepatitis_D_virus_genotype_1complete_genome_Cameroon__2016
ID	POSITION	LENGTH	SCORE	ABS_SCORE	SEQUENCE	SUB_SCORE
1	437	31	1.22581	1.22581	GACCGAGGGGATCGATGGGGGAGGAGAATCT	1.52	1.52	1.52	1.6	1.68	1.6	1.6
2	922	26	-1.65385	1.65385	CCCCACCTAGCAGAGCCCGGACCCCC	-1.56	-1.56
3	1011	35	-1.42857	1.42857	CCTCCCGATTCCGTCCAACCCACCCCCCCGAGAGG	-1.6	-1.68	-1.76	-1.92	-1.96	-1.8	-1.68	-1.68	-1.68	-1.6	-1.52
4	1023	35	-1.42857	1.42857	GTCCAACCCACCCCCCCGAGAGGTCCCCCAGGAAT	-1.52	-1.72	-1.88	-1.96	-2.04	-2.04	-1.96	-1.76	-1.64	-1.52	-1.52
5	1393	26	1.65385	1.65385	GGGGAGAGAAGGGAGGATCGGATGGG	1.6	1.56
6	1439	27	-1.66667	1.66667	TCCCCTGTCTCCCCTCACGTCCAGCCC	-1.56	-1.68	-1.64
7	1446	28	-1.5	1.5	TCTCCCCTCACGTCCAGCCCTTCCCCGG	-1.68	-1.84	-1.72	-1.64
[truncated: 1,818 more rows]
[truncated: 1 more columns]

## Sheet: G4HS 1.8
AB037947Hepatitis_D_virus_genotype_3complete_genome_Venezuela
ID	POSITION	LENGTH	SCORE	ABS_SCORE	SEQUENCE	SUB_SCORE
AB037947Hepatitis_D_virus_genotype_3complete_genome_Venezuela
ID	POSITION	LENGTH	SCORE	ABS_SCORE	SEQUENCE	SUB_SCORE
1	389	28	1.53571	1.53571	GAGGGGAGATGCTAGGAGTCGGGGGAAG	1.68	1.64	1.64	1.52
2	595	27	-1.55556	1.55556	ACCCGATGGAGTCCCCCGCCATCCCCT	-1.52	-1.68	-1.56
AB037948Hepatitis_D_virus_genotype_3complete_genome_Venezuela
ID	POSITION	LENGTH	SCORE	ABS_SCORE	SEQUENCE	SUB_SCORE
1	389	28	1.5	1.5	AAGGGGAGATGCTAGGAGTCGGGGGAAG	1.64	1.64	1.64	1.52
2	595	27	-1.55556	1.55556	ACCCGATGGAGTCCCCCGCCATCCCCT	-1.52	-1.68	-1.56
AB037948Hepatitis_D_virus_genotype_3complete_genome_Venezuela
ID	POSITION	LENGTH	SCORE	ABS_SCORE	SEQUENCE	SUB_SCORE
AB037949Hepatitis_D_virus_genotype_3complete_genome_Venezuela
ID	POSITION	LENGTH	SCORE	ABS_SCORE	SEQUENCE	SUB_SCORE
AB037949Hepatitis_D_virus_genotype_3complete_genome_Venezuela
ID	POSITION	LENGTH	SCORE	ABS_SCORE	SEQUENCE	SUB_SCORE
1	389	28	1.53571	1.53571	GAGGGGAGATGCTAGGAGTCGGGGGAAG	1.68	1.64	1.64	1.52
2	596	27	-1.55556	1.55556	ACCCGATGGAGTCCCCCGCCATCCCCT	-1.52	-1.68	-1.56
AB088679Hepatitis_D_virus_genotype_4complete_genome_L215
ID	POSITION	LENGTH	SCORE	ABS_SCORE	SEQUENCE	SUB_SCORE
1	398	25	1.88	1.88	GGGGGGAGATGCTATGAGTTGGGGG	1.88
2	618	27	-1.85185	1.85185	TCCCCTTTTCCACACTCCTTCCCCCCT	-1.84	-2	-1.84
AB088679Hepatitis_D_virus_genotype_4complete_genome_L215
ID	POSITION	LENGTH	SCORE	ABS_SCORE	SEQUENCE	SUB_SCORE
1	280	25	1.52	1.52	GGGGAGAATAGAACACCGGGGGGTG	1.52
2	379	25	1.52	1.52	GGAGTAGGGCCGTAGCGATGGGGGG	1.52
3	396	29	1.65517	1.65517	ATGGGGGGAGATGCTATGAGTTGGGGGAG	1.56	1.72	1.88	1.72	1.6
4	616	30	-1.66667	1.66667	CATCCCCTTTTCCACACTCCTTCCCCCCTG	-1.56	-1.68	-1.84	-2	-1.84	-1.64
5	634	26	-1.53846	1.53846	CCTTCCCCCCTGACGGGGCCCCCCCA	-1.6	-1.52
6	999	28	1.46429	1.46429	CGAGGAGTGGAAAGCGGGGAGAGGGGCT	1.52	1.72	1.64	1.64
AB118818Hepatitis_D_virus_genotype_4complete_genome_MiyakoJA-M2__Japan
ID	POSITION	LENGTH	SCORE	ABS_SCORE	SEQUENCE	SUB_SCORE
1	404	27	1.85185	1.85185	TGGGGAGGGATGCTAGGAGTTGGGGGA	1.84	2	1.84
2	1003	26	1.76923	1.76923	GAGGAGTGGAAGGCGGGTAGGGGGGA	1.84	1.8
AB118818Hepatitis_D_virus_genotype_4complete_genome_MiyakoJA-M2__Japan
ID	POSITION	LENGTH	SCORE	ABS_SCORE	SEQUENCE	SUB_SCORE
1	287	25	1.52	1.52	GGGGAGAATAGAACACCGGGGGGTG	1.52
2	402	31	1.67742	1.67742	GATGGGGAGGGATGCTAGGAGTTGGGGGAGA	1.56	1.68	1.84	2	1.84	1.72	1.56
3	622	29	-1.51724	1.51724	ATCCCTTCTCCACACTCCTTCCCCCCTGC	-1.6	-1.76	-1.76	-1.6	-1.52
4	637	27	-1.48148	1.48148	TCCTTCCCCCCTGCGGGGCCCCCCCAT	-1.6	-1.6	-1.52
5	1002	28	1.46429	1.46429	CGAGGAGTGGAAGGCGGGTAGGGGGGAC	1.64	1.84	1.8	1.64
AB118819Hepatitis_D_virus_genotype_4complete_genome_MiyakoJA-M3__Japan
ID	POSITION	LENGTH	SCORE	ABS_SCORE	SEQUENCE	SUB_SCORE
1	286	25	1.52	1.52	GGGGAGAATAGAACACCGGGGGGTG	1.52
2	404	25	1.52	1.52	GGGGGGAGATGCTAGGAGTTGGAGG	1.52
3	562	25	1.56	1.56	GAAAGGGAAGGGGGTGGGCCTTGGA	1.56
4	623	32	-1.6875	1.6875	CCATCCCCTTCTCCACACTCCTTCCCCCCTGA	-1.56	-1.64	-1.72	-1.88	-2.04	-1.88	-1.68	-1.52
5	642	26	-1.53846	1.53846	CCTTCCCCCCTGACGGGGCCCCCCCA	-1.6	-1.52
6	1007	29	1.44828	1.44828	CGAGGAGTGGAAGGCGGGGAGAGGGGCGC	1.64	1.84	1.76	1.8	1.6
AB118819Hepatitis_D_virus_genotype_4complete_genome_MiyakoJA-M3__Japan
ID	POSITION	LENGTH	SCORE	ABS_SCORE	SEQUENCE	SUB_SCORE
1	626	27	-1.88889	1.88889	TCCCCTTCTCCACACTCCTTCCCCCCT	-1.88	-2.04	-1.88
2	1008	25	1.84	1.84	GAGGAGTGGAAGGCGGGGAGAGGGG	1.84
3	1010	25	1.8	1.8	GGAGTGGAAGGCGGGGAGAGGGGCG	1.8
AB118820Hepatitis_D_virus_genotype_4complete_genome_MiyakoJA-M4__Japan
ID	POSITION	LENGTH	SCORE	ABS_SCORE	SEQUENCE	SUB_SCORE
1	404	27	1.85185	1.85185	TGGGAGGGGATGCTAGGAGTTGGGGGA	1.84	2	1.88
2	1005	25	1.84	1.84	GAGGAGTGGAAGGCGGGGAGAGGGG	1.84
3	1007	25	1.8	1.8	GGAGTGGAAGGCGGGGAGAGGGGCG	1.8
AB118820Hepatitis_D_virus_genotype_4complete_genome_MiyakoJA-M4__Japan
ID	POSITION	LENGTH	SCORE	ABS_SCORE	SEQUENCE	SUB_SCORE
1	287	25	1.52	1.52	GGGGAGAATAGAACACCGGGGGGTG	1.52
2	402	32	1.53125	1.53125	GATGGGAGGGGATGCTAGGAGTTGGGGGAAAC	1.56	1.68	1.84	2	1.88	1.76	1.64	1.56
3	625	26	-1.53846	1.53846	TCCCTTTTTCACACTCCTTCCCCCCT	-1.6	-1.6
4	639	27	-1.48148	1.48148	TCCTTCCCCCCTGCGGGGCCCCCCCAT	-1.6	-1.6	-1.52
5	1004	29	1.44828	1.44828	CGAGGAGTGGAAGGCGGGGAGAGGGGCGC	1.64	1.84	1.76	1.8	1.6
AB118821Hepatitis_D_virus_genotype_4complete_genome_MiyakoJA-M5__Japan
ID	POSITION	LENGTH	SCORE	ABS_SCORE	SEQUENCE	SUB_SCORE
1	287	25	1.52	1.52	GGGGAGAATAGAACACCGGGGGGTG	1.52
2	405	25	1.52	1.52	GGGGGGAGATGCTAGGAGTTGGAGG	1.52
3	624	32	-1.6875	1.6875	CCATCCCCTTCTCCACACTCCTTCCCCCCTAG	-1.56	-1.64	-1.72	-1.88	-2.04	-1.88	-1.72	-1.52
4	643	26	-1.53846	1.53846	CCTTCCCCCCTAGCGGGGCCCCCCCA	-1.6	-1.52
5	1008	29	1.34483	1.34483	CGAAGAGTGGAAGGCGGGGAGAGGGGCGC	1.52	1.72	1.64	1.68	1.56
AB118821Hepatitis_D_virus_genotype_4complete_genome_MiyakoJA-M5__Japan
ID	POSITION	LENGTH	SCORE	ABS_SCORE	SEQUENCE	SUB_SCORE
1	627	27	-1.88889	1.88889	TCCCCTTCTCCACACTCCTTCCCCCCT	-1.88	-2.04	-1.88
AB118822Hepatitis_D_virus_genotype_4complete_genome_MiyakoJA-M6__Japan
ID	POSITION	LENGTH	SCORE	ABS_SCORE	SEQUENCE	SUB_SCORE
1	624	27	-1.88889	1.88889	TCCCCTTCTCCACACTCCTTCCCCCCT	-1.88	-2.04	-1.88
2	1006	25	1.84	1.84	GAGGAGTGGAAGGCGGGGAGAGGGG	1.84
3	1008	25	1.8	1.8	GGAGTGGAAGGCGGGGAGAGGGGCG	1.8
AB118822Hepatitis_D_virus_genotype_4complete_genome_MiyakoJA-M6__Japan
ID	POSITION	LENGTH	SCORE	ABS_SCORE	SEQUENCE	SUB_SCORE
1	287	25	1.52	1.52	GGGGAGAATAGAACACCGGGGGGTG	1.52
2	403	27	1.48148	1.48148	ATGGGAGGGGATGCTAGGAGTTGGGAG	1.56	1.56	1.6
3	621	32	-1.71875	1.71875	CCATCCCCTTCTCCACACTCCTTCCCCCCTAA	-1.56	-1.64	-1.72	-1.88	-2.04	-1.88	-1.72	-1.56
4	640	26	-1.57692	1.57692	CCTTCCCCCCTAACGGGGCCCCCCCA	-1.64	-1.56
5	1005	29	1.44828	1.44828	CGAGGAGTGGAAGGCGGGGAGAGGGGCGC	1.64	1.84	1.76	1.8	1.6
AB118823Hepatitis_D_virus_genotype_4complete_genome_MiyakoJA-M7__Japan
ID	POSITION	LENGTH	SCORE	ABS_SCORE	SEQUENCE	SUB_SCORE
1	624	27	-1.88889	1.88889	TCCCCTTCTCCACACTCCTTCCCCCCT	-1.88	-2.04	-1.88
2	1005	25	1.84	1.84	GAGGAGTGGAAGGCGGGGAGAGGGG	1.84
3	1007	25	1.8	1.8	GGAGTGGAAGGCGGGGAGAGGGGCG	1.8
AB118823Hepatitis_D_virus_genotype_4complete_genome_MiyakoJA-M7__Japan
ID	POSITION	LENGTH	SCORE	ABS_SCORE	SEQUENCE	SUB_SCORE
1	288	25	1.52	1.52	GGGGAGAATAGAACACCGGGGGGTG	1.52
2	405	27	1.55556	1.55556	TGGGAAGGGATGCTAGGAGCTGGGGGA	1.52	1.68	1.56
3	621	32	-1.71875	1.71875	CCATCCCCTTCTCCACACTCCTTCCCCCCTGC	-1.56	-1.64	-1.72	-1.88	-2.04	-1.88	-1.68	-1.56
4	639	27	-1.48148	1.48148	TCCTTCCCCCCTGCGGGGCCCCCCCAT	-1.6	-1.6	-1.52
5	1004	29	1.44828	1.44828	CGAGGAGTGGAAGGCGGGGAGAGGGGCGC	1.64	1.84	1.76	1.8	1.6
AB118824Hepatitis_D_virus_genotype_4complete_genome_MiyakoJA-M8__Japan
ID	POSITION	LENGTH	SCORE	ABS_SCORE	SEQUENCE	SUB_SCORE
1	406	28	1.82143	1.82143	TGGGAGGGGATGCTAGGAGTTGGGGGAG	1.84	2	1.88	1.8
2	625	27	-1.88889	1.88889	TCCCCTTCTCCACACTCCTTCCCCCCT	-1.88	-2.04	-1.88
3	1007	25	1.84	1.84	GAGGAGTGGAAGGCGGGGAGAGGGG	1.84
4	1009	25	1.8	1.8	GGAGTGGAAGGCGGGGAGAGGGGCG	1.8
AB118824Hepatitis_D_virus_genotype_4complete_genome_MiyakoJA-M8__Japan
ID	POSITION	LENGTH	SCORE	ABS_SCORE	SEQUENCE	SUB_SCORE
1	289	25	1.52	1.52	GGGGAGAATAGAACACCGGGGGGTG	1.52
2	404	32	1.5625	1.5625	GATGGGAGGGGATGCTAGGAGTTGGGGGAGAC	1.56	1.68	1.84	2	1.88	1.8	1.68	1.6
3	622	32	-1.71875	1.71875	CCATCCCCTTCTCCACACTCCTTCCCCCCTGC	-1.56	-1.64	-1.72	-1.88	-2.04	-1.88	-1.68	-1.56
4	640	27	-1.48148	1.48148	TCCTTCCCCCCTGCGGGGCCCCCCCAT	-1.6	-1.6	-1.52
5	1006	29	1.44828	1.44828	CGAGGAGTGGAAGGCGGGGAGAGGGGCGC	1.64	1.84	1.76	1.8	1.6
AB118825Hepatitis_D_virus_genotype_4complete_genome_MiyakoJA-M10__Japan
ID	POSITION	LENGTH	SCORE	ABS_SCORE	SEQUENCE	SUB_SCORE
1	288	25	1.52	1.52	GGGGAGAATAGAACACCGGGGGGTG	1.52
2	406	25	1.52	1.52	GGGGGGAGATGCTAGGAGTTGGAGG	1.52
3	625	32	-1.6875	1.6875	CCATCCCCTTCTCCACACTCCTTCCCCCCTAG	-1.56	-1.64	-1.72	-1.88	-2.04	-1.88	-1.72	-1.52
4	644	26	-1.53846	1.53846	CCTTCCCCCCTAGCGGGGCCCCCCCA	-1.6	-1.52
5	1008	29	1.44828	1.44828	CGAGGAGTGGAAGGCGGGGAGAGGGGCGC	1.64	1.84	1.76	1.8	1.6
AB118825Hepatitis_D_virus_genotype_4complete_genome_MiyakoJA-M10__Japan
ID	POSITION	LENGTH	SCORE	ABS_SCORE	SEQUENCE	SUB_SCORE
1	628	27	-1.88889	1.88889	TCCCCTTCTCCACACTCCTTCCCCCCT	-1.88	-2.04	-1.88
2	1009	25	1.84	1.84	GAGGAGTGGAAGGCGGGGAGAGGGG	1.84
3	1011	25	1.8	1.8	GGAGTGGAAGGCGGGGAGAGGGGCG	1.8
AB118826Hepatitis_D_virus_genotype_4complete_genome_MiyakoJA-M11__Japan
ID	POSITION	LENGTH	SCORE	ABS_SCORE	SEQUENCE	SUB_SCORE
1	404	28	1.82143	1.82143	TGGGAGGGGATGCTAGGAGTTGGGGGAG	1.84	2	1.88	1.8
AB118826Hepatitis_D_virus_genotype_4complete_genome_MiyakoJA-M11__Japan
ID	POSITION	LENGTH	SCORE	ABS_SCORE	SEQUENCE	SUB_SCORE
1	402	32	1.5625	1.5625	GATGGGAGGGGATGCTAGGAGTTGGGGGAGAC	1.56	1.68	1.84	2	1.88	1.8	1.68	1.6
2	623	27	-1.62963	1.62963	TCCCTTTCTCCACACTCCTTCCCCCCT	-1.6	-1.76	-1.64
3	638	26	-1.5	1.5	TCCTTCCCCCCTGTGGGGCCCCCCCA	-1.56	-1.56
4	1004	25	1.52	1.52	AAGGAGTGGAAGGCGGGGAGAAGGG	1.52
5	1006	25	1.52	1.52	GGAGTGGAAGGCGGGGAGAAGGGCG	1.52
AB118827Hepatitis_D_virus_genotype_4complete_genome_MiyakoJA-M12__Japan
ID	POSITION	LENGTH	SCORE	ABS_SCORE	SEQUENCE	SUB_SCORE
1	287	25	1.52	1.52	GGGGAGAATAGAACACCGGGGGGTG	1.52
2	402	31	1.67742	1.67742	GATGGGGAGGGATGCTAGGAGTTGGGGGAGA	1.56	1.68	1.84	2	1.84	1.72	1.56
3	620	31	-1.64516	1.64516	AATCCCCTTCTCCACACTCCTTCCCCCCTGC	-1.56	-1.72	-1.88	-2.04	-1.88	-1.68	-1.56
4	637	27	-1.48148	1.48148	TCCTTCCCCCCTGCGGGGCCCCCCCAT	-1.6	-1.6	-1.52
5	1002	29	1.44828	1.44828	CGAGGAGTGGAAGGCGGGGAGAGGGGCGC	1.64	1.84	1.76	1.8	1.6
AB118827Hepatitis_D_virus_genotype_4complete_genome_MiyakoJA-M12__Japan
ID	POSITION	LENGTH	SCORE	ABS_SCORE	SEQUENCE	SUB_SCORE
1	404	27	1.85185	1.85185	TGGGGAGGGATGCTAGGAGTTGGGGGA	1.84	2	1.84
2	622	27	-1.88889	1.88889	TCCCCTTCTCCACACTCCTTCCCCCCT	-1.88	-2.04	-1.88
3	1003	25	1.84	1.84	GAGGAGTGGAAGGCGGGGAGAGGGG	1.84
4	1005	25	1.8	1.8	GGAGTGGAAGGCGGGGAGAGGGGCG	1.8
AB118828Hepatitis_D_virus_genotype_4complete_genome_MiyakoJA-M13__Japan
ID	POSITION	LENGTH	SCORE	ABS_SCORE	SEQUENCE	SUB_SCORE
1	281	25	1.52	1.52	GGGGAGAATAGAACACCGGGGGGTG	1.52
2	399	25	1.52	1.52	GGGGGGAGATGCTAGGAGTTGGAGG	1.52
3	556	28	1.39286	1.39286	TCGAAAGGGAGGGGGGTGGGCCTTGGAC	1.6	1.68	1.72	1.56
4	623	26	-1.53846	1.53846	CCTCATCTCCACACTCCTTCCCCCCT	-1.6	-1.52
5	637	27	-1.48148	1.48148	TCCTTCCCCCCTGCGGGGCCCCCCCAT	-1.6	-1.6	-1.52
6	1002	29	1.44828	1.44828	CGAGGAGTGGAAGGCGGGGAGTGGGGCGC	1.64	1.84	1.76	1.8	1.6
AB118828Hepatitis_D_virus_genotype_4complete_genome_MiyakoJA-M13__Japan
ID	POSITION	LENGTH	SCORE	ABS_SCORE	SEQUENCE	SUB_SCORE
1	1003	25	1.84	1.84	GAGGAGTGGAAGGCGGGGAGTGGGG	1.84
2	1005	25	1.8	1.8	GGAGTGGAAGGCGGGGAGTGGGGCG	1.8
AB118829Hepatitis_D_virus_genotype_4complete_genome_MiyakoJA-M14__Japan
ID	POSITION	LENGTH	SCORE	ABS_SCORE	SEQUENCE	SUB_SCORE
1	287	25	1.52	1.52	GGGGAGAATAGAACACCGGGGGGTG	1.52
2	402	32	1.53125	1.53125	GATGGGAGGGGATGCTAGGAGTTGGGGGAAAC	1.56	1.68	1.84	2	1.88	1.76	1.64	1.56
3	620	32	-1.71875	1.71875	CCATCCCCTTCTCCACACTCCTTCCCCCCTGC	-1.56	-1.64	-1.72	-1.88	-2.04	-1.88	-1.68	-1.56
4	638	27	-1.48148	1.48148	TCCTTCCCCCCTGCGGGGCCCCCCCAT	-1.6	-1.6	-1.52
5	1005	29	1.44828	1.44828	CGAGGAGTGGAAGGCGGGGAGAGGGGCGC	1.64	1.84	1.76	1.8	1.6
AB118829Hepatitis_D_virus_genotype_4complete_genome_MiyakoJA-M14__Japan
ID	POSITION	LENGTH	SCORE	ABS_SCORE	SEQUENCE	SUB_SCORE
1	404	27	1.85185	1.85185	TGGGAGGGGATGCTAGGAGTTGGGGGA	1.84	2	1.88
2	623	27	-1.88889	1.88889	TCCCCTTCTCCACACTCCTTCCCCCCT	-1.88	-2.04	-1.88
3	1006	25	1.84	1.84	GAGGAGTGGAAGGCGGGGAGAGGGG	1.84
4	1008	25	1.8	1.8	GGAGTGGAAGGCGGGGAGAGGGGCG	1.8
AB118830Hepatitis_D_virus_genotype_4complete_genome_MiyakoJA-M15__Japan
ID	POSITION	LENGTH	SCORE	ABS_SCORE	SEQUENCE	SUB_SCORE
1	285	27	1.51852	1.51852	AAGGGGAGAATGGAACACCGGGGGGTG	1.6	1.6	1.64
2	403	29	1.62069	1.62069	ATGGGGGGAGATGCTAGGAGTTAGGGGAG	1.52	1.68	1.84	1.68	1.56
3	623	31	-1.64516	1.64516	TATCCCCTTCTCCACACTCCTTCCCCCCTGC	-1.56	-1.72	-1.88	-2.04	-1.88	-1.68	-1.56
4	640	27	-1.48148	1.48148	TCCTTCCCCCCTGCGGGGCCCCCCCAT	-1.6	-1.6	-1.52
5	1005	29	1.44828	1.44828	CGAGGAGTGGAAGGCGGGGAGAGGGGCGC	1.64	1.84	1.76	1.8	1.6
AB118830Hepatitis_D_virus_genotype_4complete_genome_MiyakoJA-M15__Japan
ID	POSITION	LENGTH	SCORE	ABS_SCORE	SEQUENCE	SUB_SCORE
1	405	25	1.84	1.84	GGGGGGAGATGCTAGGAGTTAGGGG	1.84
2	625	27	-1.88889	1.88889	TCCCCTTCTCCACACTCCTTCCCCCCT	-1.88	-2.04	-1.88
3	1006	25	1.84	1.84	GAGGAGTGGAAGGCGGGGAGAGGGG	1.84
4	1008	25	1.8	1.8	GGAGTGGAAGGCGGGGAGAGGGGCG	1.8
AB118831Hepatitis_D_virus_genotype_4complete_genome_MiyakoJA-M16__Japan
ID	POSITION	LENGTH	SCORE	ABS_SCORE	SEQUENCE	SUB_SCORE
1	288	25	1.52	1.52	GGGGAGAATAGAACACCGGGGGGTG	1.52
2	403	30	1.5	1.5	GATGGGAGGGGATGCTAGGAGGTGGGAGAG	1.6	1.68	1.68	1.72	1.6	1.52
3	621	32	-1.71875	1.71875	CCATCCCCTTCTCCACACTCCTTCCCCCCTGC	-1.56	-1.64	-1.72	-1.88	-2.04	-1.88	-1.68	-1.56
4	639	27	-1.48148	1.48148	TCCTTCCCCCCTGCGGGGCCCCCCCAT	-1.6	-1.6	-1.52
5	1004	29	1.44828	1.44828	CGAGGAGTGGAAGGCGGGGAGAGGGGCGC	1.64	1.84	1.76	1.8	1.6
AB118831Hepatitis_D_virus_genotype_4complete_genome_MiyakoJA-M16__Japan
ID	POSITION	LENGTH	SCORE	ABS_SCORE	SEQUENCE	SUB_SCORE
1	624	27	-1.88889	1.88889	TCCCCTTCTCCACACTCCTTCCCCCCT	-1.88	-2.04	-1.88
2	1005	25	1.84	1.84	GAGGAGTGGAAGGCGGGGAGAGGGG	1.84
3	1007	25	1.8	1.8	GGAGTGGAAGGCGGGGAGAGGGGCG	1.8
AB118832Hepatitis_D_virus_genotype_4complete_genome_MiyakoJA-M17__Japan
ID	POSITION	LENGTH	SCORE	ABS_SCORE	SEQUENCE	SUB_SCORE
1	288	25	1.52	1.52	GGGGAGAATAGAACACCGGGGGGTG	1.52
2	403	31	1.67742	1.67742	GATGGGGGGAGATGCTAGGAGTTGGGGGAGA	1.56	1.68	1.84	2	1.84	1.72	1.56
3	561	27	1.2963	1.2963	CGAAAGGGAGGGGGGTGGGCCTTGGAC	1.56	1.72	1.52
4	622	32	-1.71875	1.71875	CCATCCCCTTCTCCACACTCCTTCCCCCCTGC	-1.56	-1.64	-1.72	-1.88	-2.04	-1.88	-1.68	-1.56
5	640	27	-1.48148	1.48148	TCCTTCCCCCCTGCGGGGCCCCCCCAT	-1.6	-1.6	-1.52
6	1005	29	1.44828	1.44828	CGAGGAGTGGAAGGCGGGGAGAGGGGCGC	1.64	1.84	1.76	1.8	1.6
AB118832Hepatitis_D_virus_genotype_4complete_genome_MiyakoJA-M17__Japan
ID	POSITION	LENGTH	SCORE	ABS_SCORE	SEQUENCE	SUB_SCORE
1	405	27	1.85185	1.85185	TGGGGGGAGATGCTAGGAGTTGGGGGA	1.84	2	1.84
2	625	27	-1.88889	1.88889	TCCCCTTCTCCACACTCCTTCCCCCCT	-1.88	-2.04	-1.88
3	1006	25	1.84	1.84	GAGGAGTGGAAGGCGGGGAGAGGGG	1.84
4	1008	25	1.8	1.8	GGAGTGGAAGGCGGGGAGAGGGGCG	1.8
AB118833Hepatitis_D_virus_genotype_4complete_genome_MiyakoJA-M18__Japan
ID	POSITION	LENGTH	SCORE	ABS_SCORE	SEQUENCE	SUB_SCORE
1	288	25	1.52	1.52	GGGGAGAATAGAACACCGGGGGGTG	1.52
2	403	31	1.67742	1.67742	GATGGGGAGGGATGCTAGGAGTTGGGGGAGA	1.56	1.68	1.84	2	1.84	1.72	1.56
3	621	32	-1.71875	1.71875	CCATCCCCTTCTCCACACTCCTTCCCCCCTGC	-1.56	-1.64	-1.72	-1.88	-2.04	-1.88	-1.68	-1.56
4	639	27	-1.48148	1.48148	TCCTTCCCCCCTGCGGGGCCCCCCCAT	-1.6	-1.6	-1.52
5	1004	29	1.44828	1.44828	CGAGGAGTGGAAGGCGGGGAGAGGGGCGC	1.64	1.84	1.76	1.8	1.6
AB118833Hepatitis_D_virus_genotype_4complete_genome_MiyakoJA-M18__Japan
ID	POSITION	LENGTH	SCORE	ABS_SCORE	SEQUENCE	SUB_SCORE
1	405	27	1.85185	1.85185	TGGGGAGGGATGCTAGGAGTTGGGGGA	1.84	2	1.84
2	624	27	-1.88889	1.88889	TCCCCTTCTCCACACTCCTTCCCCCCT	-1.88	-2.04	-1.88
3	1005	25	1.84	1.84	GAGGAGTGGAAGGCGGGGAGAGGGG	1.84
4	1007	25	1.8	1.8	GGAGTGGAAGGCGGGGAGAGGGGCG	1.8
AB118834Hepatitis_D_virus_genotype_4complete_genome_MiyakoJA-M19__Japan
ID	POSITION	LENGTH	SCORE	ABS_SCORE	SEQUENCE	SUB_SCORE
1	287	25	1.52	1.52	GGGGAGAATAGAACACCGGGGGGTG	1.52
2	405	25	1.52	1.52	GGGGGGAGATGCTAGGAGTTGGAGG	1.52
3	563	30	1.36667	1.36667	GAAAAGGGAGGGGGGTGGGCCTTGGACTCT	1.72	1.68	1.64	1.64	1.6	1.6
4	625	32	-1.6875	1.6875	CCATCCCCTTCTCCACACTCCTTCCCCCCTGA	-1.56	-1.64	-1.72	-1.88	-2.04	-1.88	-1.68	-1.52
5	644	26	-1.53846	1.53846	CCTTCCCCCCTGACGGGGCCCCCCCA	-1.6	-1.52
6	1009	29	1.44828	1.44828	CGAGGAGTGGAAGGCGGGGAGAGGGGCGC	1.64	1.84	1.76	1.8	1.6
AB118834Hepatitis_D_virus_genotype_4complete_genome_MiyakoJA-M19__Japan
ID	POSITION	LENGTH	SCORE	ABS_SCORE	SEQUENCE	SUB_SCORE
1	628	27	-1.88889	1.88889	TCCCCTTCTCCACACTCCTTCCCCCCT	-1.88	-2.04	-1.88
2	1010	25	1.84	1.84	GAGGAGTGGAAGGCGGGGAGAGGGG	1.84
3	1012	25	1.8	1.8	GGAGTGGAAGGCGGGGAGAGGGGCG	1.8
AB118835Hepatitis_D_virus_genotype_4complete_genome_MiyakoJA-M20__Japan
ID	POSITION	LENGTH	SCORE	ABS_SCORE	SEQUENCE	SUB_SCORE
1	628	27	-1.88889	1.88889	TCCCCTTCTCCACACTCCTTCCCCCCT	-1.88	-2.04	-1.88
2	1010	25	1.84	1.84	GAGGAGTGGAAGGCGGGGAGAGGGG	1.84
3	1012	25	1.8	1.8	GGAGTGGAAGGCGGGGAGAGGGGCG	1.8
AB118835Hepatitis_D_virus_genotype_4complete_genome_MiyakoJA-M20__Japan
ID	POSITION	LENGTH	SCORE	ABS_SCORE	SEQUENCE	SUB_SCORE
1	287	25	1.52	1.52	GGGGAGAATAGAACACCGGGGGGTG	1.52
2	405	25	1.52	1.52	GGGGGGAGATGCTAGGAGTTGGAGG	1.52
3	563	30	1.36667	1.36667	GAAAAGGGAGGGGGGTGGGCCTTGGACTCT	1.72	1.68	1.64	1.64	1.6	1.6
4	625	32	-1.6875	1.6875	CCATCCCCTTCTCCACACTCCTTCCCCCCTGA	-1.56	-1.64	-1.72	-1.88	-2.04	-1.88	-1.68	-1.52
5	644	26	-1.53846	1.53846	CCTTCCCCCCTGACGGGGCCCCCCCA	-1.6	-1.52
6	1009	29	1.44828	1.44828	CGAGGAGTGGAAGGCGGGGAGAGGGGCGC	1.64	1.84	1.76	1.8	1.6
AB118836Hepatitis_D_virus_genotype_4complete_genome_MiyakoJA-M44__Japan
ID	POSITION	LENGTH	SCORE	ABS_SCORE	SEQUENCE	SUB_SCORE
1	288	25	1.52	1.52	GGGGAGAATAGAACACCGGGGGGTG	1.52
2	403	32	1.5625	1.5625	GATGGGAGGGGATGCTAGGAGTTGGGGGAGAC	1.56	1.68	1.84	2	1.88	1.8	1.68	1.6
3	621	32	-1.71875	1.71875	CCATCCCCTTCTCCACACTCCTTCCCCCCTGC	-1.56	-1.64	-1.72	-1.88	-2.04	-1.88	-1.68	-1.56
4	639	27	-1.48148	1.48148	TCCTTCCCCCCTGCGGGGCCCCCCCAT	-1.6	-1.6	-1.52
5	1004	29	1.44828	1.44828	CGAGGAGTGGAAGGCGGGGAGAGGGGCGC	1.64	1.84	1.76	1.8	1.6
AB118836Hepatitis_D_virus_genotype_4complete_genome_MiyakoJA-M44__Japan
ID	POSITION	LENGTH	SCORE	ABS_SCORE	SEQUENCE	SUB_SCORE
1	405	28	1.82143	1.82143	TGGGAGGGGATGCTAGGAGTTGGGGGAG	1.84	2	1.88	1.8
2	624	27	-1.88889	1.88889	TCCCCTTCTCCACACTCCTTCCCCCCT	-1.88	-2.04	-1.88
3	1005	25	1.84	1.84	GAGGAGTGGAAGGCGGGGAGAGGGG	1.84
4	1007	25	1.8	1.8	GGAGTGGAAGGCGGGGAGAGGGGCG	1.8
AB118837Hepatitis_D_virus_genotype_4complete_genome_MiyakoJA-M23__Japan
ID	POSITION	LENGTH	SCORE	ABS_SCORE	SEQUENCE	SUB_SCORE
1	620	32	-1.71875	1.71875	CCATCCCCATCTCCACACTCCTTCCCCCCTGC	-1.56	-1.64	-1.72	-1.88	-2.04	-1.88	-1.68	-1.56
2	638	27	-1.48148	1.48148	TCCTTCCCCCCTGCGGGGCCCCCCCAT	-1.6	-1.6	-1.52
3	1003	29	1.44828	1.44828	CGAGGAGTGGAAGGCGGGGAGAGGGGCGC	1.64	1.84	1.76	1.8	1.6
AB118837Hepatitis_D_virus_genotype_4complete_genome_MiyakoJA-M23__Japan
ID	POSITION	LENGTH	SCORE	ABS_SCORE	SEQUENCE	SUB_SCORE
1	623	27	-1.88889	1.88889	TCCCCATCTCCACACTCCTTCCCCCCT	-1.88	-2.04	-1.88
2	1004	25	1.84	1.84	GAGGAGTGGAAGGCGGGGAGAGGGG	1.84
3	1006	25	1.8	1.8	GGAGTGGAAGGCGGGGAGAGGGGCG	1.8
AB118838Hepatitis_D_virus_genotype_4complete_genome_MiyakoJA-M24__Japan
ID	POSITION	LENGTH	SCORE	ABS_SCORE	SEQUENCE	SUB_SCORE
1	405	27	1.85185	1.85185	TGGGGGGAGATGCTAGGAGTTGGGGGA	1.84	2	1.84
2	626	27	-1.88889	1.88889	TCCCCTTCTCCACACTCCTTCCCCCCT	-1.88	-2.04	-1.88
3	1007	25	1.84	1.84	GAGGAGTGGAAGGCGGGGAGAGGGG	1.84
4	1009	25	1.8	1.8	GGAGTGGAAGGCGGGGAGAGGGGCG	1.8
AB118838Hepatitis_D_virus_genotype_4complete_genome_MiyakoJA-M24__Japan
ID	POSITION	LENGTH	SCORE	ABS_SCORE	SEQUENCE	SUB_SCORE
1	286	27	1.51852	1.51852	AAGGGGAGAATGGAACACCGGGGGGTG	1.6	1.6	1.64
2	403	31	1.67742	1.67742	GATGGGGGGAGATGCTAGGAGTTGGGGGAGA	1.56	1.68	1.84	2	1.84	1.72	1.56
3	623	32	-1.71875	1.71875	CCATCCCCTTCTCCACACTCCTTCCCCCCTGC	-1.56	-1.64	-1.72	-1.88	-2.04	-1.88	-1.68	-1.56
4	641	27	-1.48148	1.48148	TCCTTCCCCCCTGCGGGGCCCCCCCAT	-1.6	-1.6	-1.52
5	1006	29	1.44828	1.44828	CGAGGAGTGGAAGGCGGGGAGAGGGGCGC	1.64	1.84	1.76	1.8	1.6
AB118839Hepatitis_D_virus_genotype_4complete_genome_MiyakoJA-M27__Japan
ID	POSITION	LENGTH	SCORE	ABS_SCORE	SEQUENCE	SUB_SCORE
1	626	27	-1.88889	1.88889	TCCCCTTCTCCACACTCCTTCCCCCCT	-1.88	-2.04	-1.88
2	1007	25	1.84	1.84	GAGGAGTGGAAGGCGGGGAGAGGGG	1.84
3	1009	25	1.8	1.8	GGAGTGGAAGGCGGGGAGAGGGGCG	1.8
AB118839Hepatitis_D_virus_genotype_4complete_genome_MiyakoJA-M27__Japan
ID	POSITION	LENGTH	SCORE	ABS_SCORE	SEQUENCE	SUB_SCORE
1	288	25	1.52	1.52	GGGGAGAATAGAACACCGGGGGGTG	1.52
2	406	25	1.56	1.56	GGGAGGAGATGCTAGGAGTTGGGGG	1.56
3	623	32	-1.71875	1.71875	CCATCCCCTTCTCCACACTCCTTCCCCCCTGC	-1.56	-1.64	-1.72	-1.88	-2.04	-1.88	-1.68	-1.56
4	641	27	-1.48148	1.48148	TCCTTCCCCCCTGCGGGGCCCCCCCAT	-1.6	-1.6	-1.52
5	1006	29	1.44828	1.44828	CGAGGAGTGGAAGGCGGGGAGAGGGGCGC	1.64	1.84	1.76	1.8	1.6
AB118840Hepatitis_D_virus_genotype_4complete_genome_MiyakoJA-M29__Japan
ID	POSITION	LENGTH	SCORE	ABS_SCORE	SEQUENCE	SUB_SCORE
1	285	25	1.52	1.52	GGGGAGAATTGAACACCGGGGGGTG	1.52
2	400	31	1.67742	1.67742	GATGGGGAGGGATGCTAGGAGTTGGGGGAGA	1.56	1.68	1.84	2	1.84	1.72	1.56
3	618	31	-1.77419	1.77419	CCATCCCCTTCTCCACACTCCTTCCCCCCTA	-1.56	-1.64	-1.72	-1.88	-2.04	-1.88	-1.72
4	635	28	-1.46429	1.46429	CTCCTTCCCCCCTAGGGGCCCCCCCATA	-1.64	-1.6	-1.6	-1.52
5	1000	29	1.41379	1.41379	CAAGGAGTGGAAGGCGGGGAGAGGGGCGC	1.6	1.8	1.76	1.8	1.6
AB118840Hepatitis_D_virus_genotype_4complete_genome_MiyakoJA-M29__Japan
ID	POSITION	LENGTH	SCORE	ABS_SCORE	SEQUENCE	SUB_SCORE
1	402	27	1.85185	1.85185	TGGGGAGGGATGCTAGGAGTTGGGGGA	1.84	2	1.84
2	621	27	-1.88889	1.88889	TCCCCTTCTCCACACTCCTTCCCCCCT	-1.88	-2.04	-1.88
3	1001	25	1.8	1.8	AAGGAGTGGAAGGCGGGGAGAGGGG	1.8
4	1003	25	1.8	1.8	GGAGTGGAAGGCGGGGAGAGGGGCG	1.8
AB118841Hepatitis_D_virus_genotype_4complete_genome_MiyakoJA-M31__Japan
ID	POSITION	LENGTH	SCORE	ABS_SCORE	SEQUENCE	SUB_SCORE
1	622	28	-1.71429	1.71429	ACTCCCCTCTCACACTCCTTCCCCCCTG	-1.8	-1.96	-1.92	-1.88
2	1004	37	1.51351	1.51351	AAGGAGTGGAAGGCGGGGAGAGGGGGGCTCGGGACCA	1.8	1.96	2.12	2	1.92	1.88	1.96	2.08	2.12	2.04	1.96	1.88	1.8
AB118841Hepatitis_D_virus_genotype_4complete_genome_MiyakoJA-M31__Japan
ID	POSITION	LENGTH	SCORE	ABS_SCORE	SEQUENCE	SUB_SCORE
1	621	30	-1.63333	1.63333	CACTCCCCTCTCACACTCCTTCCCCCCTGT	-1.68	-1.8	-1.96	-1.92	-1.88	-1.72
2	637	26	-1.5	1.5	TCCTTCCCCCCTGTGGGGCCCCCCCA	-1.56	-1.56
3	1003	40	1.325	1.325	CAAGGAGTGGAAGGCGGGGAGAGGGGGGCTCGGGACCAAC	1.6	1.8	1.96	2.12	2	1.92	1.88	1.96	2.08	2.12	2.04	1.96	1.88	1.8	1.72	1.68
AB118842Hepatitis_D_virus_genotype_4complete_genome_MiyakoJA-M32__Japan
ID	POSITION	LENGTH	SCORE	ABS_SCORE	SEQUENCE	SUB_SCORE
1	613	29	-1.48276	1.48276	AATCCCCAGCACTCCCCTTTCCACACTCC	-1.52	-1.56	-1.56	-1.64	-1.56
2	622	31	-1.64516	1.64516	CACTCCCCTTTCCACACTCCTTCCCCCCTGT	-1.6	-1.72	-1.88	-2	-2	-1.8	-1.64
3	639	26	-1.5	1.5	TCCTTCCCCCCTGTGGGGCCCCCCCA	-1.56	-1.56
4	1005	41	1.34146	1.34146	CAAGGAGTGGAAGGCGGGGAGGAGGGGGCTGAGGGCTAACC	1.56	1.76	1.92	2.08	1.96	1.88	1.92	1.88	2	2.04	2.08	2.04	2.04	1.96	1.88	1.84	1.6
AB118842Hepatitis_D_virus_genotype_4complete_genome_MiyakoJA-M32__Japan
ID	POSITION	LENGTH	SCORE	ABS_SCORE	SEQUENCE	SUB_SCORE
1	624	28	-1.78571	1.78571	CTCCCCTTTCCACACTCCTTCCCCCCTG	-1.88	-2	-2	-1.8
2	1007	38	1.52632	1.52632	AGGAGTGGAAGGCGGGGAGGAGGGGGCTGAGGGCTAAC	1.92	2.08	1.96	1.88	1.92	1.88	2	2.04	2.08	2.04	2.04	1.96	1.88	1.84
AB118843Hepatitis_D_virus_genotype_4complete_genome_MiyakoJA-M33__Japan
ID	POSITION	LENGTH	SCORE	ABS_SCORE	SEQUENCE	SUB_SCORE
1	623	28	-1.82143	1.82143	CTCCCCTCTCCACACTCCTTCCCCCCTG	-1.92	-2.04	-2.04	-1.84
2	1005	38	1.55263	1.55263	AGGAGTGGAAGGCGGGGAGGAGGGGGCTGAGGGTTAAC	1.92	2.08	1.96	1.88	1.92	1.88	2	2.04	2.08	2.08	2.08	2	1.92	1.88
AB118843Hepatitis_D_virus_genotype_4complete_genome_MiyakoJA-M33__Japan
ID	POSITION	LENGTH	SCORE	ABS_SCORE	SEQUENCE	SUB_SCORE
1	612	29	-1.51724	1.51724	AATCCCCAGCACTCCCCTCTCCACACTCC	-1.56	-1.6	-1.6	-1.68	-1.6
2	621	31	-1.67742	1.67742	CACTCCCCTCTCCACACTCCTTCCCCCCTGT	-1.64	-1.76	-1.92	-2.04	-2.04	-1.84	-1.68
3	638	26	-1.5	1.5	TCCTTCCCCCCTGTGGGGCCCCCCCA	-1.56	-1.56
4	1003	41	1.36585	1.36585	CAAGGAGTGGAAGGCGGGGAGGAGGGGGCTGAGGGTTAACC	1.56	1.76	1.92	2.08	1.96	1.88	1.92	1.88	2	2.04	2.08	2.08	2.08	2	1.92	1.88	1.64
AB118844Hepatitis_D_virus_genotype_4complete_genome_MiyakoJA-M34__Japan
ID	POSITION	LENGTH	SCORE	ABS_SCORE	SEQUENCE	SUB_SCORE
1	140	27	1.40741	1.40741	ACGGGGACTCAAGCGACGAGGGGGGAT	1.52	1.52	1.56
2	622	28	-1.57143	1.57143	CTCCCTTCTCCACACTCCTTCCCCCCTG	-1.64	-1.76	-1.76	-1.6
3	637	26	-1.5	1.5	TCCTTCCCCCCTGTGGGGCCCCCCCA	-1.56	-1.56
4	1003	41	1.34146	1.34146	CAAGGAGTGGAAGGCGGGGAGGAGGGGGCTGAGGGCTAACC	1.56	1.76	1.92	2.08	1.96	1.88	1.92	1.88	2	2.04	2.08	2.04	2.04	1.96	1.88	1.84	1.6
AB118844Hepatitis_D_virus_genotype_4complete_genome_MiyakoJA-M34__Japan
ID	POSITION	LENGTH	SCORE	ABS_SCORE	SEQUENCE	SUB_SCORE
1	1005	38	1.52632	1.52632	AGGAGTGGAAGGCGGGGAGGAGGGGGCTGAGGGCTAAC	1.92	2.08	1.96	1.88	1.92	1.88	2	2.04	2.08	2.04	2.04	1.96	1.88	1.84
AB118845Hepatitis_D_virus_genotype_4complete_genome_MiyakoJA-M36__Japan
ID	POSITION	LENGTH	SCORE	ABS_SCORE	SEQUENCE	SUB_SCORE
1	1004	38	1.55263	1.55263	AGGAGTGGAAGGCGGGGAGGAGGGGGCTGAGGGTTAAC	1.92	2.08	1.96	1.88	1.92	1.88	2	2.04	2.08	2.08	2.08	2	1.92	1.88
AB118845Hepatitis_D_virus_genotype_4complete_genome_MiyakoJA-M36__Japan
ID	POSITION	LENGTH	SCORE	ABS_SCORE	SEQUENCE	SUB_SCORE
1	622	28	-1.57143	1.57143	CTCCCTTCTCCACACTCCTTCCCCCCTG	-1.64	-1.76	-1.76	-1.6
2	637	26	-1.5	1.5	TCCTTCCCCCCTGTGGGGCCCCCCCA	-1.56	-1.56
3	1002	41	1.36585	1.36585	CAAGGAGTGGAAGGCGGGGAGGAGGGGGCTGAGGGTTAACC	1.56	1.76	1.92	2.08	1.96	1.88	1.92	1.88	2	2.04	2.08	2.08	2.08	2	1.92	1.88	1.64
AB118846Hepatitis_D_virus_genotype_2complete_genome_MiyakoJA-M37__Japan
ID	POSITION	LENGTH	SCORE	ABS_SCORE	SEQUENCE	SUB_SCORE
1	41	38	1.47368	1.47368	AACCGGGCGAGGGGGGCGAAGTGGGGAAGGGGATATCC	1.68	1.84	1.84	1.92	2.16	2.2	2.24	2.28	2.32	2.28	2.28	2.12	1.84	1.56
2	558	27	1.44444	1.44444	GAAGTAACGGGGGGGGGTCACTAGGAA	1.56	1.52	1.52
3	564	31	1.70968	1.70968	ACGGGGGGGGGTCACTAGGAACACGGGGGAC	1.56	1.72	1.92	1.92	1.92	1.76	1.52
4	620	31	-1.70968	1.70968	CCACCCTCCCAACACACTCCTTCCCCCCTGC	-1.64	-1.72	-1.8	-1.96	-1.84	-1.68	-1.6
5	637	27	-1.48148	1.48148	TCCTTCCCCCCTGCGGGGCCCCCCCAT	-1.6	-1.6	-1.52
6	1001	38	1.31579	1.31579	AGGAGTGGAAGGCGTTGTTGGGGGGGAGATGGGCGTAC	1.52	1.68	1.6	1.56	1.56	1.52	1.64	1.68	1.72	1.68	1.72	1.64	1.56	1.52
7	1020	26	1.61538	1.61538	GGGGGGGAGATGGGCGTACCTACGGG	1.56	1.52
8	1055	29	-1.55172	1.55172	TTTCCCCTGATGTCCAGTCCCTCCCCCGT	-1.52	-1.68	-1.84	-1.8	-1.64
9	1421	31	-1.25806	1.25806	GGAGCCCCCTCCCCGTCCTTCCCTTTTCTGA	-1.56	-1.72	-1.88	-1.92	-1.96	-1.76	-1.6
AB118846Hepatitis_D_virus_genotype_2complete_genome_MiyakoJA-M37__Japan
ID	POSITION	LENGTH	SCORE	ABS_SCORE	SEQUENCE	SUB_SCORE
1	42	36	1.63889	1.63889	ACCGGGCGAGGGGGGCGAAGTGGGGAAGGGGATATC	1.84	1.84	1.92	2.16	2.2	2.24	2.28	2.32	2.28	2.28	2.12	1.84
2	566	27	2.07407	2.07407	GGGGGGGGGTCACTAGGAACACGGGGG	1.92	1.92	1.92
3	622	27	-1.81481	1.81481	ACCCTCCCAACACACTCCTTCCCCCCT	-1.8	-1.96	-1.84
4	1057	26	-1.73077	1.73077	TCCCCTGATGTCCAGTCCCTCCCCCG	-1.84	-1.8
5	1423	27	-1.77778	1.77778	AGCCCCCTCCCCGTCCTTCCCTTTTCT	-1.88	-1.92	-1.96
AB118847Hepatitis_D_virus_genotype_4complete_genome_TokyoJA-T__Japan
ID	POSITION	LENGTH	SCORE	ABS_SCORE	SEQUENCE	SUB_SCORE
1	530	27	-1.77778	1.77778	CCCCCACATAGCAGACCCCAGGACCCC	-1.6	-1.6	-1.6
2	621	30	-1.6	1.6	CCTCCCTTCTCCACACTCCTTCCCCCCTGC	-1.6	-1.68	-1.76	-1.76	-1.6	-1.52
3	637	27	-1.48148	1.48148	TCCTTCCCCCCTGCGGGGCCCCCCCAT	-1.6	-1.6	-1.52
4	1003	41	1.39024	1.39024	CGAGGAGTGGAAGGCGGGGAGGAGGGGGCTGAGGGTTAACC	1.6	1.8	1.92	2.08	1.96	1.88	1.92	1.88	2	2.04	2.08	2.08	2.08	2	1.92	1.88	1.64
AB118847Hepatitis_D_virus_genotype_4complete_genome_TokyoJA-T__Japan
ID	POSITION	LENGTH	SCORE	ABS_SCORE	SEQUENCE	SUB_SCORE
1	1004	39	1.53846	1.53846	GAGGAGTGGAAGGCGGGGAGGAGGGGGCTGAGGGTTAAC	1.8	1.92	2.08	1.96	1.88	1.92	1.88	2	2.04	2.08	2.08	2.08	2	1.92	1.88
AB118848Hepatitis_D_virus_genotype_1complete_genome_NagasakiJA-N1__Japan
ID	POSITION	LENGTH	SCORE	ABS_SCORE	SEQUENCE	SUB_SCORE
1	205	25	1.8	1.8	GGGAAGGTGGAAAGGAAGGGGCGGG	1.8
2	571	27	1.88889	1.88889	GAGGGGGGTGGCTAGGAACGCGGGGGA	1.88	2	2
3	1059	28	-1.71429	1.71429	TTTCCCCTCACGTCCAGCCCCTCCCCGG	-1.92	-2.08	-2	-1.92
AB118848Hepatitis_D_virus_genotype_1complete_genome_NagasakiJA-N1__Japan
ID	POSITION	LENGTH	SCORE	ABS_SCORE	SEQUENCE	SUB_SCORE
1	191	26	1.46154	1.46154	TGGAAGGGGAAAGAGGGAAGGTGGAA	1.52	1.52
2	195	26	1.46154	1.46154	AGGGGAAAGAGGGAAGGTGGAAAGGA	1.52	1.52
3	201	25	1.52	1.52	AAGAGGGAAGGTGGAAAGGAAGGGG	1.52
4	203	28	1.57143	1.57143	GAGGGAAGGTGGAAAGGAAGGGGCGGGC	1.6	1.68	1.8	1.6
5	531	28	-1.67857	1.67857	TCCCCACATAGCAGCCCCCGGAGCCCCT	-1.56	-1.72	-1.72	-1.56
6	570	30	1.5	1.5	CGAGGGGGGTGGCTAGGAACGCGGGGGACC	1.64	1.88	2	2	1.76	1.52
7	636	27	-1.59259	1.59259	CCATCCCTTCCCCCCGAGTGTCGCCCA	-1.6	-1.64	-1.56
8	1058	32	-1.5625	1.5625	GTTTCCCCTCACGTCCAGCCCCTCCCCGGTCC	-1.68	-1.92	-2.08	-2	-1.92	-1.76	-1.68	-1.6
AB118849Hepatitis_D_virus_genotype_1complete_genome_NagasakiJA-N2__Japan
ID	POSITION	LENGTH	SCORE	ABS_SCORE	SEQUENCE	SUB_SCORE
1	569	27	1.88889	1.88889	GAGGGGGGTGGCTAGGAACGCGGGGGA	1.88	2	2
2	1056	30	-1.76667	1.76667	TTTCCCCTCACGTCCAGCCCCTCCCCAGTC	-1.92	-2.08	-2.08	-2.04	-1.88	-1.8
AB118849Hepatitis_D_virus_genotype_1complete_genome_NagasakiJA-N2__Japan
ID	POSITION	LENGTH	SCORE	ABS_SCORE	SEQUENCE	SUB_SCORE
1	191	26	1.46154	1.46154	TGGAAGGGGAAAGAGGGAAGGTGGAA	1.52	1.52
2	204	26	1.61538	1.61538	AGGGAAGGTGGAAAAGAAGGGGCGGG	1.56	1.68
3	529	28	-1.67857	1.67857	TCCCCACATAGCAGCCCCCGGAGCCCCT	-1.56	-1.72	-1.72	-1.56
4	567	31	1.48387	1.48387	CTGAGGGGGGTGGCTAGGAACGCGGGGGACC	1.52	1.72	1.88	2	2	1.76	1.52
5	633	27	-1.59259	1.59259	CCATCCCTTCCCCCCGAGTGTCGCCCA	-1.6	-1.64	-1.56
6	1055	33	-1.60606	1.60606	GTTTCCCCTCACGTCCAGCCCCTCCCCAGTCCT	-1.68	-1.92	-2.08	-2.08	-2.04	-1.88	-1.8	-1.72	-1.56
AF018077Hepatitis_D_virus_genotype_4complete_genome_TW-2b_Taiwan_isolate
ID	POSITION	LENGTH	SCORE	ABS_SCORE	SEQUENCE	SUB_SCORE
1	621	30	-1.6	1.6	CCTCCCTTCTCCACACTCCTTCCCCCCTGC	-1.6	-1.68	-1.76	-1.76	-1.6	-1.52
2	637	27	-1.48148	1.48148	TCCTTCCCCCCTGCGGGGCCCCCCCAT	-1.6	-1.6	-1.52
3	1003	41	1.36585	1.36585	CGAGGAGTGGAAGGCGGGGAGGAGGGGGCTGAGGGCTAACC	1.6	1.8	1.92	2.08	1.96	1.88	1.92	1.88	2	2.04	2.08	2.04	2.04	1.96	1.88	1.84	1.6
AF018077Hepatitis_D_virus_genotype_4complete_genome_TW-2b_Taiwan_isolate
ID	POSITION	LENGTH	SCORE	ABS_SCORE	SEQUENCE	SUB_SCORE
1	1004	39	1.51282	1.51282	GAGGAGTGGAAGGCGGGGAGGAGGGGGCTGAGGGCTAAC	1.8	1.92	2.08	1.96	1.88	1.92	1.88	2	2.04	2.08	2.04	2.04	1.96	1.88	1.84
AF098261Hepatitis_D_virus_genotype_1complete_genome_Canada_Quebec
ID	POSITION	LENGTH	SCORE	ABS_SCORE	SEQUENCE	SUB_SCORE
AF098261Hepatitis_D_virus_genotype_1complete_genome_Canada_Quebec
ID	POSITION	LENGTH	SCORE	ABS_SCORE	SEQUENCE	SUB_SCORE
1	398	28	1.5	1.5	AGGAGGGGATGCTAGGAGTTAGGGGAGA	1.64	1.64	1.6	1.52
2	997	28	1.67857	1.67857	TGGGGAGAGAAGGGAGGGTCGGCTGGGA	1.64	1.76	1.72	1.56
3	1051	28	-1.39286	1.39286	CTTCCCCTGATGTCCAGTCCCTCCCCGG	-1.56	-1.68	-1.6	-1.52
AF104263Hepatitis_D_virus_genotype_1complete_genome_TW2667__Taiwan
ID	POSITION	LENGTH	SCORE	ABS_SCORE	SEQUENCE	SUB_SCORE
1	563	27	1.88889	1.88889	GAGGGGGGTGGCTAGGAACGCGGGGGA	1.88	2	2
2	1051	28	-1.71429	1.71429	TTTCCCCTCACGTCCAGCCCCTCCCCGG	-1.92	-2.08	-2	-1.92
AF104263Hepatitis_D_virus_genotype_1complete_genome_TW2667__Taiwan
ID	POSITION	LENGTH	SCORE	ABS_SCORE	SEQUENCE	SUB_SCORE
1	562	30	1.5	1.5	CGAGGGGGGTGGCTAGGAACGCGGGGGACC	1.64	1.88	2	2	1.76	1.52
2	618	29	-1.34483	1.34483	ATGTCCGATCATCTCCCTCCCCCCCGAGT	-1.64	-1.6	-1.6	-1.6	-1.6
3	627	30	-1.36667	1.36667	CATCTCCCTCCCCCCCGAGTGTCGCCCAGG	-1.56	-1.64	-1.76	-1.76	-1.64	-1.56
4	998	25	1.52	1.52	GGGGAGAAAAGGGAGGATCGGCTGG	1.52
5	1050	32	-1.5625	1.5625	GTTTCCCCTCACGTCCAGCCCCTCCCCGGTCC	-1.68	-1.92	-2.08	-2	-1.92	-1.76	-1.68	-1.6
AF104264Hepatitis_D_virus_genotype_2complete_genome_TW2476__Taiwan
ID	POSITION	LENGTH	SCORE	ABS_SCORE	SEQUENCE	SUB_SCORE
1	41	33	1.48485	1.48485	GGGCGAAAGAGGCGAAGTGGGGAGGGGGAGATC	1.56	1.6	1.64	1.68	1.72	1.72	1.72	1.72	1.6
2	399	29	1.48276	1.48276	GATGGGGGGAGATGCTAGGAGTGGGAGGC	1.6	1.56	1.64	1.72	1.52
3	559	27	1.44444	1.44444	GAAGCGACGGGGGGGGGTCACTAGGAA	1.56	1.52	1.52
4	565	31	1.70968	1.70968	ACGGGGGGGGGTCACTAGGAACACGGGGGAC	1.56	1.72	1.92	1.92	1.92	1.76	1.52
5	622	28	-1.64286	1.64286	CACCCTCCTAACACACTCCTTCCCCCCT	-1.52	-1.6	-1.76	-1.64
6	1002	38	1.31579	1.31579	AGGAGTGGAAGGCGTTGTTGGGGGGGAGATGGGCGTAC	1.52	1.68	1.6	1.56	1.56	1.52	1.64	1.68	1.72	1.68	1.72	1.64	1.56	1.52
7	1021	26	1.61538	1.61538	GGGGGGGAGATGGGCGTACCTACGGG	1.56	1.52
8	1056	30	-1.56667	1.56667	TTTCCCCTGATGTCCAGTCCCTCCCCCGTC	-1.52	-1.68	-1.84	-1.8	-1.64	-1.56
9	1422	31	-1.25806	1.25806	GGAGCCCCCTCCCCGTCCTTCCCTTTTCTGA	-1.56	-1.72	-1.88	-1.92	-1.96	-1.76	-1.6
10	1577	33	-1.21212	1.21212	GATGTCCTCCCTACCCCCCCTTCGATTCTTCTT	-1.52	-1.6	-1.6	-1.64	-1.68	-1.68	-1.64	-1.56	-1.56
AF104264Hepatitis_D_virus_genotype_2complete_genome_TW2476__Taiwan
ID	POSITION	LENGTH	SCORE	ABS_SCORE	SEQUENCE	SUB_SCORE
1	567	27	2.07407	2.07407	GGGGGGGGGTCACTAGGAACACGGGGG	1.92	1.92	1.92
2	1058	26	-1.73077	1.73077	TCCCCTGATGTCCAGTCCCTCCCCCG	-1.84	-1.8
3	1424	27	-1.77778	1.77778	AGCCCCCTCCCCGTCCTTCCCTTTTCT	-1.88	-1.92	-1.96
AF209859Hepatitis_D_virus_genotype_4complete_genome_Taiwan
ID	POSITION	LENGTH	SCORE	ABS_SCORE	SEQUENCE	SUB_SCORE
1	999	39	1.51282	1.51282	GAGGAGTGGAAGGCGGGGAGGAGGGGGCTGAGGGCTAAC	1.8	1.92	2.08	1.96	1.88	1.92	1.88	2	2.04	2.08	2.04	2.04	1.96	1.88	1.84
AF209859Hepatitis_D_virus_genotype_4complete_genome_Taiwan
ID	POSITION	LENGTH	SCORE	ABS_SCORE	SEQUENCE	SUB_SCORE
1	616	30	-1.6	1.6	CCTCCCTTCTCCACACTCCTTCCCCCCTGC	-1.6	-1.68	-1.76	-1.76	-1.6	-1.52
2	632	27	-1.48148	1.48148	TCCTTCCCCCCTGCGGGGCCCCCCCAT	-1.6	-1.6	-1.52
3	998	41	1.36585	1.36585	CGAGGAGTGGAAGGCGGGGAGGAGGGGGCTGAGGGCTAACC	1.6	1.8	1.92	2.08	1.96	1.88	1.92	1.88	2	2.04	2.08	2.04	2.04	1.96	1.88	1.84	1.6
AF309420Hepatitis_D_virus_genotype_4complete_genome_Miyako__Japan_Miyako
ID	POSITION	LENGTH	SCORE	ABS_SCORE	SEQUENCE	SUB_SCORE
1	622	27	-1.88889	1.88889	TCCCCTTCTCCACACTCCTTCCCCCCT	-1.88	-2.04	-1.88
2	1003	25	1.84	1.84	GAGGAGTGGAAGGCGGGGAGAGGGG	1.84
3	1005	25	1.8	1.8	GGAGTGGAAGGCGGGGAGAGGGGCG	1.8
AF309420Hepatitis_D_virus_genotype_4complete_genome_Miyako__Japan_Miyako
ID	POSITION	LENGTH	SCORE	ABS_SCORE	SEQUENCE	SUB_SCORE
1	287	25	1.52	1.52	GGGGAGAATAGAACACCGGGGGGTG	1.52
2	403	27	1.48148	1.48148	ATGGGAGGGGATGCTAGGAGTTGGGAG	1.56	1.56	1.6
3	619	32	-1.71875	1.71875	CCATCCCCTTCTCCACACTCCTTCCCCCCTGC	-1.56	-1.64	-1.72	-1.88	-2.04	-1.88	-1.68	-1.56
4	637	27	-1.48148	1.48148	TCCTTCCCCCCTGCGGGGCCCCCCCAT	-1.6	-1.6	-1.52
5	1002	29	1.44828	1.44828	CGAGGAGTGGAAGGCGGGGAGAGGGGCGC	1.64	1.84	1.76	1.8	1.6
AF425644Hepatitis_D_virus_genotype_1complete_genome
ID	POSITION	LENGTH	SCORE	ABS_SCORE	SEQUENCE	SUB_SCORE
1	554	30	1.5	1.5	CGAGGGGGGTGGCTAGGAACGCGGGGGACC	1.64	1.88	2	2	1.76	1.52
2	989	25	1.52	1.52	GGGGAGAAAAGGGAGGATCGGCTGG	1.52
3	1041	32	-1.5625	1.5625	GTTTCCCCTCACGTCCAGCCCCTCCCCGGTCC	-1.68	-1.92	-2.08	-2	-1.92	-1.76	-1.68	-1.6
AF425644Hepatitis_D_virus_genotype_1complete_genome
ID	POSITION	LENGTH	SCORE	ABS_SCORE	SEQUENCE	SUB_SCORE
1	555	27	1.88889	1.88889	GAGGGGGGTGGCTAGGAACGCGGGGGA	1.88	2	2
2	1042	28	-1.71429	1.71429	TTTCCCCTCACGTCCAGCCCCTCCCCGG	-1.92	-2.08	-2	-1.92
AF425645Hepatitis_D_virus_genotype_2complete_genome
ID	POSITION	LENGTH	SCORE	ABS_SCORE	SEQUENCE	SUB_SCORE
1	556	27	2.07407	2.07407	GGGGGGGGGTCACTAGGAACACGGGGG	1.92	1.92	1.92
2	1048	26	-1.73077	1.73077	TCCCCTGATGTCCAGTCCCTCCCCCG	-1.84	-1.8
3	1414	27	-1.77778	1.77778	AGCCCCCTCCCCGTCCTTCCCTTTTCT	-1.88	-1.92	-1.96
AF425645Hepatitis_D_virus_genotype_2complete_genome
ID	POSITION	LENGTH	SCORE	ABS_SCORE	SEQUENCE	SUB_SCORE
1	34	33	1.48485	1.48485	GGGCGAAAGAGGCGAAGTGGGGAGGGGGAGATC	1.56	1.6	1.64	1.68	1.72	1.72	1.72	1.72	1.6
2	385	28	1.53571	1.53571	GATGGGGGGAGATGCTAGGAGTGGGCGG	1.6	1.52	1.6	1.68
3	548	27	1.44444	1.44444	GAAGCGACGGGGGGGGGTCACTAGGAA	1.56	1.52	1.52
4	554	31	1.70968	1.70968	ACGGGGGGGGGTCACTAGGAACACGGGGGAC	1.56	1.72	1.92	1.92	1.92	1.76	1.52
5	611	28	-1.64286	1.64286	CACCCTCCTAACACACTCCTTCCCCCCT	-1.52	-1.6	-1.76	-1.64
6	627	27	-1.48148	1.48148	TCCTTCCCCCCTGCGGGGCCCCCCCAT	-1.6	-1.6	-1.52
7	992	38	1.31579	1.31579	AGGAGTGGAAGGCGTTGTTGGGGGGGAGATGGGCGTAC	1.52	1.68	1.6	1.56	1.56	1.52	1.64	1.68	1.72	1.68	1.72	1.64	1.56	1.52
8	1011	26	1.61538	1.61538	GGGGGGGAGATGGGCGTACCTACGGG	1.56	1.52
9	1046	30	-1.56667	1.56667	TTTCCCCTGATGTCCAGTCCCTCCCCCGTC	-1.52	-1.68	-1.84	-1.8	-1.64	-1.56
10	1412	31	-1.25806	1.25806	GGAGCCCCCTCCCCGTCCTTCCCTTTTCTGA	-1.56	-1.72	-1.88	-1.92	-1.96	-1.76	-1.6
11	1567	33	-1.21212	1.21212	GATGTCCTCCCTACCCCCCCTTCGATTCTTCTT	-1.52	-1.6	-1.6	-1.64	-1.68	-1.68	-1.64	-1.56	-1.56
AJ000558Hepatitis_D_virus_genotype_1complete_genome
ID	POSITION	LENGTH	SCORE	ABS_SCORE	SEQUENCE	SUB_SCORE
1	560	28	1.42857	1.42857	CGGAGGGGGTGCTGGGAACACCGGGGAC	1.52	1.76	1.68	1.52
2	1045	31	-1.45161	1.45161	GTTTCCCCTGATGTCCAGCCCCTCCCCGGTC	-1.56	-1.8	-1.96	-1.88	-1.8	-1.64	-1.56
AJ000558Hepatitis_D_virus_genotype_1complete_genome
ID	POSITION	LENGTH	SCORE	ABS_SCORE	SEQUENCE	SUB_SCORE
1	1046	28	-1.60714	1.60714	TTTCCCCTGATGTCCAGCCCCTCCCCGG	-1.8	-1.96	-1.88	-1.8
AJ307077Hepatitis_D_virus_genotype_1complete_genome_woodchuck5__Italy
ID	POSITION	LENGTH	SCORE	ABS_SCORE	SEQUENCE	SUB_SCORE
1	1057	28	-1.60714	1.60714	TTTCCCCTGATGTCCAGCCCCTCCCCGG	-1.8	-1.96	-1.88	-1.8
AJ307077Hepatitis_D_virus_genotype_1complete_genome_woodchuck5__Italy
ID	POSITION	LENGTH	SCORE	ABS_SCORE	SEQUENCE	SUB_SCORE
1	571	26	1.65385	1.65385	GGAGGGGGTACTGGGAACACCGGGGA	1.72	1.64
2	625	28	-1.32143	1.32143	ATGCTCGATTCCGACTCCCCCCCCCAAG	-1.6	-1.6	-1.6	-1.52
3	636	25	-1.52	1.52	CGACTCCCCCCCCCAAGGGTCGCCC	-1.52
4	1056	31	-1.45161	1.45161	GTTTCCCCTGATGTCCAGCCCCTCCCCGGTC	-1.56	-1.8	-1.96	-1.88	-1.8	-1.64	-1.56
AJ309879Hepatitis_D_virus_genotype_2_Partial_complete_genome_RussiaYakutia
ID	POSITION	LENGTH	SCORE	ABS_SCORE	SEQUENCE	SUB_SCORE
1	632	30	-1.66667	1.66667	CCACCCCCGCGGCACACTCCTTCCCCCCTG	-1.56	-1.64	-1.72	-1.88	-1.72	-1.52
2	646	34	-1.41176	1.41176	CACTCCTTCCCCCCTGCGGGCCCCCCCATAAGAT	-1.64	-1.76	-1.92	-1.88	-1.88	-1.8	-1.72	-1.68	-1.68	-1.52
3	1438	28	-1.35714	1.35714	GCTCCCTCCCCGTCCTTCCCTTTTCTTA	-1.52	-1.56	-1.52	-1.52
4	1593	31	-1.41935	1.41935	TTCTTCCCTTCCTCCCCTCCGGCCCTTCCTC	-1.56	-1.56	-1.56	-1.6	-1.68	-1.68	-1.6
AJ309879Hepatitis_D_virus_genotype_2_Partial_complete_genome_RussiaYakutia
ID	POSITION	LENGTH	SCORE	ABS_SCORE	SEQUENCE	SUB_SCORE
1	635	25	-1.88	1.88	CCCCCGCGGCACACTCCTTCCCCCC	-1.88
2	648	28	-1.71429	1.71429	CTCCTTCCCCCCTGCGGGCCCCCCCATA	-1.92	-1.88	-1.88	-1.8
AJ309880Hepatitis_D_virus_genotype_2_Partial_complete_genome_RussiaYakutia
ID	POSITION	LENGTH	SCORE	ABS_SCORE	SEQUENCE	SUB_SCORE
1	646	34	-1.41176	1.41176	CACTCCTTCCCCCCTGCGGGCCCCCCCATAAGAT	-1.64	-1.76	-1.92	-1.88	-1.88	-1.8	-1.72	-1.68	-1.68	-1.52
2	1438	28	-1.35714	1.35714	GCTCCCTCCCCGTCCTTCCCTTTTCTTA	-1.52	-1.56	-1.52	-1.52
AJ309880Hepatitis_D_virus_genotype_2_Partial_complete_genome_RussiaYakutia
ID	POSITION	LENGTH	SCORE	ABS_SCORE	SEQUENCE	SUB_SCORE
1	648	28	-1.71429	1.71429	CTCCTTCCCCCCTGCGGGCCCCCCCATA	-1.92	-1.88	-1.88	-1.8
AM183326Hepatitis_D_virus_genotype_5complete_genome_dFr2600__Togo
ID	POSITION	LENGTH	SCORE	ABS_SCORE	SEQUENCE	SUB_SCORE
1	627	27	-1.59259	1.59259	TCCCGATCTCCACACTCCTTCCCCCCT	-1.56	-1.72	-1.6
2	639	33	-1.33333	1.33333	CACTCCTTCCCCCCTGCGGGCCCCCCAATAAGA	-1.64	-1.76	-1.76	-1.72	-1.72	-1.64	-1.56	-1.52	-1.52
3	1006	30	1.43333	1.43333	GAGGAGTGGAAGGCGGGGAGGSSGGGGTCC	1.64	1.76	1.92	1.84	1.64	1.52
4	1014	28	1.46429	1.46429	GAAGGCGGGGAGGSSGGGGTCCCGGGTT	1.52	1.56	1.56	1.56
5	1062	26	-1.61538	1.61538	CCCCCCTCACGTCCAGTCCATCTCCC	-1.56	-1.52
6	1429	29	-1.34483	1.34483	CGCTCCCTCCCCGTCCTTCCCTTTTCTTA	-1.52	-1.52	-1.56	-1.52	-1.52
AM183326Hepatitis_D_virus_genotype_5complete_genome_dFr2600__Togo
ID	POSITION	LENGTH	SCORE	ABS_SCORE	SEQUENCE	SUB_SCORE
1	1008	26	1.84615	1.84615	GGAGTGGAAGGCGGGGAGGSSGGGGT	1.92	1.84
AM183327Hepatitis_D_virus_genotype_8complete_genome_dFr2736__Cote_dIvoire
ID	POSITION	LENGTH	SCORE	ABS_SCORE	SEQUENCE	SUB_SCORE
1	619	28	-1.92857	1.92857	TCCCCCTTCTCCACACTCCTTCCCCCCG	-1.88	-2.04	-2.04	-1.84
2	632	33	-1.57576	1.57576	CACTCCTTCCCCCCGCGGGCCCCCCCCTAAAGT	-1.8	-1.92	-2.08	-2.04	-2.04	-1.96	-1.88	-1.84	-1.84
3	999	40	1.425	1.425	CGAGGAGTGGAAGGCGGGGAGGGGGGGGCGGTTGTTGTCC	1.92	2.12	2.24	2.4	2.28	2.28	2.36	2.32	2.32	2.28	2.2	2.2	2.24	2.16	1.92	1.8
AM183327Hepatitis_D_virus_genotype_8complete_genome_dFr2736__Cote_dIvoire
ID	POSITION	LENGTH	SCORE	ABS_SCORE	SEQUENCE	SUB_SCORE
1	395	28	1.53571	1.53571	AAGGGGGAGATGCTAGGAGTTAGGGGAG	1.52	1.68	1.68	1.56
2	616	32	-1.8125	1.8125	CCGTCCCCCTTCTCCACACTCCTTCCCCCCGC	-1.52	-1.6	-1.68	-1.88	-2.04	-2.04	-1.84	-1.72
3	630	36	-1.44444	1.44444	CACACTCCTTCCCCCCGCGGGCCCCCCCCTAAAGTG	-1.56	-1.64	-1.8	-1.92	-2.08	-2.04	-2.04	-1.96	-1.88	-1.84	-1.84	-1.6
4	650	27	-1.48148	1.48148	GCCCCCCCCTAAAGTGGAGAACCCCAC	-1.56	-1.68	-1.56
5	997	42	1.33333	1.33333	CTCGAGGAGTGGAAGGCGGGGAGGGGGGGGCGGTTGTTGTCC	1.56	1.76	1.92	2.12	2.24	2.4	2.28	2.28	2.36	2.32	2.32	2.28	2.2	2.2	2.24	2.16	1.92	1.8
6	1423	29	-1.34483	1.34483	AGCTCCCTCCCCTTCCTTCCCTTTTCTTA	-1.52	-1.56	-1.6	-1.56	-1.56
AM183328Hepatitis_D_virus_genotype_5complete_genome_dFr2703__Senegal
ID	POSITION	LENGTH	SCORE	ABS_SCORE	SEQUENCE	SUB_SCORE
1	1007	26	1.84615	1.84615	GGAGTGGAAGGCGGGGAGGSSGGGGK	1.92	1.84
AM183328Hepatitis_D_virus_genotype_5complete_genome_dFr2703__Senegal
ID	POSITION	LENGTH	SCORE	ABS_SCORE	SEQUENCE	SUB_SCORE
1	625	27	-1.59259	1.59259	TCCCGTTCTCCACACTCCTTCCCCCCT	-1.56	-1.72	-1.6
2	637	33	-1.33333	1.33333	CACTCCTTCCCCCCTGCGGGCCCCCCAATAAGA	-1.64	-1.76	-1.76	-1.72	-1.72	-1.64	-1.56	-1.52	-1.52
3	1005	39	1.30769	1.30769	GAGGAGTGGAAGGCGGGGAGGSSGGGGKYCCGGGCTTAC	1.64	1.76	1.92	1.84	1.76	1.68	1.56	1.68	1.72	1.76	1.72	1.72	1.64	1.56	1.52
4	1429	28	-1.35714	1.35714	GCTCCCTCCCCGTCCTTCCCTTTTCTTA	-1.52	-1.56	-1.52	-1.52
AM183329Hepatitis_D_virus_genotype_6complete_genome_dFr2627__Nigeria
ID	POSITION	LENGTH	SCORE	ABS_SCORE	SEQUENCE	SUB_SCORE
1	402	27	1.55556	1.55556	AGGGGGAGATGCTAGGAGTCTGGGGCG	1.64	1.6	1.52
2	621	25	-1.56	1.56	CCGCTTCTCCACACTCCTTCCCCCC	-1.56
3	634	31	-1.41935	1.41935	CTCCTTCCCCCCTGCGGGCTCCCCCCATAAG	-1.64	-1.76	-1.76	-1.68	-1.6	-1.6	-1.56
4	1000	40	1.25	1.25	CGAGGAGTGGAAGGCGGGGAGGGCGGGGAGGAGTGTTACC	1.6	1.8	1.92	2.08	2	2	2.08	2.04	2.08	2	1.96	1.96	1.96	1.88	1.64	1.52
5	1058	25	-1.52	1.52	TCCCCTCACGTCCAGCCCGTCTCCC	-1.52
6	1424	29	-1.34483	1.34483	AGCTCCCTCCCCATCCTTTCCCTTTCTTA	-1.52	-1.56	-1.6	-1.56	-1.56
AM183329Hepatitis_D_virus_genotype_6complete_genome_dFr2627__Nigeria
ID	POSITION	LENGTH	SCORE	ABS_SCORE	SEQUENCE	SUB_SCORE
1	1001	37	1.59459	1.59459	GAGGAGTGGAAGGCGGGGAGGGCGGGGAGGAGTGTTA	1.8	1.92	2.08	2	2	2.08	2.04	2.08	2	1.96	1.96	1.96	1.88
AM183330Hepatitis_D_virus_genotype_8complete_genome_dFr2072__Senegal
ID	POSITION	LENGTH	SCORE	ABS_SCORE	SEQUENCE	SUB_SCORE
1	616	28	-1.92857	1.92857	TCCCCCTTCTCCACACTCCTTCCCCCCG	-1.88	-2.04	-2.04	-1.84
2	629	30	-1.63333	1.63333	CACTCCTTCCCCCCGCGGGCCCCCCCATAA	-1.8	-1.92	-1.92	-1.88	-1.88	-1.8
3	998	39	1.51282	1.51282	CGAGGAGTGGAAGGCGGGGAGGGGGGGGCGGACTCTGTC	1.92	2.12	2.24	2.4	2.28	2.28	2.36	2.32	2.28	2.2	2.08	2.08	2.12	2.04	1.84
4	1347	25	-1.84	1.84	TCCCCCCCTGCGACTCTTCTTCCCC	-1.84
5	1422	29	-1.58621	1.58621	AGCTCCCTCCCCTTCCTTCCCCTTTCTTA	-1.8	-1.84	-1.88	-1.84	-1.84
AM183330Hepatitis_D_virus_genotype_8complete_genome_dFr2072__Senegal
ID	POSITION	LENGTH	SCORE	ABS_SCORE	SEQUENCE	SUB_SCORE
1	613	32	-1.8125	1.8125	CCGTCCCCCTTCTCCACACTCCTTCCCCCCGC	-1.52	-1.6	-1.68	-1.88	-2.04	-2.04	-1.84	-1.72
2	627	35	-1.45714	1.45714	CACACTCCTTCCCCCCGCGGGCCCCCCCATAAAAT	-1.56	-1.64	-1.8	-1.92	-1.92	-1.88	-1.88	-1.8	-1.72	-1.72	-1.72
3	648	25	-1.56	1.56	CCCCCCCATAAAATGGAGAACCCCA	-1.56
4	996	42	1.30952	1.30952	CTCGAGGAGTGGAAGGCGGGGAGGGGGGGGCGGACTCTGTCC	1.56	1.76	1.92	2.12	2.24	2.4	2.28	2.28	2.36	2.32	2.28	2.2	2.08	2.08	2.12	2.04	1.84	1.76
5	1055	25	-1.52	1.52	TTCCCCTGACGTCCAGTCCATCCCC	-1.52
6	1345	29	-1.44828	1.44828	AATCCCCCCCTGCGACTCTTCTTCCCCGG	-1.52	-1.68	-1.84	-1.76	-1.52
7	1421	32	-1.3125	1.3125	GAGCTCCCTCCCCTTCCTTCCCCTTTCTTATT	-1.64	-1.8	-1.84	-1.88	-1.84	-1.84	-1.72	-1.6
AM183331Hepatitis_D_virus_genotype_5complete_genome_dFr2005__Guinea-Bissau
ID	POSITION	LENGTH	SCORE	ABS_SCORE	SEQUENCE	SUB_SCORE
1	561	41	1.34146	1.34146	CATTCAAAGGGGAGAGGGGGGGACTTGGAGCACAGGGGTCC	1.6	1.72	1.8	1.88	1.88	1.96	1.92	1.92	1.88	1.72	1.72	1.72	1.72	1.88	1.84	1.76	1.52
2	630	29	-1.65517	1.65517	TCCCGTTCTCCACACTCCTTCCCCCCCCG	-1.56	-1.72	-1.76	-1.8	-1.56
3	1008	28	1.60714	1.60714	GAGGAGTGGAAGGCGGGGAGACGGGGAT	1.64	1.76	1.76	1.68
4	1063	28	-1.46429	1.46429	KTTCCCCTGATGTCCAGTCCCTCCCCGY	-1.52	-1.68	-1.64	-1.64
5	1432	28	-1.35714	1.35714	GCTCCCTCCCCGTCCTTCCCTTTTCTTA	-1.52	-1.56	-1.52	-1.52
6	1692	25	-1.56	1.56	CGGGTCTCCGCCCGCCCCCAGCCCC	-1.56
AM183331Hepatitis_D_virus_genotype_5complete_genome_dFr2005__Guinea-Bissau
ID	POSITION	LENGTH	SCORE	ABS_SCORE	SEQUENCE	SUB_SCORE
1	563	31	1.48387	1.48387	TTCAAAGGGGAGAGGGGGGGACTTGGAGCAC	1.8	1.88	1.88	1.96	1.92	1.92	1.88
2	574	26	1.80769	1.80769	GAGGGGGGGACTTGGAGCACAGGGGT	1.88	1.84
3	633	25	-1.8	1.8	CGTTCTCCACACTCCTTCCCCCCCC	-1.8
AM183332Hepatitis_D_virus_genotype_6complete_genome_dFr2139__Central_African_Republic
ID	POSITION	LENGTH	SCORE	ABS_SCORE	SEQUENCE	SUB_SCORE
1	70	29	1.96552	1.96552	TGGGGAGTGGAGGGGCCCGAAGGGGGGGA	1.8	1.96	1.96	1.96	1.8
2	574	25	1.88	1.88	GTCGGGGGGGGGCTGGAACGCAGGG	1.88
3	640	33	-1.63636	1.63636	ACTCCTTCCCCCCCGTGGGCCCCCCCCATAAGA	-1.88	-2.04	-2.16	-2.16	-2.08	-2	-2	-1.96	-1.8
4	1008	25	1.8	1.8	GGAGTGGAAGGCGGGGAGAGCGGGG	1.8
5	1011	25	1.8	1.8	GTGGAAGGCGGGGAGAGCGGGGAGG	1.8
AM183332Hepatitis_D_virus_genotype_6complete_genome_dFr2139__Central_African_Republic
ID	POSITION	LENGTH	SCORE	ABS_SCORE	SEQUENCE	SUB_SCORE
1	58	27	1.7037	1.7037	GGATCGAGGACTTGGGGAGTGGAGGGG	1.52	1.56	1.6
2	69	35	1.65714	1.65714	TTGGGGAGTGGAGGGGCCCGAAGGGGGGGAACGAG	1.64	1.8	1.96	1.96	1.96	1.8	1.64	1.6	1.6	1.6	1.56
3	88	28	1.42857	1.42857	GAAGGGGGGGAACGAGACTGGGAAGAGA	1.56	1.52	1.56	1.56
4	533	25	-1.6	1.6	CTAAGTCCCCCATGCCCCGCTCCAC	-1.6
5	538	28	-1.64286	1.64286	TCCCCCATGCCCCGCTCCACGGCTCCCT	-1.6	-1.72	-1.68	-1.52
6	568	34	1.11765	1.11765	CGAAGTGTCGGGGGGGGGCTGGAACGCAGGGCCC	1.52	1.64	1.56	1.56	1.68	1.76	1.88	1.72	1.6	1.52
7	628	28	-1.5	1.5	CCGCTTCTCCACACTCCTTCCCCCCCGT	-1.56	-1.64	-1.52	-1.56
8	637	37	-1.54054	1.54054	CACACTCCTTCCCCCCCGTGGGCCCCCCCCATAAGAT	-1.52	-1.6	-1.76	-1.88	-2.04	-2.16	-2.16	-2.08	-2	-2	-1.96	-1.8	-1.64
9	1007	32	1.40625	1.40625	AGGAGTGGAAGGCGGGGAGAGCGGGGAGGACC	1.64	1.8	1.72	1.72	1.8	1.76	1.68	1.52
10	1062	28	-1.53571	1.53571	CTCCCCTTACGTCCAGACCATCCCCCGA	-1.6	-1.72	-1.68	-1.52
11	1429	29	-1.34483	1.34483	AGCTCCCTCCCCATCCTTTCCCTTTCTTA	-1.52	-1.56	-1.6	-1.56	-1.56
AM183333Hepatitis_D_virus_genotype_7complete_genome_dFr2158__Cameroon
ID	POSITION	LENGTH	SCORE	ABS_SCORE	SEQUENCE	SUB_SCORE
1	608	28	-1.71429	1.71429	GACCCCCGCAGCCCCCCTGTCCACACTC	-1.8	-1.92	-1.92	-1.84
2	618	30	-2	2	GCCCCCCTGTCCACACTCCTTCCCCCCCGC	-1.92	-2.12	-2.12	-2.12	-1.92	-1.8
3	994	39	1.48718	1.48718	CGAGGAGTGGAAGGCGGGGAGGGGGGGTCGGACTAGGTC	1.92	2.12	2.24	2.24	2.12	2.12	2.2	2.16	2.12	2.04	1.96	2.04	2.12	2.04	1.8
AM183333Hepatitis_D_virus_genotype_7complete_genome_dFr2158__Cameroon
ID	POSITION	LENGTH	SCORE	ABS_SCORE	SEQUENCE	SUB_SCORE
1	281	27	1.48148	1.48148	GAGGGGTCAAAGGAAGGGCAGGGAGGC	1.56	1.6	1.56
2	563	29	1.41379	1.41379	AGAAGGGGGGGCCTGGCAACTCGGGGAGC	1.52	1.68	1.64	1.68	1.6
3	600	25	-1.56	1.56	CCATGGTGGACCCCCGCAGCCCCCC	-1.56
4	605	33	-1.39394	1.39394	GTGGACCCCCGCAGCCCCCCTGTCCACACTCCT	-1.6	-1.68	-1.72	-1.8	-1.92	-1.92	-1.84	-1.76	-1.6
5	616	32	-1.90625	1.90625	CAGCCCCCCTGTCCACACTCCTTCCCCCCCGC	-1.64	-1.76	-1.92	-2.12	-2.12	-2.12	-1.92	-1.8
6	633	28	-1.5	1.5	CTCCTTCCCCCCCGCGGGGCCCCCCATC	-1.64	-1.6	-1.6	-1.56
7	992	42	1.2619	1.2619	CTCGAGGAGTGGAAGGCGGGGAGGGGGGGTCGGACTAGGTCC	1.56	1.76	1.92	2.12	2.24	2.24	2.12	2.12	2.2	2.16	2.12	2.04	1.96	2.04	2.12	2.04	1.8	1.68
AY261457Hepatitis_D_virus_genotype_2complete_genome
ID	POSITION	LENGTH	SCORE	ABS_SCORE	SEQUENCE	SUB_SCORE
1	32	37	1.86486	1.86486	GCCGGGCGAGGGGGGCGAAGTGGGGAGGGGGGGATCC	1.88	1.84	2.08	2.32	2.36	2.4	2.44	2.64	2.76	2.76	2.6	2.32	2.04
2	557	26	1.88462	1.88462	GGGGGGGGTCACTAGGAACATAGGGG	1.8	1.8
3	1413	27	-1.77778	1.77778	AGCCCCCTCCCCGTCCTTCCCTTTTCT	-1.88	-1.92	-1.96
AY261457Hepatitis_D_virus_genotype_2complete_genome
ID	POSITION	LENGTH	SCORE	ABS_SCORE	SEQUENCE	SUB_SCORE
1	30	41	1.60976	1.60976	CAGCCGGGCGAGGGGGGCGAAGTGGGGAGGGGGGGATCCCG	1.52	1.72	1.88	1.84	2.08	2.32	2.36	2.4	2.44	2.64	2.76	2.76	2.6	2.32	2.04	1.76	1.64
2	48	31	1.48387	1.48387	GAAGTGGGGAGGGGGGGATCCCGAGGAGGAT	1.6	1.64	1.64	1.72	1.76	1.76	1.6
3	386	29	1.48276	1.48276	GATGGGGGGAGATGCTAGGAGTGGGAGGC	1.6	1.56	1.64	1.72	1.52
4	556	28	1.75	1.75	TGGGGGGGGTCACTAGGAACATAGGGGA	1.64	1.8	1.8	1.64
5	611	28	-1.64286	1.64286	CACCCTCCTAACACACTCCTTCCCCCCT	-1.52	-1.6	-1.76	-1.64
6	627	27	-1.48148	1.48148	TCCTTCCCCCCTGCGGGGCCCCCCCAT	-1.6	-1.6	-1.52
7	991	38	1.31579	1.31579	AGGAGTGGAAGGCGTTGTTGGGGGGGAGATGGGCGTAC	1.52	1.68	1.6	1.56	1.56	1.52	1.64	1.68	1.72	1.68	1.72	1.64	1.56	1.52
8	1010	26	1.61538	1.61538	GGGGGGGAGATGGGCGTACCTACGGG	1.56	1.52
9	1411	31	-1.25806	1.25806	GGAGCCCCCTCCCCGTCCTTCCCTTTTCTGA	-1.56	-1.72	-1.88	-1.92	-1.96	-1.76	-1.6
AY261458Hepatitis_D_virus_genotype_2complete_genome
ID	POSITION	LENGTH	SCORE	ABS_SCORE	SEQUENCE	SUB_SCORE
1	31	38	1.89474	1.89474	AGTCGGGCGAGGGGGGCGAAGTGGGGAGGGGGGGATCC	1.84	2	1.96	2.12	2.32	2.36	2.4	2.44	2.64	2.76	2.76	2.6	2.32	2.04
2	1357	27	-1.77778	1.77778	AGCCCCCTCCCCGTCCTTCCCTTTTCT	-1.88	-1.92	-1.96
AY261458Hepatitis_D_virus_genotype_2complete_genome
ID	POSITION	LENGTH	SCORE	ABS_SCORE	SEQUENCE	SUB_SCORE
1	22	25	1.52	1.52	ATGGGCCGCAGTCGGGCGAGGGGGG	1.52
2	24	25	1.52	1.52	GGGCCGCAGTCGGGCGAGGGGGGCG	1.52
3	29	42	1.66667	1.66667	GCAGTCGGGCGAGGGGGGCGAAGTGGGGAGGGGGGGATCCCG	1.52	1.64	1.84	2	1.96	2.12	2.32	2.36	2.4	2.44	2.64	2.76	2.76	2.6	2.32	2.04	1.76	1.64
4	48	31	1.48387	1.48387	GAAGTGGGGAGGGGGGGATCCCGAGGAGGAT	1.6	1.64	1.64	1.72	1.76	1.76	1.6
5	386	29	1.48276	1.48276	GATGGGGGGAGATGCTAGGAGTGGGAGGC	1.6	1.56	1.64	1.72	1.52
6	556	28	1.71429	1.71429	TGGGGGGGGTCACTAGGAACACAGGGGA	1.6	1.76	1.76	1.6
7	611	28	-1.64286	1.64286	CACCCTCCTAACACACTCCTTCCCCCCT	-1.52	-1.6	-1.76	-1.64
8	627	27	-1.48148	1.48148	TCCTTCCCCCCTGCGGGGCCCCCCCAT	-1.6	-1.6	-1.52
9	991	38	1.31579	1.31579	AGGAGTGGAAGGCGTTGTTGGGGGGGAGATGGGCGTAC	1.52	1.68	1.6	1.56	1.56	1.52	1.64	1.68	1.72	1.68	1.72	1.64	1.56	1.52
10	1010	26	1.61538	1.61538	GGGGGGGAGATGGGCGTACCTACGGG	1.56	1.52
11	1355	31	-1.25806	1.25806	GGAGCCCCCTCCCCGTCCTTCCCTTTTCTGA	-1.56	-1.72	-1.88	-1.92	-1.96	-1.76	-1.6
AY261459Hepatitis_D_virus_genotype_2complete_genome
ID	POSITION	LENGTH	SCORE	ABS_SCORE	SEQUENCE	SUB_SCORE
1	32	37	1.86486	1.86486	GCCGGGCGAGGGGGGCGAAGTGGGGAGGGGGGGATCC	1.88	1.84	2.08	2.32	2.36	2.4	2.44	2.64	2.76	2.76	2.6	2.32	2.04
2	557	26	1.88462	1.88462	GGGGGGGGTCACTAGGAACATAGGGG	1.8	1.8
3	994	28	1.67857	1.67857	AGTGGAAGGCGTTGTTGGGGGGGGGAGA	1.84	1.84	1.84	1.84
4	999	32	1.53125	1.53125	AAGGCGTTGTTGGGGGGGGGAGATGGGCGTAC	1.8	1.92	2.04	1.92	1.88	1.92	1.88	1.8
5	1415	27	-1.77778	1.77778	AGCCCCCTCCCCGTCCTTCCCTTTTCT	-1.88	-1.92	-1.96
AY261459Hepatitis_D_virus_genotype_2complete_genome
ID	POSITION	LENGTH	SCORE	ABS_SCORE	SEQUENCE	SUB_SCORE
1	30	41	1.60976	1.60976	CAGCCGGGCGAGGGGGGCGAAGTGGGGAGGGGGGGATCCCG	1.52	1.72	1.88	1.84	2.08	2.32	2.36	2.4	2.44	2.64	2.76	2.76	2.6	2.32	2.04	1.76	1.64
2	48	31	1.48387	1.48387	GAAGTGGGGAGGGGGGGATCCCGAGGAGGAT	1.6	1.64	1.64	1.72	1.76	1.76	1.6
3	386	29	1.48276	1.48276	GATGGGGGGAGATGCTAGGAGTGGGAGGC	1.6	1.56	1.64	1.72	1.52
4	556	28	1.75	1.75	TGGGGGGGGTCACTAGGAACATAGGGGA	1.64	1.8	1.8	1.64
5	611	28	-1.64286	1.64286	CACCCTCCTAACACACTCCTTCCCCCCT	-1.52	-1.6	-1.76	-1.64
6	627	27	-1.48148	1.48148	TCCTTCCCCCCTGCGGGGCCCCCCCAT	-1.6	-1.6	-1.52
7	991	47	1.3617	1.3617	AGGAGTGGAAGGCGTTGTTGGGGGGGGGAGATGGGCGTACCTACGGG	1.52	1.68	1.76	1.84	1.84	1.84	1.84	1.76	1.8	1.92	2.04	1.92	1.88	1.92	1.88	1.8	1.72	1.68	1.68	1.64	1.6	1.56	1.52
8	1413	31	-1.25806	1.25806	GGAGCCCCCTCCCCGTCCTTCCCTTTTCTGA	-1.56	-1.72	-1.88	-1.92	-1.96	-1.76	-1.6
AY261460Hepatitis_D_virus_genotype_2complete_genome
ID	POSITION	LENGTH	SCORE	ABS_SCORE	SEQUENCE	SUB_SCORE
1	30	41	1.60976	1.60976	CAGCCGGGCGAGGGGGGCGAAGTGGGGAGGGGGGGATCCCG	1.52	1.72	1.88	1.84	2.08	2.32	2.36	2.4	2.44	2.64	2.76	2.76	2.6	2.32	2.04	1.76	1.64
2	48	31	1.48387	1.48387	GAAGTGGGGAGGGGGGGATCCCGAGGAGGAT	1.6	1.64	1.64	1.72	1.76	1.76	1.6
3	386	29	1.48276	1.48276	GATGGGGGGAGATGCTAGGAGTGGGAGGC	1.6	1.56	1.64	1.72	1.52
4	556	28	1.75	1.75	TGGGGGGGGTCACTAGGAACATAGGGGA	1.64	1.8	1.8	1.64
5	611	28	-1.64286	1.64286	CACCCTCCTAACACACTCCTTCCCCCCT	-1.52	-1.6	-1.76	-1.64
6	627	27	-1.48148	1.48148	TCCTTCCCCCCTGCGGGGCCCCCCCAT	-1.6	-1.6	-1.52
7	991	37	1.40541	1.40541	AGGAGTGGAAGGCGTTGTTGGGGGGGAGATGGGCGTA	1.52	1.68	1.6	1.56	1.56	1.52	1.64	1.68	1.72	1.68	1.72	1.64	1.56
8	1410	34	-1.23529	1.23529	GGGAGCCCCCTCCCCGTCCTTCCCCTTTTCTGAT	-1.68	-1.84	-2	-2.16	-2.16	-2.24	-2.08	-1.88	-1.72	-1.56
AY261460Hepatitis_D_virus_genotype_2complete_genome
ID	POSITION	LENGTH	SCORE	ABS_SCORE	SEQUENCE	SUB_SCORE
1	32	37	1.86486	1.86486	GCCGGGCGAGGGGGGCGAAGTGGGGAGGGGGGGATCC	1.88	1.84	2.08	2.32	2.36	2.4	2.44	2.64	2.76	2.76	2.6	2.32	2.04
2	557	26	1.88462	1.88462	GGGGGGGGTCACTAGGAACATAGGGG	1.8	1.8
3	1411	31	-1.48387	1.48387	GGAGCCCCCTCCCCGTCCTTCCCCTTTTCTG	-1.84	-2	-2.16	-2.16	-2.24	-2.08	-1.88
AY633627Hepatitis_D_virus_genotype_1complete_genome_Iran
ID	POSITION	LENGTH	SCORE	ABS_SCORE	SEQUENCE	SUB_SCORE
AY633627Hepatitis_D_virus_genotype_1complete_genome_Iran
ID	POSITION	LENGTH	SCORE	ABS_SCORE	SEQUENCE	SUB_SCORE
1	195	25	1.52	1.52	AGGACAGATGGAAGAGAAGGGGGGG	1.52
2	560	28	1.42857	1.42857	CGGAGGGGGTGCTGGGAACACCGGGGAC	1.52	1.76	1.68	1.52
3	994	26	1.65385	1.65385	GGGGAGAGAAGGGTGGATCGGATGGG	1.6	1.56
4	1048	37	-1.18919	1.18919	TTCCTCTTATGTCCAGCCCCTCCCCCGTCCGAGCGAA	-1.56	-1.72	-1.68	-1.6	-1.6	-1.68	-1.6	-1.6	-1.56	-1.6	-1.56	-1.6	-1.6
5	1417	25	-1.52	1.52	CCCCCTCTCCATCCCTGTCCTTCTT	-1.52
AY648952Hepatitis_D_virus_genotype_4complete_genome_Taiwan
ID	POSITION	LENGTH	SCORE	ABS_SCORE	SEQUENCE	SUB_SCORE
1	618	30	-1.6	1.6	CCTCCCTTCTCCACACTCCTTCCCCCCTGC	-1.6	-1.68	-1.76	-1.76	-1.6	-1.52
2	634	27	-1.48148	1.48148	TCCTTCCCCCCTGCGGGGCCCCCCCAT	-1.6	-1.6	-1.52
3	1000	41	1.36585	1.36585	CGAGGAGTGGAAGGCGGGGAGGAGGGGGCTGAGGGCTAACC	1.6	1.8	1.92	2.08	1.96	1.88	1.92	1.88	2	2.04	2.08	2.04	2.04	1.96	1.88	1.84	1.6
AY648952Hepatitis_D_virus_genotype_4complete_genome_Taiwan
ID	POSITION	LENGTH	SCORE	ABS_SCORE	SEQUENCE	SUB_SCORE
1	1001	39	1.51282	1.51282	GAGGAGTGGAAGGCGGGGAGGAGGGGGCTGAGGGCTAAC	1.8	1.92	2.08	1.96	1.88	1.92	1.88	2	2.04	2.08	2.04	2.04	1.96	1.88	1.84
AY648953Hepatitis_D_virus_genotype_4complete_genome_Taiwan
ID	POSITION	LENGTH	SCORE	ABS_SCORE	SEQUENCE	SUB_SCORE
1	618	30	-1.6	1.6	CCTCCCTTCTCCACACTCCTTCCCCCCTGC	-1.6	-1.68	-1.76	-1.76	-1.6	-1.52
2	634	27	-1.48148	1.48148	TCCTTCCCCCCTGCGGGGCCCCCCCAT	-1.6	-1.6	-1.52
3	1000	41	1.36585	1.36585	CGAGGAGTGGAAGGCGGGGAGGAGGGGGCTGAGGGCTAACC	1.6	1.8	1.92	2.08	1.96	1.88	1.92	1.88	2	2.04	2.08	2.04	2.04	1.96	1.88	1.84	1.6
AY648953Hepatitis_D_virus_genotype_4complete_genome_Taiwan
ID	POSITION	LENGTH	SCORE	ABS_SCORE	SEQUENCE	SUB_SCORE
1	1001	39	1.51282	1.51282	GAGGAGTGGAAGGCGGGGAGGAGGGGGCTGAGGGCTAAC	1.8	1.92	2.08	1.96	1.88	1.92	1.88	2	2.04	2.08	2.04	2.04	1.96	1.88	1.84
AY648954Hepatitis_D_virus_genotype_4complete_genome_Taiwan
ID	POSITION	LENGTH	SCORE	ABS_SCORE	SEQUENCE	SUB_SCORE
1	621	25	-1.92	1.92	CCCTTCTCCACACTCCTTCCCCCCC	-1.92
2	1001	39	1.53846	1.53846	GAGGAGTGGAAGGCGGGGAGGAGGGGGCTGAGGGCTAGC	1.8	1.92	2.08	1.96	1.88	1.92	1.88	2	2.04	2.08	2.04	2.04	1.96	1.92	1.88
AY648954Hepatitis_D_virus_genotype_4complete_genome_Taiwan
ID	POSITION	LENGTH	SCORE	ABS_SCORE	SEQUENCE	SUB_SCORE
1	526	29	-1.75862	1.75862	GCCCCCACATAGCAGACCCCAGGCCCCCT	-1.56	-1.76	-1.76	-1.76	-1.6
2	618	30	-1.73333	1.73333	CCTCCCTTCTCCACACTCCTTCCCCCCCGC	-1.6	-1.68	-1.76	-1.92	-1.76	-1.68
3	633	31	-1.41935	1.41935	CTCCTTCCCCCCCGCGGGGCCCCCCCATAAG	-1.64	-1.76	-1.76	-1.68	-1.6	-1.6	-1.56
4	1000	41	1.39024	1.39024	CGAGGAGTGGAAGGCGGGGAGGAGGGGGCTGAGGGCTAGCC	1.6	1.8	1.92	2.08	1.96	1.88	1.92	1.88	2	2.04	2.08	2.04	2.04	1.96	1.92	1.88	1.64
AY648955Hepatitis_D_virus_genotype_4complete_genome_Taiwan
ID	POSITION	LENGTH	SCORE	ABS_SCORE	SEQUENCE	SUB_SCORE
1	621	25	-1.92	1.92	CCCTTCTCCACACTCCTTCCCCCCC	-1.92
2	1001	39	1.51282	1.51282	GAGGAGTGGAAGGCGGGGAGGAGGGGGCTGAGGGCTAAC	1.8	1.92	2.08	1.96	1.88	1.92	1.88	2	2.04	2.08	2.04	2.04	1.96	1.88	1.84
AY648955Hepatitis_D_virus_genotype_4complete_genome_Taiwan
ID	POSITION	LENGTH	SCORE	ABS_SCORE	SEQUENCE	SUB_SCORE
1	526	29	-1.75862	1.75862	GCCCCCACATAGCAGACCCCAGGCCCCCT	-1.56	-1.76	-1.76	-1.76	-1.6
2	618	30	-1.73333	1.73333	CCTCCCTTCTCCACACTCCTTCCCCCCCGC	-1.6	-1.68	-1.76	-1.92	-1.76	-1.68
3	633	31	-1.41935	1.41935	CTCCTTCCCCCCCGCGGGGCCCCCCCATAAG	-1.64	-1.76	-1.76	-1.68	-1.6	-1.6	-1.56
4	1000	41	1.36585	1.36585	CGAGGAGTGGAAGGCGGGGAGGAGGGGGCTGAGGGCTAACC	1.6	1.8	1.92	2.08	1.96	1.88	1.92	1.88	2	2.04	2.08	2.04	2.04	1.96	1.88	1.84	1.6
AY648956Hepatitis_D_virus_genotype_1complete_genome_Taiwan
ID	POSITION	LENGTH	SCORE	ABS_SCORE	SEQUENCE	SUB_SCORE
1	563	26	1.73077	1.73077	AGGGGGGTGGCTTGGAACACAGGGGA	1.8	1.8
2	613	41	-1.53659	1.53659	CCCGATGTCCATCCATCCCCCTCCCCCCGAGTGTCGCCCAG	-1.88	-1.92	-1.96	-2	-2	-2	-1.96	-2	-1.96	-1.88	-1.84	-1.8	-1.92	-1.96	-2	-2	-1.92
3	1049	28	-1.64286	1.64286	TTTCCCCTTATGTCCAGCCCCTCCCCGG	-1.84	-2	-1.92	-1.84
AY648956Hepatitis_D_virus_genotype_1complete_genome_Taiwan
ID	POSITION	LENGTH	SCORE	ABS_SCORE	SEQUENCE	SUB_SCORE
1	184	26	1.46154	1.46154	TGGAAGGGGAAAGAGGGAAGGTGGAA	1.52	1.52
2	562	28	1.57143	1.57143	GAGGGGGGTGGCTTGGAACACAGGGGAC	1.68	1.8	1.8	1.56
3	609	47	-1.38298	1.38298	TCCTCCCGATGTCCATCCATCCCCCTCCCCCCGAGTGTCGCCCAGGA	-1.56	-1.56	-1.64	-1.72	-1.88	-1.92	-1.96	-2	-2	-2	-1.96	-2	-1.96	-1.88	-1.84	-1.8	-1.92	-1.96	-2	-2	-1.92	-1.68	-1.52
4	996	25	1.52	1.52	GGGGAGAAAAGGGAGGATCGGCTGG	1.52
5	1048	32	-1.5	1.5	GTTTCCCCTTATGTCCAGCCCCTCCCCGGTCC	-1.6	-1.84	-2	-1.92	-1.84	-1.68	-1.6	-1.52
AY648957Hepatitis_D_virus_genotype_1complete_genome_Taiwan
ID	POSITION	LENGTH	SCORE	ABS_SCORE	SEQUENCE	SUB_SCORE
1	184	26	1.46154	1.46154	TGGAAGGGGAAAGAGGGAAGGTGGAA	1.52	1.52
2	562	28	1.57143	1.57143	GAGGGGGGTGGCTTGGAACACAGGGGAC	1.68	1.8	1.8	1.56
3	609	47	-1.3617	1.3617	TCCTCCCGATGTCCGTCCATCCCCCTCCCCCCGAGTGTCGCCCAGGA	-1.52	-1.52	-1.6	-1.68	-1.84	-1.88	-1.92	-1.96	-1.96	-1.96	-1.92	-1.96	-1.92	-1.84	-1.8	-1.8	-1.92	-1.96	-2	-2	-1.92	-1.68	-1.52
4	996	25	1.52	1.52	GGGGAGAAAAGGGAGGATCGGCTGG	1.52
5	1048	33	-1.60606	1.60606	GTTTCCCCTCACGTCCAGCCCCTCCCCAGTCCT	-1.68	-1.92	-2.08	-2.08	-2.04	-1.88	-1.8	-1.72	-1.56
AY648957Hepatitis_D_virus_genotype_1complete_genome_Taiwan
ID	POSITION	LENGTH	SCORE	ABS_SCORE	SEQUENCE	SUB_SCORE
1	563	26	1.73077	1.73077	AGGGGGGTGGCTTGGAACACAGGGGA	1.8	1.8
2	613	41	-1.5122	1.5122	CCCGATGTCCGTCCATCCCCCTCCCCCCGAGTGTCGCCCAG	-1.84	-1.88	-1.92	-1.96	-1.96	-1.96	-1.92	-1.96	-1.92	-1.84	-1.8	-1.8	-1.92	-1.96	-2	-2	-1.92
3	1049	30	-1.76667	1.76667	TTTCCCCTCACGTCCAGCCCCTCCCCAGTC	-1.92	-2.08	-2.08	-2.04	-1.88	-1.8
AY648958Hepatitis_D_virus_genotype_1complete_genome_Taiwan
ID	POSITION	LENGTH	SCORE	ABS_SCORE	SEQUENCE	SUB_SCORE
1	561	27	1.88889	1.88889	GAGGGGGGTGGCTAGGAACGCGGGGGA	1.88	2	2
2	1048	28	-1.71429	1.71429	TTTCCCCTCACGTCCAGCCCCTCCCCGG	-1.92	-2.08	-2	-1.92
AY648958Hepatitis_D_virus_genotype_1complete_genome_Taiwan
ID	POSITION	LENGTH	SCORE	ABS_SCORE	SEQUENCE	SUB_SCORE
1	183	26	1.46154	1.46154	TGGAAGGGGAAAGAGGGAAGGTGGAA	1.52	1.52
2	196	26	1.61538	1.61538	AGGGAAGGTGGAAAAGAAGGGGCGGG	1.56	1.68
3	560	30	1.5	1.5	CGAGGGGGGTGGCTAGGAACGCGGGGGACC	1.64	1.88	2	2	1.76	1.52
4	625	28	-1.39286	1.39286	CATCTCCCTCCCCCCGAGTGTCGCCCAG	-1.52	-1.6	-1.6	-1.52
5	995	25	1.52	1.52	GGGGAGAAAAGGGAGGATCGGCTGG	1.52
6	1047	32	-1.5625	1.5625	GTTTCCCCTCACGTCCAGCCCCTCCCCGGTCC	-1.68	-1.92	-2.08	-2	-1.92	-1.76	-1.68	-1.6
AY648959Hepatitis_D_virus_genotype_1complete_genome_Taiwan
ID	POSITION	LENGTH	SCORE	ABS_SCORE	SEQUENCE	SUB_SCORE
1	561	27	1.88889	1.88889	GAGGGGGGTGGCTAGGAACGCGGGGGA	1.88	2	2
2	1048	28	-1.71429	1.71429	TTTCCCCTCACGTCCAGCCCCTCCCCGG	-1.92	-2.08	-2	-1.92
AY648959Hepatitis_D_virus_genotype_1complete_genome_Taiwan
ID	POSITION	LENGTH	SCORE	ABS_SCORE	SEQUENCE	SUB_SCORE
1	183	26	1.46154	1.46154	TGGAAGGGGAAAGAGGGAAGGTGGAA	1.52	1.52
2	196	26	1.61538	1.61538	AGGGAAGGTGGAAAAGAAGGGGCGGG	1.56	1.68
3	560	30	1.5	1.5	CGAGGGGGGTGGCTAGGAACGCGGGGGACC	1.64	1.88	2	2	1.76	1.52
4	625	28	-1.39286	1.39286	CATCTCCCTCCCCCCGAGTGTCGCCCAG	-1.52	-1.6	-1.6	-1.52
5	995	25	1.52	1.52	GGGGAGAAAAGGGTGGATCGGCTGG	1.52
6	1047	32	-1.5625	1.5625	GTTTCCCCTCACGTCCAGCCCCTCCCCGGTCC	-1.68	-1.92	-2.08	-2	-1.92	-1.76	-1.68	-1.6
D01075Hepatitis_D_virus_genotype_1complete_genome
ID	POSITION	LENGTH	SCORE	ABS_SCORE	SEQUENCE	SUB_SCORE
1	390	26	1.73077	1.73077	AGGAGGGGATGCTAGGAGTTGGGGGA	1.8	1.8
2	996	26	1.92308	1.92308	GGGGAGAGGAGGGAGGGTCGGCTGGG	1.88	1.84
D01075Hepatitis_D_virus_genotype_1complete_genome
ID	POSITION	LENGTH	SCORE	ABS_SCORE	SEQUENCE	SUB_SCORE
1	180	27	1.40741	1.40741	TAGGAAGGGGAAAGAGGGAAGGTGGAA	1.52	1.52	1.52
2	389	30	1.46667	1.46667	TAGGAGGGGATGCTAGGAGTTGGGGGAGAC	1.64	1.8	1.8	1.76	1.68	1.6
3	564	26	1.53846	1.53846	AGGGGGGTGACTTTGAACATTGGGGA	1.6	1.6
4	616	28	-1.5	1.5	CGATTCCGCCCAAGCTCCTTCCCCCCAA	-1.52	-1.56	-1.6	-1.6
5	991	33	1.45455	1.45455	ACTCTGGGGAGAGGAGGGAGGGTCGGCTGGGAA	1.52	1.6	1.6	1.6	1.76	1.88	1.84	1.68	1.52
[truncated: 5,261 more rows]
[truncated: 2 more columns]

## Sheet: G4HS 2.0
AB037947Hepatitis_D_virus_genotype_3complete_genome_Venezuela
[truncated: 7,811 more rows]
[truncated: 2 more columns]

## Sheet: All sequences results
name	NCBI ID	Genotype	Country	Continent	length	gc_count	nucleic_count	result_count_1.2	frequency_1.2	result_count_1.5	frequency_1.5	result_count_1.8	frequency_1.8	result_count_2.0	frequency_2.0	GC [%]	count_all	frequency_all	PQS per GC
[truncated: 482 more rows]

[truncated: 17 more sheets: counts, Dunn posthoc test with Bonnfero, Genotype1, Genotype2, Genotype3, Genotype4, Genotype5, Genotype6, Genotype7, Genotype8, Asia, Africa, Europe, North America, South America, NA, _xltb_storage_]
